# Supplementary material for: Chromosome arm aneuploidies shape tumour evolution and drug response
Source: Nat Commun. 2020 Jan 23;11:449. doi: 10.1038/s41467-020-14286-0 (PMC6978319; doi:10.1038/s41467-020-14286-0)
Supplement: Supplementary file 5 — Supplementary Data 1 [file 41467_2020_14286_MOESM5_ESM.xlsx]

## Sheet: Supplementary Data 1
Supplementary Data 1. The Cancer Genome Atlas (TCGA) patient cohorts and cohort groups used in this study
Disease name	Cohort ID	Number of cases	Solid/haematological
Adrenocortical carcinoma	ACC	90	Solid
Bladder urothelial carcinoma	BLCA	411	Solid
Breast invasive carcinoma	BRCA	1094	Solid
Cervical and endocervical cancers	CESC	297	Solid
Cholangiocarcinoma	CHOL	36	Solid
Colorectal adenocarcinoma	COADREAD/CRAD	631	Solid
Lymphoid neoplasm diffuse large B-cell lymphoma	DLBC	48	Haemetological
Esophageal carcinoma	ESCA	185	Solid
Glioblastoma multiforme	GBM	590	Solid
Head and neck squamous cell carcinoma	HNSC	524	Solid
Kidney renal clear cell carcinoma	KIRC	532	Solid
Kidney renal papillary cell carcinoma	KIRP	288	Solid
Acute myeloid leukemia	LAML	191	Haemetological
Lower grade glioma	LGG	527	Solid
Liver hepatocellular carcinoma	LIHC	372	Solid
Lung adenocarcinoma	LUAD	530	Solid
Lung squamous cell carcinoma	LUSC	501	Solid
Mesothelioma	MESO	87	Solid
Ovarian serous cystadenocarcinoma	OV	597	Solid
Pancreatic adenocarcinoma	PAAD	185	Solid
Pheochromocytoma and paraganglioma	PCPG	166	Solid
Prostate adenocarcinoma	PRAD	499	Solid
Sarcoma	SARC	261	Solid
Skin cutaneous melanoma	SKCM	471	Solid
Stomach adenocarcinoma	STAD	441	Solid
Testicular germ cell tumors	TGCT	156	Solid
Thyroid carcinoma	THCA	506	Solid
Thymoma	THYM	123	Solid
Uterine corpus endometrial carcinoma	UCEC	544	Solid
Uterine carcinosarcoma	UCS	56	Solid
Uveal melanoma	UVM	80	Solid
