# Supplementary material for: Chromosome arm aneuploidies shape tumour evolution and drug response
Source: Nat Commun. 2020 Jan 23;11:449. doi: 10.1038/s41467-020-14286-0 (PMC6978319; doi:10.1038/s41467-020-14286-0)
Supplement: Supplementary file 6 — Supplementary Data 2 [file 41467_2020_14286_MOESM6_ESM.xlsx]

## Sheet: Supplementary Data 2
Supplementary Data 2. Primary and metastatic samples of the MSK-IMPACT cohort used in this study
		Number of cases			Fraction (%)
Disease name	Abbreviation	Total	Primary	Metastatic	Primary	Metastatic
Adrenocortical Carcinoma	ACC	26	16	10	61.5385	38.4615
Anal Cancer	ANCA	32	14	18	43.75	56.25
Appendiceal Cancer	APCA	79	34	45	43.038	56.962
Bladder Cancer	BLCA	421	326	95	77.4347	22.5653
Bone Cancer	BOCA	134	89	45	66.4179	33.5821
Breast Cancer	BRCA	1322	488	834	36.9138	63.0862
Cervical Cancer	CECA	50	21	29	42	58
Colorectal Cancer	CRCA	1007	518	489	51.4399	48.5601
Endometrial Cancer	EMCA	218	115	103	52.7523	47.2477
Esophagogastric Cancer	EGCA	340	248	92	72.9412	27.0588
Gastrointestinal Stromal Tumor	GIST	137	92	45	67.1533	32.8467
Germ Cell Tumor	GCT	288	174	114	60.4167	39.5833
Glioma	GLI	553	553	0	100	0
Head and Neck Cancer	HNCA	186	81	105	43.5484	56.4516
Hepatobiliary Cancer	HBCA	355	257	98	72.3944	27.6056
Melanoma	MEL	365	92	273	25.2055	74.7945
Mesothelioma	MESO	107	94	13	87.8505	12.1495
Non-Small Cell Lung Cancer	NSCLC	1668	996	672	59.7122	40.2878
Ovarian Cancer	OVCA	224	82	142	36.6071	63.3929
Pancreatic Cancer	PANC	502	298	204	59.3625	40.6375
Prostate Cancer	PRCA	717	394	323	54.9512	45.0488
Renal Cell Carcinoma	RCC	361	216	145	59.8338	40.1662
Salivary Gland Cancer	SGCA	114	33	81	28.9474	71.0526
Skin Cancer, Non-Melanoma	SCNM	148	82	66	55.4054	44.5946
Small Cell Lung Cancer	SCLC	82	32	50	39.0244	60.9756
Soft Tissue Sarcoma	STSA	442	299	143	67.6471	32.3529
Thyroid Cancer	THCA	231	103	128	44.5887	55.4113
Uterine Sarcoma	UTSA	93	31	62	33.3333	66.6667
Total		10202	5778	4424	56.636	43.364
