# Supplementary material for: Chromosome arm aneuploidies shape tumour evolution and drug response
Source: Nat Commun. 2020 Jan 23;11:449. doi: 10.1038/s41467-020-14286-0 (PMC6978319; doi:10.1038/s41467-020-14286-0)
Supplement: Supplementary file 8 — Supplementary Data 4 [file 41467_2020_14286_MOESM8_ESM.xlsx]

## Sheet: Supplementary Data 4
Supplementary Data 4. Single and co-occurring CAAs that predict good or poor overall survival
Cancer cohort	Single/co-occurring CAA(s)	Patients affected/total (n/n)	Patients affected (%)	Multivariate Cox HR (95% CI)	Multivariate Cox p value	Survival outcome	Higher/lower than expected cooccurrence	q value	WGD univariate Cox p value for cancer type	Multivariate Cox p value incl. WGD
BRCA	+1q	590/1092	54.0293	0.40 (0.21 - 0.76)	0.00502	Good	NA	NA	0.014188	0.01778
	-2q	69/1092	6.31868	3.81 (1.46 - 9.97)	0.00645	Poor	NA	NA	0.014188	0.00028988
	-3q	10/1092	0.915751	83.31 (5.75 - 1206.27)	0.00118	Poor	NA	NA	0.014188	0.0050509
	+8q	408/1092	37.3626	2.14 (1.17 - 3.91)	0.01308	Poor	NA	NA	0.014188	0.026209
	+12p	80/1092	7.32601	0.17 (0.03 - 0.87)	0.03395	Good	NA	NA	0.014188	0.0029781
	-18p	90/1092	8.24176	2.54 (1.06 - 6.05)	0.03582	Poor	NA	NA	0.014188	0.013801
	-2q,+18q	6/1092	0.549451	6.49 (1.19 - 35.46)	0.0308	Poor	higher	0.08226	0.014188	0.0014685
BLCA	-2p	7/410	1.70732	5.31 (1.83 - 15.41)	0.00212	Poor	NA	NA	0.65094	NA
	+6p	36/410	8.78049	0.09 (0.02 - 0.32)	0.0007	Good	NA	NA	0.65094	NA
	+8p	10/410	2.43902	4.58 (1.31 - 15.97)	0.01691	Poor	NA	NA	0.65094	NA
	+9p	30/410	7.31707	0.19 (0.06 - 0.56)	0.0027	Good	NA	NA	0.65094	NA
	-12p	14/410	3.41463	6.08 (2.45 - 15.12)	0.00011	Poor	NA	NA	0.65094	NA
	-12q	14/410	3.41463	4.17 (1.64 - 10.57)	0.00266	Poor	NA	NA	0.65094	NA
	-14q	57/410	13.9024	0.47 (0.23 - 0.95)	0.03609	Good	NA	NA	0.65094	NA
	+18p	51/410	12.439	0.37 (0.14 - 0.97)	0.04308	Good	NA	NA	0.65094	NA
	+18q	17/410	4.14634	2.45 (1.05 - 5.70)	0.03776	Poor	NA	NA	0.65094	NA
	+19p	7/410	1.70732	0.07 (0.01 - 0.68)	0.02199	Good	NA	NA	0.65094	NA
	-22q	64/410	15.6098	2.01 (1.14 - 3.54)	0.01569	Poor	NA	NA	0.65094	NA
	-16q,+20q	12/410	2.92683	3.39 (1.48 - 7.77)	0.00388	Poor	higher	0.11169	0.65094	NA
	-12q,-22q	8/410	1.95122	3.11 (1.03 - 9.38)	0.04359	Poor	higher	0.00033	0.65094	NA
	-3p,-5q	7/410	1.70732	9.50 (3.74 - 24.13)	3.01e-06	Poor	higher	0.37802	0.65094	NA
CESC	+10p	9/296	3.04054	8.32 (2.41 - 28.71)	0.00084	Poor	NA	NA	0.12883	NA
	-22q	33/296	11.1486	3.15 (1.25 - 7.98)	0.0154	Poor	NA	NA	0.12883	NA
	-18q,+20q	10/296	3.37838	3.81 (1.04 - 13.99)	0.04342	Poor	higher	0.23171	0.12883	NA
	-4p,+20p	9/296	3.04054	4.04 (1.26 - 12.95)	0.01893	Poor	higher	0.37614	0.12883	NA
	-19p,-22q	8/296	2.7027	12.18 (2.25 - 66.02)	0.00375	Poor	higher	0.07274	0.12883	NA
	+9q,-16q	7/296	2.36486	5.21 (1.49 - 18.26)	0.00991	Poor	higher	0.04725	0.12883	NA
COADREAD	-5q	75/626	11.9808	2.79 (1.41 - 5.53)	0.00326	Poor	NA	NA	0.78079	NA
	+8q,-19p	5/626	0.798722	9.55 (2.66 - 34.26)	0.00057	Poor	lower	0.19743	0.78079	NA
ESCA	+18p	23/184	12.5	3.99 (1.46 - 10.90)	0.00685	Poor	NA	NA	0.26628	NA
HNSC	-9p	126/523	24.0918	0.40 (0.20 - 0.80)	0.00963	Good	NA	NA	0.079847	NA
	-12p	14/523	2.67686	3.44 (1.08 - 10.97)	0.03701	Poor	NA	NA	0.079847	NA
	+18p	82/523	15.6788	1.78 (1.01 - 3.15)	0.04631	Poor	NA	NA	0.079847	NA
	+8q,-19p	24/523	4.58891	2.39 (1.00 - 5.71)	0.04963	Poor	higher	0.36506	0.079847	NA
	+7p,-11q	14/523	2.67686	4.03 (1.43 - 11.39)	0.00856	Poor	higher	0.38271	0.079847	NA
	+9p,-19p	5/523	0.956023	19.03 (4.19 - 86.37)	0.00015	Poor	lower	0.54773	0.079847	NA
KIRC	+17p	4/531	0.753296	32.56 (3.72 - 285.27)	0.00166	Poor	NA	NA	0.021731	0.003231
	-3p,-9p	32/531	6.02637	2.71 (1.32 - 5.54)	0.0064	Poor	expected	0.56408	0.021731	0.0002573
	+14q,-18q	2/531	0.376648	15.63 (1.37 - 177.63)	0.02666	Poor	ND	ND	0.021731	0.012134
	-4p,-21q	2/531	0.376648	27.62 (6.62 - 115.23)	1e-05	Poor	ND	ND	0.021731	0.028524
	-9p,-13q	13/531	2.44821	5.00 (1.64 - 15.22)	0.00464	Poor	higher	<1E-5	0.021731	0.0043504
	+5p,+7p	13/531	2.44821	6.92 (2.30 - 20.81)	0.00061	Poor	higher	0.00137	0.021731	0.047251
	-3p,-16q	4/531	0.753296	12.10 (1.28 - 114.78)	0.02988	Poor	lower	0.47197	0.021731	0.048906
	+3q,-10q	4/531	0.753296	17.25 (2.80 - 106.14)	0.00213	Poor	higher	0.11285	0.021731	0.056989
	-8p,-22q	2/531	0.376648	12.32 (1.39 - 109.35)	0.02418	Poor	higher	0.5962	0.021731	0.016132
KIRP	+1q,-14q	11/287	3.83275	8.48 (1.81 - 39.72)	0.00667	Poor	higher	<1E-5	0.77935	NA
	+3q,+5p	5/287	1.74216	19.20 (3.30 - 111.57)	0.00105	Poor	higher	0.12532	0.77935	NA
LIHC	-15q	34/371	9.16442	3.32 (1.68 - 6.55)	0.00058	Poor	NA	NA	0.16175	NA
	-21q	66/371	17.7898	2.63 (1.42 - 4.84)	0.00198	Poor	NA	NA	0.16175	NA
	-4q,-21q	22/371	5.92992	3.37 (1.36 - 8.40)	0.00896	Poor	higher	0.20867	0.16175	NA
	+7p,+10p	11/371	2.96496	4.17 (1.41 - 12.33)	0.00981	Poor	higher	0.00142	0.16175	NA
	-6q,+14q	7/371	1.88679	5.44 (1.81 - 16.31)	0.00252	Poor	higher	0.02972	0.16175	NA
LUAD	+6p	65/529	12.2873	0.39 (0.20 - 0.77)	0.00686	Good	NA	NA	0.9037	NA
	+19q	16/529	3.02457	4.50 (1.91 - 10.63)	0.00063	Poor	NA	NA	0.9037	NA
LUSC	+5q	5/500	1	21.26 (2.72 - 166.40)	0.00359	Poor	NA	NA	0.76328	NA
	+19q	51/500	10.2	2.60 (1.43 - 4.74)	0.00181	Poor	NA	NA	0.76328	NA
OV	None								0.14276	NA
SKCM	None								0.052209	NA
UCEC	-3p	34/543	6.26151	2.42 (1.07 - 5.48)	0.03471	Poor	NA	NA	0.00018013	5.1619e-05
	+5q	7/543	1.28913	12.41 (2.43 - 63.28)	0.00245	Poor	NA	NA	0.00018013	5.1602e-05
	+8q	110/543	20.2578	1.95 (1.04 - 3.65)	0.03807	Poor	NA	NA	0.00018013	4.0373e-05
	-19p	21/543	3.8674	0.13 (0.03 - 0.63)	0.01091	Good	NA	NA	0.00018013	0.00089828
	-21q	32/543	5.89319	5.13 (2.24 - 11.80)	0.00013	Poor	NA	NA	0.00018013	2.6714e-06
	+5p,-17p	15/543	2.76243	3.85 (1.08 - 13.75)	0.03791	Poor	higher	0.00202	0.00018013	1.5948e-05
	+1p,-17p	5/543	0.92081	6.30 (1.81 - 21.84)	0.00374	Poor	higher	0.02592	0.00018013	0.00031638
