# Supplementary material for: Chromosome arm aneuploidies shape tumour evolution and drug response
Source: Nat Commun. 2020 Jan 23;11:449. doi: 10.1038/s41467-020-14286-0 (PMC6978319; doi:10.1038/s41467-020-14286-0)
Supplement: Supplementary file 9 — Supplementary Data 5 [file 41467_2020_14286_MOESM9_ESM.xlsx]

## Sheet: Supplementary Data 5
Supplementary Data 5. Single and co-occurring CAAs that predict good or poor disease-free survival
Cancer cohort	Single/co-occurring CAA(s)	Patients affected/total (n/n)	Patients affected (%)	Multivariate Cox HR (95% CI)	Multivariate Cox p value	Survival outcome	Higher/lower than expected cooccurrence	q value	WGD univariate Cox p value for cancer type	Multivariate Cox p value incl. WGD
BRCA	+2q	7/998	0.701403	6.14 (1.92-19.63)	0.00223	Poor	NA	NA	0.2296	NA
	-17q	35/998	3.50701	2.69 (1.26-5.74)	0.0021	Poor	NA	NA	0.2296	NA
	+12p	74/998	7.41483	0.27 (0.09-0.80)	0.0177	Good	NA	NA	0.2296	NA
	-4p,-18p	19/998	1.90381	7.71 (2.88-20.61)	4.7e-05	Poor	higher	0.00431	0.2296	NA
	+10p,+20p	16/998	1.60321	3.68 (1.24-10.87)	0.018639	Poor	higher	0.0193	0.2296	NA
	-11p,-15q	16/998	1.60321	5.53 (1.88-16.23)	0.00187	Poor	higher	0.08975	0.2296	NA
	+9p,+20q	11/998	1.1022	4.24 (1.36-13.21)	0.012599	Poor	higher	0.4718	0.2296	NA
	+18p,+21q	9/998	0.901804	6.69 (1.84-24.30)	0.003864	Poor	higher	0.00452	0.2296	NA
	-9p,+9q	8/998	0.801603	7.51 (1.69-33.41)	0.008119	Poor	higher	0.03901	0.2296	NA
	-17p,+19p	5/998	0.501002	4.31 (1.10-14.26)	0.016882	Poor	higher	0.54764	0.2296	NA
	-2q,+18q	5/998	0.501002	10.19 (2.98-34.87)	0.000217	Poor	higher	0.08226	0.2296	NA
	-1p,-17q	5/998	0.501002	6.86 (2.02-23.24)	0.002003	Poor	higher	0.35739	0.2296	NA
BLCA	-2p	6/321	1.86916	3.37 (1.20-9.47)	0.020962	Poor	NA	NA	0.8666	NA
	+6p	31/321	9.65732	0.41 (0.20-0.83)	0.01347	Good	NA	NA	0.8666	NA
	+9p	27/321	8.41121	0.35 (0.18-0.70)	0.002649	Good	NA	NA	0.8666	NA
	+10q	52/321	16.1994	0.22 (0.05-0.90)	0.035285	Good	NA	NA	0.8666	NA
	-12p	12/321	3.73832	2.96 (1.28-6.88)	0.011478	Poor	NA	NA	0.8666	NA
	-14q	44/321	13.7072	0.37 (0.21-0.66)	0.000658	Good	NA	NA	0.8666	NA
	+20p	47/321	14.6417	2.02 (1.28-3.17)	0.002361	Poor	NA	NA	0.8666	NA
	+8q,+10p	19/321	5.919	2.69 (1.34-5.40)	0.00536	Poor	higher	0.02051	0.8666	NA
	+3q,+20p	15/321	4.6729	4.88 (2.27-10.49)	5.05e-05	Poor	higher	0.05446	0.8666	NA
	+6p,-8p	13/321	4.04984	0.18 (0.04-0.74)	0.01763	Good	higher	0.08818	0.8666	NA
	+3q,-15q	13/321	4.04984	2.56 (1.21-5.42)	0.01379	Poor	higher	0.19535	0.8666	NA
	-16q,+20q	11/321	3.42679	3.26 (1.48-7.20)	0.00348	Poor	higher	0.11169	0.8666	NA
	-12q,-22q	7/321	2.18069	3.15 (1.04-9.55)	0.04265	Poor	higher	0.00033	0.8666	NA
	-3p,-5q	5/321	1.55763	7.44 (2.92-18.91)	2.51e-05	Poor	higher	0.37802	0.8666	NA
	+9p,-10q	6/321	1.86916	0.21 (0.05-0.93)	0.03878	Good	higher	0.33194	0.8666	NA
	+17q,+18q	3/321	0.934579	8.47 (2.04-35.13)	0.00324	Poor	higher	0.13242	0.8666	NA
CESC	-19p	29/257	11.284	2.89 (1.41-5.93)	0.00386	Poor	NA	NA	0.79603	NA
COADREAD	+16p	48/546	8.79121	0.24 (0.09-0.67)	0.00636	Good	NA	NA	0.027111	0.0014154
	+3q	39/546	7.14286	2.10 (1.10-4.03)	0.02491	Poor	NA	NA	0.027111	0.010498
	-5q	61/546	11.1722	1.81 (1.09-3.01)	0.02228	Poor	NA	NA	0.027111	0.0031497
	+8q,-19p	5/546	0.915751	6.73 (2.56-17.69)	0.000112	Poor	lower	0.19743	0.027111	3.797e-05
ESCA	+9p	5/142	3.52113	5.13 (1.99-13.22)	0.000707	Poor	NA	NA	0.23051	NA
	+18p,-21q	7/142	4.92958	4.732 (2.09-10.69)	0.000186	Poor	higher	0.2147	0.23051	NA
HNSC	-9p	93/394	23.6041	0.53 (0.33-0.86)	0.00936	Good	NA	NA	0.17663	NA
	-15q	28/394	7.1066	1.98 (1.14-3.44)	0.01543	Poor	NA	NA	0.17663	NA
	-20p	17/394	4.31472	2.46 (1.23-4.92)	0.01085	Poor	NA	NA	0.17663	NA
	-13q,-18q	24/394	6.09137	0.24 (0.074-0.77)	0.01666	Good	higher	0.14429	0.17663	NA
	+5p,+18p	23/394	5.83756	2.013 (1.01-4.02)	0.04724	Poor	higher	0.24808	0.17663	NA
	+8q,+20p	16/394	4.06091	2.19 (1.05-4.58)	0.03775	Poor	higher	0.19606	0.17663	NA
	+7p,-11q	10/394	2.53807	4.09 (1.53-10.96)	0.00509	Poor	higher	0.38271	0.17663	NA
	-6q,-8p	9/394	2.28426	2.82 (1.17-6.80)	0.02083	Poor	lower	0.44089	0.17663	NA
	+8q,-20p	6/394	1.52284	5.77 (1.62-20.53)	0.00675	Poor	lower	0.51402	0.17663	NA
	+6p,-15q	4/394	1.01523	8.21 (2.00-33.60)	0.00342	Poor	higher	0.01767	0.17663	NA
KIRC	-3p	285/433	65.8199	0.70 (0.41-0.91)	0.0169	Good	NA	NA	0.0088328	0.010223
	-10q	37/433	8.54503	2.16 (1.17-3.99)	0.0136	Poor	NA	NA	0.0088328	0.015598
	-22q	12/433	2.77136	3.07 (1.20-7.82)	0.019	Poor	NA	NA	0.0088328	0.019926
	+10p	4/433	0.923788	4.54 (1.36-5.15)	0.0139	Poor	NA	NA	0.0088328	0.0086978
	+12p	16/433	3.69515	2.44 (1.14-5.22)	0.0221	Poor	NA	NA	0.0088328	0.007197
	+3q,-15q	4/433	0.923788	4.67 (1.11-19.68)	0.0359	Poor	NA	NA	0.0088328	0.008703
	+8q,-22q	2/433	0.461894	9.42 (1.50-58.92)	0.01656	Poor	NA	NA	0.0088328	0.0041288
	+8q,-10q	2/433	0.461894	11.34 (2.32-55.55)	0.00274	Poor	higher	0.48587	0.0088328	0.022532
KIRP	+16q	48/266	18.0451	0.2497 (0.08-0.80)	0.019	Good	NA	NA	0.45181	NA
	+1q	14/266	5.26316	3.406 (1.15-10.10)	0.0271	Poor	NA	NA	0.45181	NA
	+3q,+5p	5/266	1.8797	12.45 (2.38-64.96)	0.00278	Poor	higher	0.12532	0.45181	NA
LIHC	-9p,-21q	17/320	5.3125	2.96 (1.57-5.59)	0.000793	Poor	higher	0.00079	0.6773	NA
	-8p,+12q	7/320	2.1875	3.49 (1.38-8.80)	0.008149	Poor	higher	0.44426	0.6773	NA
LUAD	+1q,+20p	11/449	2.44989	4.91 (2.30-10.48)	3.84e-05	Poor	lower	0.39166	0.49247	NA
	+16p,-19p	7/449	1.55902	5.93 (2.68-13.15)	1.16e-05	Poor	lower	0.21875	0.49247	NA
LUSC	-1p,-17p	27/373	7.23861	0.32 (0.11-0.90)	0.03096	Good	higher	0.0266	0.76759	NA
	-10p,-10q	29/373	7.7748	0.31 (0.10-0.99)	0.045741	Good	higher	<1E-5	0.76759	NA
	+7q,-8p	27/373	7.23861	2.46 (1.24-4.88)	0.010387	Poor	higher	0.0136	0.76759	NA
	-4p,-9q	25/373	6.70241	0.33 (0.11-0.86)	0.024292	Good	higher	0.13132	0.76759	NA
	-4q,-18p	4/373	1.07239	8.32 (2.40-8.79)	0.00083	Poor	higher	0.46848	0.76759	NA
	-6p,-19p	4/373	1.07239	5.71 (2.03-6.08)	0.000985	Poor	lower	0.2386	0.76759	NA
OV	-13q	149/493	30.2231	0.79 (0.63-1.00)	0.04663	Good	NA	NA	0.043576	0.017165
	-14q	77/493	15.6187	1.43 (1.09-1.89)	0.011	Poor	NA	NA	0.043576	0.015041
	-15q	106/493	21.501	1.33 (1.04-1.71)	0.023	Poor	NA	NA	0.043576	0.021065
PRAD	+1q	12/490	2.44898	2.90 (1.15-7.29)	0.023573	Poor	NA	NA	0.062257	NA
	-14q	4/490	0.816327	4.67 (1.12-19.66)	0.035782	Poor	NA	NA	0.062257	NA
	-4p	8/490	1.63265	7.31 (2.55-20.93)	0.000209	Poor	NA	NA	0.062257	NA
	+9q,-16q	16/490	3.26531	1.97 (0.59-6.63)	0.028703	Poor	higher	1E-5	0.062257	NA
	+1q,+8q	5/490	1.02041	6.36 (1.29-31.46)	0.023359	Poor	higher	0.028	0.062257	NA
SKCM	+13q	68/404	16.8317	1.50 (1.09-2.05)	0.01212	Poor	NA	NA	0.38417	NA
	-10q,-14q	32/404	7.92079	2.28 (1.37-3.81)	0.00154	Poor	higher	0.19451	0.38417	NA
	+13q,-14q	21/404	5.19802	2.61 (1.47-4.61)	0.00105	Poor	higher	0.01089	0.38417	NA
	-2q,-9p	14/404	3.46535	0.47 (0.23-0.97)	0.04053	Good	higher	0.17614	0.38417	NA
	+1p,+8q	8/404	1.9802	0.09 (0.02-0.42)	0.00215	Good	higher	0.44817	0.38417	NA
	-6q,+19q	9/404	2.22772	0.10 (0.03-0.31)	0.00013	Good	higher	0.44153	0.38417	NA
	-14q,-22q	5/404	1.23762	6.59 (2.17-20.04)	0.00093	Poor	higher	0.06536	0.38417	NA
	+5p,+18p	7/404	1.73267	0.24 (0.06-0.99)	0.04761	Good	higher	0.0671	0.38417	NA
	-11p,+12p	7/404	1.73267	3.09 (1.17-8.17)	0.02295	Poor	higher	0.2671	0.38417	NA
	-4q,-5q	6/404	1.48515	4.23 (1.46-12.23)	0.00777	Poor	lower	0.47735	0.38417	NA
	-9p,-16p	4/404	0.990099	0.13 (0.02-0.93)	0.04243	Good	higher	0.5909	0.38417	NA
STAD	+4q	3/342	0.877193	3.77 (1.17-12.11)	0.0259	Poor	NA	NA	0.64626	NA
TGCT	+8q	41/136	30.1471	0.26 (0.09-0.72)	0.009895	Good	NA	NA	0.10971	NA
	+8p,-16q	6/136	4.41176	3.90 (1.37-11.14)	0.01079	Poor	higher	0.39589	0.10971	NA
THCA	-11q	7/491	1.42566	9.61 (3.42-26.95)	1.72e-05	Poor	NA	NA	0.38832	NA
UCEC	+20q	60/502	11.9522	1.98 (1.17-3.33)	0.0104	Poor	NA	NA	0.0010971	5.6979e-05
	-13q,-22q	20/502	3.98406	2.71 (1.17-6.27)	0.01986	Poor	higher	<1E-5	0.0010971	0.00014872
	+1q,+3q	20/502	3.98406	3.24 (1.50-7.00)	0.00279	Poor	higher	0.29251	0.0010971	5.3192e-05
	-8p,-21q	10/502	1.99203	3.95 (1.54-10.15)	0.00435	Poor	higher	0.00104	0.0010971	4.3477e-05
	+10p,+18q	6/502	1.19522	4.95 (1.28-19.13)	0.02033	Poor	higher	0.00054	0.0010971	0.00013269
	+7q,-11q	6/502	1.19522	4.71 (1.28-17.29)	0.01957	Poor	higher	0.00012	0.0010971	1.9698e-05
UVM	-6q,-8p	7/62	11.2903	28.55 (2.50-326.28)	0.00701	Poor	higher	0.00037	0.28134	NA
	-3q,-6q	5/62	8.06452	7.58 (1.16-49.58)	0.03456	Poor	higher	0.03811	0.28134	NA
