# Supplementary material for: Chromosome arm aneuploidies shape tumour evolution and drug response
Source: Nat Commun. 2020 Jan 23;11:449. doi: 10.1038/s41467-020-14286-0 (PMC6978319; doi:10.1038/s41467-020-14286-0)
Supplement: Supplementary file 10 — Supplementary Data 6 [file 41467_2020_14286_MOESM10_ESM.xlsx]

## Sheet: Supplementary Data 6
Supplementary Data 6. Co-occurring CAAs across 31 cancer types
ACC								BLCA								BRCA								CESC								CHOL								COADREAD								DLBC
CAA_1	CAA_2	log2oVe	p_value	q_value	obs_cooccur	exp_cooccur	higher_lower	CAA_1	CAA_2	log2oVe	p_value	q_value	obs_cooccur	exp_cooccur	higher_lower	CAA_1	CAA_2	log2oVe	p_value	q_value	obs_cooccur	exp_cooccur	higher_lower	CAA_1	CAA_2	log2oVe	p_value	q_value	obs_cooccur	exp_cooccur	higher_lower	CAA_1	CAA_2	log2oVe	p_value	q_value	obs_cooccur	exp_cooccur	higher_lower	CAA_1	CAA_2	log2oVe	p_value	q_value	obs_cooccur	exp_cooccur	higher_lower	CAA_1	CAA_2
+7p	+7q	1.26882	0	0	20	8.3	higher	+5p	-5q	0.807902	0	0	66	37.7	higher	+1q	-16q	0.295855	0	0	329	268	higher	-10p	-10q	2.05889	0	0	15	3.6	higher	+3q	+12p	2	0.00344	0.00357	4	1	higher	+13q	+20q	0.437405	0	0	221	163.2	higher	+3q	+7q
-3p	-11q	1.2824	0	0	18	7.4	higher	-9p	-9q	1.152	0	0	54	24.3	higher	+16p	-16q	0.605207	0	0	244	160.4	higher	+9p	+9q	1.95269	0	0	12	3.1	higher	-8p	+22q	1.8625	0.00357	0.01056	4	1.1	higher	-18q	+20q	0.42711	0	0	176	130.9	higher	+7p	+11q
+5q	-22q	0.486229	1e-05	3e-05	36	25.7	higher	+3p	-14q	1.46949	1e-05	2e-05	18	6.5	higher	+1q	+16p	0.327977	0	0	239	190.4	higher	-14q	-22q	2.24393	1e-05	2e-05	9	1.9	higher	-3p	-6q	0.434403	0.01056	0.01364	15	11.1	higher	+13q	-18q	0.288835	0	0	167	136.7	higher	+18q	+19q
-15q	-22q	0.528379	3e-05	3e-05	30	20.8	higher	-8p	-14q	0.819428	2e-05	2e-05	33	18.7	higher	+16p	-22q	0.531613	0	0	146	101	higher	-19p	+19q	1.2824	2e-05	3e-05	18	7.4	higher	-4q	-8p	1.09954	0.01364	0.01463	6	2.8	higher	-17p	+20q	0.390188	0	0	165	125.9	higher	+1p	+6p
+7p	-11p	1.03435	3e-05	5e-05	17	8.3	higher	-6q	-15q	1.14505	2e-05	2e-05	23	10.4	higher	-8p	+8q	0.461024	0	0	136	98.8	higher	-6p	-6q	1.8365	3e-05	5e-05	10	2.8	higher	+1q	+8q	0.736966	0.01463	0.0199	8	4.8	higher	+13q	-17p	0.327403	0	0	165	131.5	higher	-6q	-17p
-15q	-21q	0.937264	5e-05	5e-05	18	9.4	higher	-4q	-22q	1.18145	2e-05	3e-05	22	9.7	higher	+8q	-13q	0.482828	0	0	122	87.3	higher	-3p	-10p	1.1343	5e-05	6e-05	18	8.2	higher	-3p	+3q	0.862496	0.0199	0.03851	6	3.3	higher	-17p	-18q	0.45881	0	0	145	105.5	higher	-8p	-17p
-3p	-8q	1.79837	5e-05	6e-05	8	2.3	higher	+7p	-11p	0.897902	3e-05	4e-05	30	16.1	higher	+8q	+20q	0.7727	0	0	109	63.8	higher	+5p	-13q	0.926627	6e-05	6e-05	23	12.1	higher	+3q	-4q	1.23447	0.03851	0.03851	4	1.7	higher	+8q	+20q	0.334419	0	0	145	115	higher	-1p	+11q
+5p	-11p	0.983126	6e-05	7e-05	17	8.6	higher	-14q	-17p	0.796467	4e-05	8e-05	33	19	higher	+8q	+10p	0.564905	0	0	75	50.7	higher	+14q	-15q	2.03242	6e-05	7e-05	9	2.2	higher	-4q	+15q	1.23447	0.03851	0.04064	4	1.7	higher	+7p	+13q	0.402364	0	0	136	102.9	higher	+11q	+21q
-13q	-14q	0.713119	7e-05	7e-05	20	12.2	higher	-11p	+21q	0.934905	8e-05	8e-05	26	13.6	higher	-6q	-22q	0.638309	0	0	73	46.9	higher	+2p	-6q	1.16046	7e-05	7e-05	19	8.5	higher	+7p	-14q	1.58496	0.04064	0.04513	3	1	higher	+7p	+20q	0.433231	0	0	133	98.5	higher	+18p	+18q
-3p	+5p	1.01815	7e-05	8e-05	16	7.9	higher	-15q	-22q	1.152	8e-05	9e-05	20	9	higher	-5q	+8q	0.629325	0	0	71	45.9	higher	-14q	-16q	2.152	7e-05	9e-05	8	1.8	higher	+3q	+15q	1.58496	0.04513	0.04513	3	1	higher	-8p	+13q	0.437979	0	0	131	96.7	higher	+3q	-17p
-11p	-17q	1.21501	8e-05	9e-05	13	5.6	higher	+3p	-16q	1.48543	9e-05	0.0001	14	5	higher	-17p	+17q	0.728553	0	0	57	34.4	higher	-4q	-9q	1.65208	9e-05	0.00022	11	3.5	higher	+12p	+15q	1.58496	0.04513	0.04624	3	1	higher	+13q	-14q	0.651917	0	0	129	82.1	higher	+3q	+18q
+5q	+7q	0.773491	9e-05	9e-05	20	11.7	higher	+8p	+8q	1.63387	0.0001	0.00011	9	2.9	higher	+8q	+21q	0.671002	0	0	57	35.8	higher	-13q	-21q	1.68966	0.00022	0.00026	10	3.1	higher	-8p	+8q	1	0.04624	0.04698	5	2.5	higher	-14q	+20q	0.586186	0	0	118	78.6	higher	+1p	+8q
-2p	-2q	1.05889	9e-05	0.0001	15	7.2	higher	-15q	-19p	1.37084	0.00011	0.00013	15	5.8	higher	-13q	-15q	0.898717	0	0	55	29.5	higher	-9q	-11p	1.49596	0.00026	0.00031	11	3.9	higher	+1q	-4q	0.594008	0.04698	0.04698	8	5.3	higher	+7p	-18q	0.453857	0	0	113	82.5	higher	-8p	+11q
-3p	-3q	1.21501	0.0001	0.0001	13	5.6	higher	-9p	-11p	0.660863	0.00013	0.00017	40	25.3	higher	-5q	-14q	1.93907	0	0	51	13.3	higher	+5p	+19q	0.68966	0.00031	0.00031	30	18.6	higher	+1q	-8p	0.594008	0.04698	0.05653	8	5.3	higher	+13q	-15q	0.470686	0	0	111	80.1	higher	+1q	+18q
+5p	+9p	1.51457	0.0001	0.00011	8	2.8	higher	-4p	-5q	0.899695	0.00017	0.00018	25	13.4	higher	-4p	-5q	1.50201	0	0	49	17.3	higher	+5p	-5q	0.76498	0.00031	0.00031	26	15.3	higher	-4p	-4q	1.44746	0.05653	0.05653	3	1.1	higher	-8p	+8q	0.665305	0	0	108	68.1	higher	+1p	+21q
-10p	+20p	2.32193	0.00011	0.00015	6	1.2	higher	-5q	-15q	0.847997	0.00018	0.00018	27	15	higher	-13q	-14q	0.959358	0	0	49	25.2	higher	-4q	-22q	1.2713	0.00031	0.00051	14	5.8	higher	-4p	-8p	1.44746	0.05653	0.05758	3	1.1	higher	-8p	-18q	0.478763	0	0	108	77.5	higher	-4q	+18q
+9p	+9q	1.80735	0.00015	0.00016	7	2	higher	+7p	+7q	1.16993	0.00018	0.00019	18	8	higher	-4p	-14q	1.47045	0	0	46	16.6	higher	-9q	-19p	1.6845	0.00051	0.0006	9	2.8	higher	+5p	-13q	#NAME?	0.05758	0.07327	0	2.1	lower	-8p	-17p	0.520363	0	0	107	74.6	higher	+3q	+9p
+7p	-17q	1.06319	0.00016	0.00033	14	6.7	higher	-4p	-21q	1.65208	0.00019	0.0002	11	3.5	higher	-1p	-15q	1.37788	0	0	46	17.7	higher	+5p	-19p	0.736966	0.0006	0.00065	25	15	higher	+3q	+5p	1.32193	0.07327	0.07327	3	1.2	higher	+7p	-17p	0.416853	0	0	106	79.4	higher	+3q	+21q
+4p	+5p	1.12553	0.00033	0.00034	12	5.5	higher	+5p	-16q	0.791413	0.0002	0.00023	27	15.6	higher	-4p	+5p	1.06413	0	0	46	22	higher	-4q	+5q	1.88136	0.00065	0.00067	7	1.9	higher	+3q	+6p	1.32193	0.07327	0.07327	3	1.2	higher	-15q	+20q	0.441167	0	0	104	76.6	higher	+9p	+11q
-13q	-15q	0.514573	0.00034	0.00036	27	18.9	higher	+3q	-11p	0.684498	0.00023	0.00025	36	22.4	higher	+5p	+20q	0.914753	0	0	46	24.4	higher	+2p	+12q	1.63387	0.00067	0.00068	9	2.9	higher	+3q	-18q	1.32193	0.07327	0.07327	3	1.2	higher	+7q	+13q	0.452663	0	0	101	73.8	higher	+7p	-8p
-14q	-21q	1.09163	0.00036	0.00037	13	6.1	higher	-5q	-10q	0.787592	0.00025	0.00025	29	16.8	higher	-4p	+10p	1.23635	0	0	45	19.1	higher	+1p	+1q	1.01937	0.00068	0.00073	15	7.4	higher	+6p	+12p	1.32193	0.07327	0.07327	3	1.2	higher	-15q	-18q	0.624855	0	0	99	64.2	higher	-1p	+3q
-11q	+14q	1.12553	0.00037	0.00037	12	5.5	higher	-5q	+7q	0.895663	0.00025	0.00026	24	12.9	higher	-9p	+20q	1.07231	0	0	45	21.4	higher	-11p	-11q	0.78795	0.00073	0.00077	24	13.9	higher	+6p	+15q	1.32193	0.07327	0.07327	3	1.2	higher	+13q	-22q	0.499776	0	0	97	68.6	higher	+6p	+11q
-17q	-20q	1.90689	0.00037	0.00041	6	1.6	higher	-5q	+19q	0.852443	0.00026	0.00026	26	14.4	higher	-4p	-4q	1.55837	0	0	43	14.6	higher	-19p	+20q	1.074	0.00077	0.00077	16	7.6	higher	-17p	-18q	1.32193	0.07327	0.07563	3	1.2	higher	+7q	+20q	0.441324	0	0	96	70.7	higher	+1p	+7p
-2p	-17q	1.06817	0.00041	0.00045	13	6.2	higher	-16q	-22q	1.2134	0.00026	0.00029	16	6.9	higher	-5q	+10p	1.49081	0	0	43	15.3	higher	-9p	-17p	1.35509	0.00077	0.00082	11	4.3	higher	-4p	-13q	1.32193	0.07563	0.07563	3	1.2	higher	+7p	+7q	1.09088	0	0	95	44.6	higher	+1p	-8p
-2q	+5q	0.750386	0.00045	0.00054	18	10.7	higher	+4p	+8q	1.03242	0.00029	0.0003	18	8.8	higher	-4p	-15q	1.11433	0	0	42	19.4	higher	+8p	+8q	1.90689	0.00082	0.00092	6	1.6	higher	-13q	-16q	1.32193	0.07563	0.07589	3	1.2	higher	-18q	-22q	0.610958	0	0	84	55	higher	+1p	-17p
-2p	-13q	0.560088	0.00054	0.00059	23	15.6	higher	-9q	+20q	0.744743	0.0003	0.00032	31	18.5	higher	-1p	+20q	0.939458	0	0	42	21.9	higher	-4q	+5p	0.64075	0.00092	0.00097	29	18.6	higher	-4q	+5p	1.074	0.07589	0.07589	4	1.9	higher	-4q	+13q	0.551099	0	0	80	54.6	higher	+8q	+18q
+7q	-17q	1.09954	0.00059	0.0006	12	5.6	higher	-12q	-22q	1.8625	0.00032	0.00033	8	2.2	higher	-18q	+20q	0.932886	0	0	42	22	higher	-5q	-12p	1.58496	0.00097	0.00118	9	3	higher	-4q	+6p	1.074	0.07589	0.07589	4	1.9	higher	-8p	-14q	0.647567	0	0	73	46.6	higher	-15q	+18q
-2q	+4p	1.2863	0.0006	0.0006	10	4.1	higher	-11q	-16p	1.68966	0.00033	0.00034	10	3.1	higher	-13q	+21q	1	0	0	41	20.5	higher	+12p	+12q	2.09954	0.00118	0.00122	6	1.4	higher	+5p	-8p	1.074	0.07589	0.08225	4	1.9	higher	-4q	-18q	0.696888	0	0	71	43.8	higher	+3q	+7p
-3p	+4p	1.2863	0.0006	0.00064	10	4.1	higher	-9p	-11q	0.985645	0.00034	0.00043	20	10.1	higher	+10p	+20q	0.94477	0	0	41	21.3	higher	-9p	-9q	2.09954	0.00122	0.00129	6	1.4	higher	-6q	+7p	0.862496	0.08225	0.08358	4	2.2	higher	-14q	-15q	0.858754	0	0	70	38.6	higher	+3q	-8p
-1q	-13q	0.639118	0.00064	0.00068	19	12.2	higher	+2p	+5p	0.590522	0.00043	0.00043	39	25.9	higher	+5p	-14q	1.25154	0	0	40	16.8	higher	+19q	+20q	0.921997	0.00129	0.00158	18	9.5	higher	-3p	-18q	0.621488	0.08358	0.08626	6	3.9	higher	-8p	-15q	0.624663	0	0	70	45.4	higher	-6q	+11q
+4q	-18q	1.09954	0.00068	0.00072	12	5.6	higher	-2q	+6p	1.34994	0.00043	0.00044	13	5.1	higher	+5p	-5q	1.19265	0	0	40	17.5	higher	+2p	+19q	0.982078	0.00158	0.00162	16	8.1	higher	+8q	-21q	1	0.08626	0.08757	4	2	higher	-18p	-18q	0.843337	0	0	68	37.9	higher	+11q	-17p
+7q	-11q	0.888969	0.00072	0.00072	15	8.1	higher	+2p	-5q	0.721536	0.00044	0.00046	31	18.8	higher	-14q	-15q	1.35069	0	0	38	14.9	higher	-11p	-13q	1.08489	0.00162	0.00199	14	6.6	higher	-14q	+17q	1.32193	0.08757	0.09092	3	1.2	higher	-18p	+20q	0.542955	0	0	66	45.3	higher	-6q	+18q
-11p	-11q	0.888969	0.00072	0.00073	15	8.1	higher	-8p	+21q	0.705257	0.00046	0.00046	30	18.4	higher	-9p	-18q	1.10225	0	0	38	17.7	higher	+1q	+3q	0.291728	0.00199	0.00199	65	53.1	higher	-13q	+15q	#NAME?	0.09092	0.09524	0	1.8	lower	-20p	+20q	0.671871	0	0	65	40.8	higher	-8p	+18q
-2q	-14q	1.09954	0.00073	0.00075	12	5.6	higher	+16q	-17p	0.925999	0.00046	0.00047	19	10	higher	+5q	+16p	0.90452	0	0	38	20.3	higher	-14q	-21q	2	0.00199	0.002	6	1.5	higher	+1q	+16q	#NAME?	0.09524	0.09524	0	1.6	lower	-4q	-17p	0.626619	0	0	65	42.1	higher	-17p	+18q
+5q	-11q	0.63743	0.00075	0.00076	21	13.5	higher	+7p	+10p	0.923379	0.00047	0.00047	22	11.6	higher	-5q	-15q	1.25526	0	0	37	15.5	higher	-10q	-13q	1.2578	0.002	0.002	11	4.6	higher	+1q	-20p	#NAME?	0.09524	0.10638	0	1.6	lower	+13q	-20p	0.609586	0	0	65	42.6	higher	+1p	+1q
+9q	+14q	1.25154	0.00076	0.0008	10	4.2	higher	-4p	-4q	1.12399	0.00047	0.00048	17	7.8	higher	+7p	+20q	1.00782	0	0	37	18.4	higher	-7q	-10p	1.44746	0.002	0.00217	9	3.3	higher	-9q	-14q	#NAME?	0.10638	0.10895	0	1.8	lower	-8p	-22q	0.718302	0	0	64	38.9	higher	+1p	-15q
+15q	-17q	1.66985	0.0008	0.00088	7	2.2	higher	+3q	+7p	0.812914	0.00048	0.00055	26	14.8	higher	+10p	-14q	1.29218	0	0	36	14.7	higher	+5p	+20q	0.587452	0.00217	0.00227	29	19.3	higher	-9q	-13q	0.929611	0.10895	0.11542	4	2.1	higher	-14q	-22q	0.881978	0	0	61	33.1	higher	+6p	+18q
-2p	+4q	1	0.00088	0.00096	13	6.5	higher	+20p	+20q	0.971431	0.00055	0.00068	20	10.2	higher	-9q	-14q	1.64386	0	0	35	11.2	higher	+1q	-4q	0.647328	0.00227	0.00242	26	16.6	higher	+1q	+15q	0.643856	0.11542	0.11595	5	3.2	higher	-15q	-22q	0.848992	0	0	58	32.2	higher	+7q	+18q
-14q	-15q	0.853779	0.00096	0.0011	15	8.3	higher	-2q	+3p	1.18442	0.00068	0.00069	15	6.6	higher	-9q	+10p	1.39816	0	0	34	12.9	higher	-4q	-21q	1.22677	0.00242	0.00242	11	4.7	higher	+5p	+6p	1.09954	0.11595	0.11595	3	1.4	higher	-4p	-18q	0.802854	0	0	56	32.1	higher	+9p	+18q
+5p	-11q	0.765535	0.0011	0.0011	17	10	higher	+2p	-15q	0.957356	0.00069	0.00071	20	10.3	higher	-6q	-10q	1.25964	0	0	34	14.2	higher	+19q	-21q	1.22677	0.00242	0.00243	11	4.7	higher	+6p	-18q	1.09954	0.11595	0.1186	3	1.4	higher	-5q	-18q	0.74151	0	0	53	31.7	higher
+15q	+21q	1.36773	0.0011	0.00112	8	3.1	higher	-5q	-18q	0.658963	0.00071	0.00074	33	20.9	higher	-4p	-9q	1.21957	0	0	34	14.6	higher	-10q	+14q	1.40439	0.00243	0.0026	9	3.4	higher	-4q	+17q	1.09954	0.1186	0.1186	3	1.4	higher	-4q	-15q	0.965784	0	0	50	25.6	higher
-8q	-18q	1.54432	0.00112	0.00118	7	2.4	higher	-11p	-18p	1.32193	0.00074	0.00075	11	4.4	higher	+7p	+7q	1.78136	0	0	33	9.6	higher	-5q	-11p	0.929611	0.0026	0.00263	16	8.4	higher	-8p	+17q	1.09954	0.1186	0.122	3	1.4	higher	-5q	+8q	0.817697	0	0	49	27.8	higher
-2p	-6q	0.900464	0.00118	0.00119	14	7.5	higher	-9q	+10q	1.73697	0.00075	0.00076	7	2.1	higher	-10q	+20q	1.15687	0	0	33	14.8	higher	+3q	+19p	0.836501	0.00263	0.00267	10	5.6	higher	-6q	-14q	0.485427	0.122	0.13428	7	5	higher	-4q	-14q	0.867972	0	0	48	26.3	higher
+5q	-6q	0.684498	0.00119	0.0012	18	11.2	higher	+7p	+8q	0.676212	0.00076	0.00076	31	19.4	higher	+9p	+10p	1.99072	0	0	31	7.8	higher	-4p	-5q	0.801671	0.00267	0.00273	19	10.9	higher	+8q	-14q	0.862496	0.13428	0.13571	4	2.2	higher	+5p	+20q	0.635428	0	0	48	30.9	higher
+4q	-13q	0.621488	0.0012	0.00122	18	11.7	higher	-9p	-14q	0.795859	0.00076	0.00078	25	14.4	higher	+12p	-14q	1.80255	0	0	30	8.6	higher	-3p	-11p	0.617384	0.00273	0.00282	27	17.6	higher	+1q	-10p	0.906891	0.13571	0.13571	3	1.6	higher	-4q	-22q	1.03242	0	0	45	22	higher
-3p	+14q	1.21759	0.00122	0.00132	10	4.3	higher	-11p	-17p	0.497139	0.00078	0.00079	47	33.3	higher	-18p	-18q	1.37084	0	0	30	11.6	higher	+5p	-14q	0.976153	0.00282	0.00288	12	6.1	higher	+1q	+20p	0.906891	0.13571	0.14093	3	1.6	higher	+13q	+16p	0.710493	0	0	45	27.5	higher
+5p	+9q	0.881356	0.00132	0.00133	14	7.6	higher	-3p	-19p	1.79837	0.00079	0.00085	8	2.3	higher	+10p	-11p	1.30996	0	0	30	12.1	higher	-3p	-13q	0.805353	0.00288	0.00309	18	10.3	higher	-1p	+17q	#NAME?	0.14093	0.14726	0	1.5	lower	-4q	-21q	1.04891	0	0	42	20.3	higher
-3p	-17q	1.10893	0.00133	0.00142	11	5.1	higher	+1p	-6q	1.80735	0.00085	0.00086	7	2	higher	-4p	+12p	1.35973	0	0	29	11.3	higher	-7q	-11q	0.895663	0.00309	0.0031	16	8.6	higher	-3p	+12p	0.599462	0.14726	0.14726	5	3.3	higher	-4p	-8p	0.887697	0	0	42	22.7	higher
+4q	-14q	1.10893	0.00142	0.00155	11	5.1	higher	-2q	+18q	1.73697	0.00086	0.0009	8	2.4	higher	+6p	+10p	1.29727	0	0	29	11.8	higher	+17q	+20p	1.51457	0.0031	0.00335	8	2.8	higher	-3p	+15q	0.599462	0.14726	0.14726	5	3.3	higher	-1p	-21q	1.17169	0	0	41	18.2	higher
+5q	+16q	0.610433	0.00155	0.00163	20	13.1	higher	-4p	-17p	0.694655	0.0009	0.00093	28	17.3	higher	-4p	+7q	1.21412	0	0	29	12.5	higher	-10q	-15q	1.36257	0.00335	0.00337	9	3.5	higher	-3p	-17p	0.599462	0.14726	0.15064	5	3.3	higher	+9p	-18q	0.819428	0	0	39	22.1	higher
+7p	+16q	0.782769	0.00163	0.00163	16	9.3	higher	+10q	+17q	2	0.00093	0.00095	6	1.5	higher	+12q	-22q	1.05063	0	0	29	14	higher	-10q	-11p	0.943416	0.00337	0.00348	15	7.8	higher	+8q	+15q	1	0.15064	0.15064	3	1.5	higher	-4p	-4q	1.45121	0	0	35	12.8	higher
-3q	+15q	1.54432	0.00163	0.00165	7	2.4	higher	-1p	+1q	1.88136	0.00095	0.00097	7	1.9	higher	-5q	+12p	1.63743	0	0	28	9	higher	-10q	+20p	1.25154	0.00348	0.0036	10	4.2	higher	-9p	-14q	1	0.15064	0.15064	3	1.5	higher	-17p	+17q	0.866249	0	0	35	19.2	higher
-2p	-6p	1.05344	0.00165	0.00165	11	5.3	higher	+2p	+17q	0.862496	0.00097	0.00106	22	12.1	higher	+3q	-14q	1.40136	0	0	28	10.6	higher	-4q	-14q	1.41504	0.0036	0.00377	8	3	higher	-14q	+15q	1	0.15064	0.15616	3	1.5	higher	-1p	-4q	1.12399	0	0	34	15.6	higher
-6p	+16q	1.05344	0.00165	0.00169	11	5.3	higher	-5q	-14q	0.766112	0.00106	0.00108	25	14.7	higher	+3q	-5q	1.34792	0	0	28	11	higher	+1q	-5q	0.672835	0.00377	0.0038	22	13.8	higher	-1p	-3p	0.391191	0.15616	0.15616	8	6.1	higher	-1p	+1q	1.25376	0	0	31	13	higher
+5q	+7p	0.584963	0.00169	0.00169	21	14	higher	-11p	-14q	0.78795	0.00108	0.00112	24	13.9	higher	+10p	+21q	1.23447	0	0	28	11.9	higher	-9q	+20q	1.32193	0.0038	0.00402	9	3.6	higher	-1p	-6q	0.391191	0.15616	0.15966	8	6.1	higher	-11q	-22q	1.63743	0	0	28	9	higher
+4p	+4q	1.2824	0.00169	0.00172	9	3.7	higher	+5p	-16p	0.810966	0.00112	0.00113	20	11.4	higher	-18q	-19p	1.23447	0	0	28	11.9	higher	-3p	-8q	1.3744	0.00402	0.00411	7	2.7	higher	+2p	-6q	0.819428	0.15966	0.15966	3	1.7	higher	-9q	+13q	0.886991	0	0	27	14.6	higher
-1q	-2p	0.934905	0.00172	0.00177	13	6.8	higher	+8q	+16q	0.949959	0.00113	0.00118	17	8.8	higher	-15q	+21q	1.21042	0	0	28	12.1	higher	-2q	+4q	1.94342	0.00411	0.00428	5	1.3	higher	-3p	+4p	0.819428	0.15966	0.15966	3	1.7	higher	-4p	-5q	1.36773	0	0	24	9.3	higher
-11p	-15q	0.767339	0.00177	0.00191	16	9.4	higher	-10q	-16q	1.09954	0.00118	0.00126	15	7	higher	+3q	-4q	1.53766	0	0	27	9.3	higher	+8q	+20p	0.939458	0.00428	0.0045	14	7.3	higher	-3p	-6p	0.819428	0.15966	0.15966	3	1.7	higher	+8p	+8q	1.11757	0	0	23	10.6	higher
-6p	-6q	1.152	0.00191	0.00196	10	4.5	higher	-11p	-18q	0.654073	0.00126	0.00129	31	19.7	higher	-3p	-5q	1.49185	0	0	27	9.6	higher	+2p	-16p	1.65896	0.0045	0.00455	6	1.9	higher	-3p	+7q	0.819428	0.15966	0.15966	3	1.7	higher	+5p	-5q	1.55254	0	0	22	7.5	higher
-6p	-17q	1.24393	0.00196	0.002	9	3.8	higher	-4q	+7p	0.925999	0.00129	0.00136	19	10	higher	-4p	+9p	1.49005	0	0	25	8.9	higher	-3p	-5q	0.691878	0.00455	0.00458	21	13	higher	-3p	-22q	0.819428	0.15966	0.15966	3	1.7	higher	-9q	-14q	1.58496	0	0	21	7	higher
+5p	+7p	0.72289	0.002	0.00201	17	10.3	higher	-18q	-20q	2.05889	0.00136	0.00145	5	1.2	higher	-4p	-12q	1.45799	0	0	25	9.1	higher	+8q	+14q	1.02425	0.00458	0.00462	12	5.9	higher	-6q	+20p	0.819428	0.15966	0.17793	3	1.7	higher	+16p	+16q	2.20645	0	0	18	3.9	higher
+5p	+7q	0.802554	0.00201	0.00205	15	8.6	higher	-10q	+14q	1.49185	0.00145	0.00153	9	3.2	higher	-3p	-14q	1.44222	0	0	25	9.2	higher	-4p	-17p	0.640104	0.00462	0.00467	24	15.4	higher	-1p	-21q	0.736966	0.17793	0.17793	4	2.4	higher	+6p	+6q	2.52838	0	0	15	2.6	higher
-3p	+10q	1.24393	0.00205	0.00208	9	3.8	higher	-5q	-6q	0.65139	0.00153	0.00163	30	19.1	higher	+7q	-14q	1.38082	0	0	25	9.6	higher	-14q	+20q	1.36773	0.00467	0.0048	8	3.1	higher	-13q	-21q	0.736966	0.17793	0.18697	4	2.4	higher	-10p	-10q	2.48543	0	0	14	2.5	higher
+4p	-22q	0.614109	0.00208	0.00211	15	9.8	higher	-10q	-22q	0.911644	0.00163	0.00172	19	10.1	higher	-5q	-20p	1.69744	0	0	24	7.4	higher	-10p	-22q	1.41504	0.0048	0.00494	8	3	higher	+5p	-9q	#NAME?	0.18697	0.18697	0	1.4	lower	+2p	+2q	2.974	0	0	11	1.4	higher
-1q	-21q	0.976153	0.00211	0.00216	12	6.1	higher	-5q	+17q	0.678072	0.00172	0.00185	28	17.5	higher	-4q	+12p	1.59756	0	0	23	7.6	higher	-10q	+21q	1.54432	0.00494	0.00495	7	2.4	higher	+6p	-9q	#NAME?	0.18697	0.18697	0	1.4	lower	+10p	-10q	2.6845	0	0	9	1.4	higher
-2p	-11p	0.843881	0.00216	0.00216	14	7.8	higher	-3p	-13q	2.32193	0.00185	0.00188	5	1	higher	+6p	+21q	1.47045	0	0	23	8.3	higher	-11q	+22q	1.42884	0.00495	0.00513	7	2.6	higher	-9q	-18q	#NAME?	0.18697	0.19048	0	1.4	lower	-6p	-11q	2.8625	0	0	8	1.1	higher
-2p	-21q	0.843881	0.00216	0.00216	14	7.8	higher	-14q	-20p	1.62149	0.00188	0.00193	8	2.6	higher	-1p	-2q	1.38606	0	0	23	8.8	higher	-9q	-21q	1.73697	0.00513	0.00515	6	1.8	higher	-6q	+13q	#NAME?	0.19048	0.19048	0	1.1	lower	+8q	-18q	0.341273	1e-05	1e-05	122	96.3	higher
-11p	+16q	0.843881	0.00216	0.00218	14	7.8	higher	-6q	-14q	0.883355	0.00193	0.002	19	10.3	higher	-10q	-16q	-0.973528	0	0	22	43.2	lower	-6q	+8q	0.691878	0.00515	0.00524	21	13	higher	-6q	-18p	#NAME?	0.19048	0.19298	0	1.1	lower	+8q	-17p	0.361877	1e-05	1e-05	119	92.6	higher
+4q	+7p	0.893085	0.00218	0.0022	13	7	higher	+5p	+18p	0.629437	0.002	0.00202	28	18.1	higher	+2p	-4p	1.75899	0	0	22	6.5	higher	-14q	-18q	1.48543	0.00524	0.00589	7	2.5	higher	-4q	+8q	0.678072	0.19298	0.19342	4	2.5	higher	-8p	+20q	0.349703	1e-05	1e-05	118	92.6	higher
+7q	-11p	0.913843	0.0022	0.00232	13	6.9	higher	-5q	-17p	0.443366	0.00202	0.00204	48	35.3	higher	+9p	-14q	1.6939	0	0	22	6.8	higher	-10p	+17q	1.48543	0.00589	0.00613	7	2.5	higher	+15q	-21q	#NAME?	0.19342	0.19869	0	1.3	lower	-14q	-18q	0.449647	1e-05	1e-05	90	65.9	higher
-1p	+7p	0.671674	0.00232	0.00243	18	11.3	higher	+1p	-11q	2.18442	0.00204	0.00209	5	1.1	higher	+6p	+12p	1.67284	0	0	22	6.9	higher	+2p	-18q	0.956279	0.00613	0.0062	13	6.7	higher	+3q	-8p	0.819428	0.19869	0.19869	3	1.7	higher	-4q	-8p	0.68966	1e-05	1e-05	50	31	higher
-17p	+21q	0.952694	0.00243	0.00245	12	6.2	higher	-11p	-11q	0.89194	0.00209	0.00218	18	9.7	higher	-5q	+9p	1.63161	0	0	22	7.1	higher	+5p	+20p	0.697437	0.0062	0.00629	18	11.1	higher	-4q	-9p	0.819428	0.19869	0.19869	3	1.7	higher	-1p	-15q	0.840276	1e-05	1e-05	41	22.9	higher
-2q	-22q	0.504305	0.00245	0.0028	20	14.1	higher	+13q	+16q	1.80735	0.00218	0.00224	7	2	higher	-3p	-9q	1.44151	0	0	22	8.1	higher	-4q	+15q	1.20645	0.00629	0.00631	9	3.9	higher	-8p	-9p	0.819428	0.19869	0.19869	3	1.7	higher	-10q	-15q	1.09163	1e-05	1e-05	26	12.2	higher
+4q	-17q	1.08927	0.0028	0.00288	10	4.7	higher	+3q	+17q	0.717857	0.00224	0.00226	25	15.2	higher	-5q	-12q	1.52442	0	0	21	7.3	higher	-4q	+9q	1	0.00631	0.00631	12	6	higher	-8p	+15q	0.819428	0.19869	0.19869	3	1.7	higher	-9q	+20q	0.846843	1e-05	1e-05	25	13.9	higher
+7p	-11q	0.722015	0.00288	0.00288	16	9.7	higher	+4p	+6p	1.62149	0.00226	0.00229	8	2.6	higher	-4p	+18p	1.48543	0	0	21	7.5	higher	+15q	+21q	1.94342	0.00631	0.00651	5	1.3	higher	-8p	-17p	0.819428	0.19869	0.19886	3	1.7	higher	-4q	-10q	1.33921	1e-05	1e-05	21	8.3	higher
-6p	-11p	1.08927	0.00288	0.00306	10	4.7	higher	-6p	-19p	2.18442	0.00229	0.00232	5	1.1	higher	-9q	+12p	1.46632	0	0	21	7.6	higher	-10p	-19p	1.24393	0.00651	0.00651	9	3.8	higher	-6q	-21q	0.447459	0.19886	0.21475	6	4.4	higher	-17q	-22q	1.66985	1e-05	1e-05	14	4.4	higher
+10p	+19q	1.3744	0.00306	0.00309	7	2.7	higher	-4p	-22q	0.982078	0.00232	0.00238	16	8.1	higher	+2p	-14q	2	0	0	20	5	higher	-19p	-21q	1.24393	0.00651	0.00651	9	3.8	higher	-13q	+22q	#NAME?	0.21475	0.21587	0	1.2	lower	+9p	+9q	2	1e-05	2e-05	12	3	higher
+4q	-6p	1.16993	0.00309	0.00311	9	4	higher	-16p	+17q	#NAME?	0.00238	0.00241	0	5.3	lower	+9p	-9q	1.73697	0	0	20	6	higher	+8q	+18q	1.51457	0.00651	0.0066	6	2.1	higher	+1q	-10q	#NAME?	0.21587	0.22103	0	1.1	lower	+7p	+8q	0.405053	2e-05	2e-05	96	72.5	higher
+8p	+20q	1.8365	0.00311	0.00331	5	1.4	higher	+12q	-20p	2.18442	0.00241	0.0026	5	1.1	higher	-12q	-14q	1.51457	0	0	20	7	higher	-6q	+13q	1.73697	0.0066	0.00687	5	1.5	higher	+2q	-3p	-1.1375	0.22103	0.22632	1	2.2	lower	+13q	+20p	0.384708	2e-05	2e-05	91	69.7	higher
+4q	+5p	0.852443	0.00331	0.00339	13	7.2	higher	-3p	-21q	1.90689	0.0026	0.00275	6	1.6	higher	+2p	+7q	2.3604	0	0	19	3.7	higher	+8q	-15q	0.976153	0.00687	0.00713	12	6.1	higher	+5p	-14q	0.736966	0.22632	0.22632	3	1.8	higher	-14q	-17p	0.439854	2e-05	2e-05	86	63.4	higher
+12q	-15q	0.544321	0.00339	0.00352	21	14.4	higher	-16p	+18p	1.32193	0.00275	0.0028	10	4	higher	+2p	+10p	1.73697	0	0	19	5.7	higher	+1q	-11p	0.537657	0.00713	0.00772	27	18.6	higher	+6p	-14q	0.736966	0.22632	0.2265	3	1.8	higher	+7q	-18q	0.452325	2e-05	2e-05	81	59.2	higher
+5p	+5q	0.534336	0.00352	0.00365	21	14.5	higher	+3q	+9q	1.32193	0.0028	0.00296	9	3.6	higher	-19p	+19q	1.56986	0	0	19	6.4	higher	+5p	+17q	0.736966	0.00772	0.00772	16	9.6	higher	-6q	-17p	-0.722466	0.2265	0.24155	2	3.3	lower	+16q	+20q	0.661017	2e-05	2e-05	37	23.4	higher
-3p	+7q	0.906891	0.00365	0.00365	12	6.4	higher	+7q	+17q	0.946889	0.00296	0.003	16	8.3	higher	+12p	-12q	1.90689	0	0	18	4.8	higher	+5p	-21q	0.736966	0.00772	0.00802	16	9.6	higher	-3p	-4q	0.321928	0.24155	0.24155	7	5.6	higher	+7p	+16p	0.901085	2e-05	2e-05	31	16.6	higher
-3p	-11p	0.906891	0.00365	0.00367	12	6.4	higher	-5q	+18p	0.736966	0.003	0.00302	22	13.2	higher	+2p	-5q	1.79141	0	0	18	5.2	higher	-5q	-7p	1.58496	0.00802	0.00802	6	2	higher	-4q	-6q	0.321928	0.24155	0.24388	7	5.6	higher	-4p	-10q	1.47865	2e-05	2e-05	17	6.1	higher
-11q	-17q	0.906891	0.00367	0.00373	12	6.4	higher	+2p	+18p	0.901596	0.00302	0.00304	17	9.1	higher	-14q	+18q	1.76393	0	0	18	5.3	higher	-18p	-18q	1.58496	0.00802	0.0081	6	2	higher	+6p	-17p	#NAME?	0.24388	0.24388	0	1.2	lower	+12p	+12q	1.90689	2e-05	2e-05	12	3.2	higher
+9q	-13q	0.561116	0.00373	0.00375	18	12.2	higher	+3q	+13q	1.04509	0.00304	0.00305	13	6.3	higher	+2p	+21q	2.08746	0	0	17	4	higher	+12q	-16q	1.58496	0.0081	0.00842	6	2	higher	-9q	+15q	#NAME?	0.24388	0.24388	0	1.2	lower	-4q	-16p	1.87447	2e-05	3e-05	11	3	higher
+1q	+9q	1.3744	0.00375	0.00378	7	2.7	higher	-8p	-19p	0.704544	0.00305	0.00305	22	13.5	higher	+2p	-4q	1.94996	0	0	17	4.4	higher	+3q	-9p	-0.963474	0.00842	0.00867	6	11.7	lower	-9q	-17p	#NAME?	0.24388	0.24675	0	1.2	lower	-18q	-21q	0.482991	3e-05	3e-05	71	50.8	higher
+4q	-6q	0.974005	0.00378	0.00383	11	5.6	higher	+3q	-19p	0.885829	0.00305	0.00314	17	9.2	higher	-3p	-12q	1.73697	0	0	17	5.1	higher	+15q	+17q	1.58496	0.00867	0.00869	6	2	higher	-6q	+17q	0.514573	0.24675	0.25073	4	2.8	higher	+5p	-8p	0.850622	3e-05	4e-05	33	18.3	higher
+10q	-17p	1.27753	0.00383	0.00383	8	3.3	higher	+5p	-22q	0.539774	0.00314	0.00319	33	22.7	higher	+9p	-12q	2.11247	0	0	16	3.7	higher	+6q	-10q	1.73697	0.00869	0.00901	5	1.5	higher	+1q	+5p	0.434403	0.25073	0.25073	5	3.7	higher	+16q	-18q	0.751612	4e-05	4e-05	33	19.6	higher
+10q	-17q	1.27753	0.00383	0.00399	8	3.3	higher	-8p	+19q	0.605721	0.00319	0.00321	28	18.4	higher	+12p	+18p	2.03653	0	0	16	3.9	higher	-4q	-10p	1.08927	0.00901	0.00901	10	4.7	higher	+1q	+6p	0.434403	0.25073	0.25073	5	3.7	higher	+5p	-15q	0.941504	4e-05	4e-05	29	15.1	higher
-1q	-2q	0.974005	0.00399	0.00399	11	5.6	higher	+9q	-15q	1.60572	0.00321	0.00328	7	2.3	higher	+2p	+12p	2.14136	0	0	15	3.4	higher	-10p	+19q	1.08927	0.00901	0.00929	10	4.7	higher	+1q	-18q	0.434403	0.25073	0.25183	5	3.7	higher	-9q	-11q	2.24393	4e-05	5e-05	9	1.9	higher
-3p	+9q	0.974005	0.00399	0.00407	11	5.6	higher	-17p	-18q	0.49304	0.00328	0.00338	38	27	higher	+6p	+6q	2.05889	0	0	15	3.6	higher	+5p	-11p	0.486422	0.00929	0.00999	29	20.7	higher	-1p	+12p	0.736966	0.25183	0.25183	3	1.8	higher	+7p	-21q	0.573618	5e-05	5e-05	57	38.3	higher
-14q	-22q	0.503766	0.00407	0.00422	19	13.4	higher	-5q	-22q	0.656046	0.00338	0.00339	26	16.5	higher	+2p	+3q	1.87127	0	0	15	4.1	higher	+3q	-4p	0.283547	0.00999	0.01069	51	41.9	higher	-9p	-13q	0.736966	0.25183	0.2538	3	1.8	higher	-15q	+20p	0.641207	5e-05	5e-05	51	32.7	higher
-2p	-11q	0.736966	0.00422	0.00435	15	9	higher	+16q	+19q	1.2863	0.00339	0.00345	10	4.1	higher	-7p	-14q	1.8365	0	0	15	4.2	higher	-3p	-10q	0.650992	0.01069	0.01076	19	12.1	higher	-8p	-16q	#NAME?	0.2538	0.25516	0	1.1	lower	-1p	-22q	0.829159	5e-05	5e-05	35	19.7	higher
+7q	+10q	1.09954	0.00435	0.00443	9	4.2	higher	+7q	+11q	2.05889	0.00345	0.00352	5	1.2	higher	+6q	+12p	2.22239	0	0	14	3	higher	-4q	-7q	0.929611	0.01076	0.01099	12	6.3	higher	-4p	+8q	1	0.25516	0.25516	2	1	higher	+6p	-22q	1.15966	5e-05	5e-05	21	9.4	higher
-8q	-11q	1.2713	0.00443	0.00447	7	2.9	higher	+8q	+17q	0.584963	0.00352	0.00355	30	20	higher	-4q	-20q	2.8625	0	0	8	1.1	higher	+1p	-10p	1.51457	0.01099	0.01108	6	2.1	higher	-4p	-14q	1	0.25516	0.25516	2	1	higher	-3p	-21q	1.30203	5e-05	6e-05	18	7.3	higher
-3q	-17q	1.02915	0.00447	0.00451	10	4.9	higher	-9q	-11p	0.539026	0.00355	0.00355	34	23.4	higher	+1q	-15q	0.397479	1e-05	1e-05	98	74.4	higher	-11p	+14q	1.02915	0.01108	0.01114	10	4.9	higher	+7p	+8q	1	0.25516	0.25516	2	1	higher	-4p	+13q	0.485427	6e-05	6e-05	56	40	higher
-14q	+20p	1.23447	0.00451	0.00463	8	3.4	higher	-8p	-22q	0.561879	0.00355	0.00365	31	21	higher	+5p	-17p	0.595873	1e-05	1e-05	73	48.3	higher	-1p	+20q	1.8625	0.01114	0.01157	4	1.1	higher	+8q	+22q	1	0.25516	0.25618	2	1	higher	+16p	+20q	0.599462	6e-05	6e-05	40	26.4	higher
+7q	-22q	0.456858	0.00463	0.0048	21	15.3	higher	+3q	-17p	0.452151	0.00365	0.00371	42	30.7	higher	-1p	+16p	0.589212	1e-05	1e-05	68	45.2	higher	-11q	-17p	0.591535	0.01157	0.01173	22	14.6	higher	-9p	+12p	1	0.25618	0.25618	2	1	higher	-9p	-9q	2.54432	6e-05	7e-05	7	1.2	higher
+5q	-14q	0.635428	0.0048	0.0049	16	10.3	higher	+12p	+12q	1.66985	0.00371	0.00373	7	2.2	higher	-15q	-22q	0.650416	1e-05	1e-05	62	39.5	higher	-17p	+22q	1.38333	0.01173	0.01201	6	2.3	higher	-9p	+15q	1	0.25618	0.25974	2	1	higher	-4p	-14q	0.816934	7e-05	8e-05	34	19.3	higher
+16q	-22q	0.427638	0.0049	0.00517	23	17.1	higher	+5p	-19p	0.655665	0.00373	0.0038	23	14.6	higher	-13q	+20q	0.688871	1e-05	1e-05	59	36.6	higher	+6q	-18q	1.64386	0.01201	0.01213	5	1.6	higher	+1q	+7p	-1.07039	0.25974	0.2607	1	2.1	lower	+13q	+16q	0.600644	8e-05	8e-05	37	24.4	higher
-10p	-21q	1.44746	0.00517	0.00539	6	2.2	higher	-5q	+8p	1.42884	0.0038	0.00381	7	2.6	higher	+8q	-19p	0.654751	1e-05	1e-05	54	34.3	higher	-4p	-11p	0.591535	0.01213	0.01228	22	14.6	higher	-1p	+8q	0.514573	0.2607	0.2607	4	2.8	higher	-5q	-15q	0.834941	8e-05	8e-05	33	18.5	higher
+1q	-20p	1.73697	0.00539	0.0054	5	1.5	higher	+3p	+6p	1.2863	0.00381	0.00389	10	4.1	higher	-5q	-8p	0.746616	1e-05	1e-05	50	29.8	higher	+14q	-22q	1.32193	0.01228	0.01266	7	2.8	higher	-1p	-14q	0.514573	0.2607	0.2607	4	2.8	higher	-11p	-11q	2.32193	8e-05	9e-05	8	1.6	higher
+9p	+14q	1.73697	0.0054	0.00551	5	1.5	higher	+3q	-6q	0.647328	0.00389	0.00392	26	16.6	higher	-2q	+8q	0.742568	1e-05	1e-05	43	25.7	higher	-6p	+20p	1.64386	0.01266	0.01291	5	1.6	higher	+17q	-21q	#NAME?	0.2607	0.26313	0	1.1	lower	+1q	+20p	0.834941	9e-05	9e-05	33	18.5	higher
-2p	-18q	0.793549	0.00551	0.00567	13	7.5	higher	+7p	-17p	0.540568	0.00392	0.00392	32	22	higher	-1p	-18q	1	1e-05	1e-05	36	18	higher	-3p	-4p	0.449576	0.01291	0.01345	31	22.7	higher	+1q	-3p	0.17897	0.26313	0.27143	12	10.6	higher	-4q	+6p	1.26303	9e-05	9e-05	18	7.5	higher
-8q	+10q	1.73697	0.00567	0.00585	5	1.5	higher	-9p	+19q	0.695743	0.00392	0.00406	23	14.2	higher	+6p	-6q	1.07907	1e-05	1e-05	30	14.2	higher	-10p	+20p	1.32193	0.01345	0.01357	7	2.8	higher	+1q	+8p	0.862496	0.27143	0.27143	2	1.1	higher	+3p	+3q	2.42884	9e-05	0.0001	7	1.3	higher
+7q	+16p	0.923379	0.00585	0.00585	11	5.8	higher	+6p	+10p	1.04509	0.00406	0.00408	13	6.3	higher	+6p	-15q	1.16993	1e-05	1e-05	27	12	higher	+1q	+19q	0.531851	0.01357	0.01382	24	16.6	higher	+1q	+13q	0.862496	0.27143	0.27143	2	1.1	higher	-5q	+6q	1.5961	0.0001	0.0001	13	4.3	higher
+16q	+20p	1.03242	0.00585	0.00588	9	4.4	higher	+3q	+5p	0.428213	0.00408	0.0042	44	32.7	higher	-5q	-11p	1.25418	1e-05	1e-05	26	10.9	higher	-6q	-10p	1	0.01382	0.01383	10	5	higher	+1q	+18p	0.862496	0.27143	0.27143	2	1.1	higher	-5p	-5q	1.73697	0.0001	0.00012	11	3.3	higher
-3q	-8q	1.44746	0.00588	0.00616	6	2.2	higher	+3q	+19q	0.748461	0.0042	0.0042	21	12.5	higher	-4q	-14q	1.21501	1e-05	1e-05	26	11.2	higher	-7p	-8p	1.22239	0.01383	0.01386	7	3	higher	+1q	-18p	0.862496	0.27143	0.27143	2	1.1	higher	+7q	-11p	1.3744	0.00012	0.00012	14	5.4	higher
+4p	-15q	0.874469	0.00616	0.00631	11	6	higher	+3q	+21q	0.748461	0.0042	0.00422	21	12.5	higher	+6p	-14q	1.29336	1e-05	1e-05	25	10.2	higher	+6q	-8p	1.38333	0.01386	0.01387	6	2.3	higher	+1q	+19q	0.862496	0.27143	0.27143	2	1.1	higher	-4q	-11p	1.58496	0.00012	0.00015	12	4	higher
-15q	+20p	0.915936	0.00631	0.00642	10	5.3	higher	-6q	+19q	0.833642	0.00422	0.00426	18	10.1	higher	-5q	+6p	1.22432	1e-05	1e-05	25	10.7	higher	-16q	+18p	1.44746	0.01387	0.01388	6	2.2	higher	+1q	+20q	0.862496	0.27143	0.27566	2	1.1	higher	-15q	-18p	0.736966	0.00015	0.00015	37	22.2	higher
+5q	-6p	0.718587	0.00642	0.00664	13	7.9	higher	-4q	-21q	1.25154	0.00426	0.00441	10	4.2	higher	+3q	-9q	1.30633	1e-05	1e-05	23	9.3	higher	-1p	+1q	1.39593	0.01388	0.01454	5	1.9	higher	+1q	-17p	-0.678072	0.27566	0.2908	2	3.2	lower	+3q	+16q	1.73697	0.00015	0.00018	11	3.3	higher
+4q	-22q	0.491853	0.00664	0.00667	18	12.8	higher	+5p	-10q	0.514573	0.00441	0.00443	33	23.1	higher	+11p	+20q	1.45403	1e-05	1e-05	20	7.3	higher	+2p	-19p	0.884523	0.01454	0.01458	12	6.5	higher	+6p	-8p	0.658963	0.2908	0.2908	3	1.9	higher	+6p	+16q	1.6939	0.00018	0.00019	11	3.4	higher
+10q	+14q	1.32193	0.00667	0.0067	7	2.8	higher	-19p	+19q	1.09954	0.00443	0.00448	12	5.6	higher	+7q	+12p	1.54749	1e-05	1e-05	19	6.5	higher	+9q	+14q	1.2713	0.01458	0.01458	7	2.9	higher	-8p	-9q	0.658963	0.2908	0.29096	3	1.9	higher	+7p	-8p	0.417506	0.00019	0.00019	78	58.4	higher
-11q	+16p	0.819428	0.0067	0.00689	12	6.8	higher	+7p	-16q	0.979536	0.00448	0.00448	14	7.1	higher	-5q	+18p	1.58496	1e-05	1e-05	18	6	higher	-13q	+14q	1.2713	0.01458	0.01459	7	2.9	higher	+6p	-13q	-1.07039	0.29096	0.29096	1	2.1	lower	-4q	-10p	1.40136	0.00019	0.00019	14	5.3	higher
-3p	-17p	0.971431	0.00689	0.00691	10	5.1	higher	-9q	+15q	1.42884	0.00448	0.00453	7	2.6	higher	-3p	+12p	1.53766	1e-05	1e-05	18	6.2	higher	-3p	-6q	0.523186	0.01459	0.01474	24	16.7	higher	-13q	-18q	-1.07039	0.29096	0.29794	1	2.1	lower	-12p	-18q	1.152	0.00019	0.00021	12	5.4	higher
+4q	+8p	1.64386	0.00691	0.00693	5	1.6	higher	-4p	-6q	0.854802	0.00453	0.00468	17	9.4	higher	+7q	+19q	1.53766	1e-05	1e-05	18	6.2	higher	-9q	-22q	1.44746	0.01474	0.01555	6	2.2	higher	-14q	-16q	#NAME?	0.29794	0.29794	0	1	lower	-12q	+13q	0.862496	0.00021	0.00021	16	8.8	higher
+9p	-13q	0.862496	0.00693	0.00706	8	4.4	higher	+10p	-15q	0.819428	0.00468	0.00477	18	10.2	higher	-1p	+12q	1.51457	1e-05	1e-05	18	6.3	higher	-8p	-11p	0.627341	0.01555	0.01592	19	12.3	higher	-14q	+22q	#NAME?	0.29794	0.30159	0	1	lower	+6p	-16q	2.074	0.00021	0.00022	8	1.9	higher
+5p	-8q	1.17509	0.00706	0.00725	7	3.1	higher	+5p	-15q	0.542318	0.00477	0.00484	30	20.6	higher	+3q	+9p	1.60204	1e-05	1e-05	17	5.6	higher	+9p	+21q	1.64386	0.01592	0.01598	5	1.6	higher	-3p	-3q	0.862496	0.30159	0.30159	2	1.1	higher	-4p	-11q	1.42884	0.00022	0.00023	14	5.2	higher
-3q	+4q	0.971431	0.00725	0.00738	10	5.1	higher	-11q	-15q	1.09954	0.00484	0.00484	12	5.6	higher	+6p	-12q	1.60204	1e-05	1e-05	17	5.6	higher	+8q	+12p	0.943416	0.01598	0.01599	10	5.2	higher	-3p	+13q	0.862496	0.30159	0.30159	2	1.1	higher	-4p	-22q	0.848992	0.00023	0.00023	29	16.1	higher
-20p	+21q	1.11247	0.00738	0.00785	8	3.7	higher	+3q	+22q	1.24393	0.00484	0.00486	9	3.8	higher	-5q	+6q	1.70526	1e-05	1e-05	15	4.6	higher	+3q	-5p	#NAME?	0.01599	0.01603	0	2.8	lower	-3p	+18p	0.862496	0.30159	0.30159	2	1.1	higher	-17q	-18q	0.949959	0.00023	0.00023	17	8.8	higher
-2p	-14q	0.819428	0.00785	0.00785	12	6.8	higher	-18q	-22q	0.736966	0.00486	0.00496	21	12.6	higher	+5q	+12q	2.09954	1e-05	1e-05	12	2.8	higher	-14q	+19q	1.22239	0.01603	0.01621	7	3	higher	-3p	+18q	0.862496	0.30159	0.30159	2	1.1	higher	+2q	-5p	2.32193	0.00023	0.00024	7	1.4	higher
+8q	-14q	0.819428	0.00785	0.00793	12	6.8	higher	-9p	-17p	0.406698	0.00496	0.0052	46	34.7	higher	+12q	+14q	2.2578	1e-05	2e-05	11	2.3	higher	-5q	+14q	1.152	0.01621	0.01627	8	3.6	higher	-3p	+19q	0.862496	0.30159	0.30159	2	1.1	higher	-17p	-20p	0.544947	0.00024	0.00026	48	32.9	higher
-14q	+20q	1.03242	0.00793	0.00855	9	4.4	higher	+3p	+21q	1.02237	0.0052	0.00528	13	6.4	higher	+8q	-15q	0.522953	2e-05	2e-05	74	51.5	higher	-4p	+5p	0.385122	0.01627	0.01638	35	26.8	higher	-3p	+20q	0.862496	0.30159	0.30159	2	1.1	higher	-1p	-14q	0.693339	0.00026	0.00027	38	23.5	higher
+14q	+21q	0.915936	0.00855	0.00873	10	5.3	higher	+12q	+20q	1.18442	0.00528	0.0053	10	4.4	higher	+6p	+8q	0.635682	2e-05	2e-05	55	35.4	higher	-10q	-14q	1.38333	0.01638	0.01663	6	2.3	higher	-3q	-6q	0.862496	0.30159	0.30159	2	1.1	higher	+3q	-8p	0.884523	0.00027	0.00029	24	13	higher
+8p	-14q	1.55639	0.00873	0.00893	5	1.7	higher	-18q	-19q	1.58496	0.0053	0.00543	6	2	higher	+5p	+10p	0.931469	2e-05	2e-05	37	19.4	higher	-4q	+14q	1.03242	0.01663	0.01682	9	4.4	higher	-6q	+8p	0.862496	0.30159	0.30159	2	1.1	higher	-5p	+8q	0.940499	0.00029	0.00031	19	9.9	higher
-2p	+15q	1.17509	0.00893	0.00904	7	3.1	higher	-5q	+20q	0.556393	0.00543	0.00547	30	20.4	higher	+14q	+16p	0.909802	2e-05	2e-05	31	16.5	higher	-11p	+12q	1.11247	0.01682	0.01698	8	3.7	higher	-6q	-10q	0.862496	0.30159	0.30159	2	1.1	higher	-1p	+7q	0.723291	0.00031	0.00031	35	21.2	higher
-9p	-15q	-1.39689	0.00904	0.00913	3	7.9	lower	+5p	+19q	0.543284	0.00547	0.0056	29	19.9	higher	+3q	-4p	1.07138	2e-05	2e-05	29	13.8	higher	+9p	-10q	1.152	0.01698	0.01698	8	3.6	higher	-6q	-15q	0.862496	0.30159	0.30159	2	1.1	higher	-5q	-10q	1.32193	0.00031	0.00031	15	6	higher
+4q	+5q	0.614109	0.00913	0.00913	15	9.8	higher	-15q	+18p	0.959358	0.0056	0.00562	14	7.2	higher	-4q	+10p	1.11806	2e-05	2e-05	28	12.9	higher	-10q	+17q	1.152	0.01698	0.01698	8	3.6	higher	-6q	+18q	0.862496	0.30159	0.30159	2	1.1	higher	+9p	-16p	2.22239	0.00031	0.00033	7	1.5	higher
+7q	+16q	0.736966	0.00913	0.00935	13	7.8	higher	-4p	+18p	1	0.00562	0.00571	13	6.5	higher	-4q	-15q	1.09586	2e-05	2e-05	28	13.1	higher	-10q	-21q	1.152	0.01698	0.01712	8	3.6	higher	-6q	+19q	0.862496	0.30159	0.30481	2	1.1	higher	-5q	-8p	0.684498	0.00033	0.00035	36	22.4	higher
+12q	+14q	0.736966	0.00935	0.00959	12	7.2	higher	-5q	+7p	0.612977	0.00571	0.00575	26	17	higher	-10q	-18q	1.14608	2e-05	2e-05	27	12.2	higher	-6q	+7p	1.11247	0.01712	0.01736	8	3.7	higher	-4q	+7p	0.862496	0.30481	0.30481	2	1.1	higher	+7p	+16q	0.822695	0.00035	0.00035	26	14.7	higher
+7q	+9q	0.850622	0.00959	0.00959	11	6.1	higher	+3q	+10p	0.634867	0.00575	0.00578	25	16.1	higher	-18q	+21q	1.12262	2e-05	2e-05	27	12.4	higher	+1q	-14q	0.888969	0.01736	0.01745	10	5.4	higher	-4q	+22q	0.862496	0.30481	0.30645	2	1.1	higher	+6q	+16p	1.73697	0.00035	0.00035	10	3	higher
+12p	-14q	0.850622	0.00959	0.00971	11	6.1	higher	-9q	-22q	-1.08989	0.00578	0.00588	7	14.9	lower	-3p	+3q	1.39593	2e-05	2e-05	20	7.6	higher	+5p	+15q	0.718587	0.01745	0.01764	13	7.9	higher	-3p	+5p	0.358454	0.30645	0.30645	5	3.9	higher	-3p	-16p	2.44746	0.00035	0.00038	6	1.1	higher
+7p	+16p	0.777608	0.00971	0.00986	12	7	higher	+5p	-8p	0.321928	0.00588	0.00607	60	48	higher	-6p	-6q	1.54057	2e-05	2e-05	16	5.5	higher	+12p	-16q	1.38333	0.01764	0.01778	6	2.3	higher	+6p	-6q	0.358454	0.30645	0.3088	5	3.9	higher	-11q	-18q	0.696093	0.00038	0.00039	29	17.9	higher
+4q	+12q	0.65355	0.00986	0.00986	14	8.9	higher	+10p	-13q	1.32193	0.00607	0.00638	8	3.2	higher	+2p	-11p	1.77173	2e-05	2e-05	14	4.1	higher	-6q	-11p	0.667924	0.01778	0.01803	17	10.7	higher	+1q	-13q	0.271302	0.3088	0.32934	7	5.8	higher	-1q	-21q	1.79837	0.00039	0.00041	8	2.3	higher
+12q	+16p	0.65355	0.00986	0.00987	14	8.9	higher	+3q	-11q	0.830075	0.00638	0.00648	16	9	higher	+2p	-3p	1.85244	2e-05	2e-05	13	3.6	higher	-8p	-11q	0.542955	0.01803	0.01837	22	15.1	higher	+5p	+15q	0.736966	0.32934	0.32934	2	1.2	higher	+11p	-18q	0.869416	0.00041	0.00043	19	10.4	higher
+12q	-13q	0.355716	0.00987	0.00994	27	21.1	higher	+3p	+3q	0.777608	0.00648	0.0066	18	10.5	higher	+9p	+18p	1.95269	2e-05	2e-05	12	3.1	higher	-5q	-16p	1.55639	0.01837	0.01918	5	1.7	higher	+5p	-17p	0.736966	0.32934	0.32934	2	1.2	higher	+1q	+13q	0.40864	0.00043	0.00043	60	45.2	higher
+14q	-18q	1	0.00994	0.01003	9	4.5	higher	+7p	-10q	0.791413	0.0066	0.00662	18	10.4	higher	+4p	+20q	1.81943	2e-05	2e-05	12	3.4	higher	-21q	-22q	1.22239	0.01918	0.0193	7	3	higher	+6p	-9p	0.736966	0.32934	0.32934	2	1.2	higher	-4q	-5q	0.929611	0.00043	0.00044	24	12.6	higher
-3p	+19q	0.850622	0.01003	0.01005	11	6.1	higher	-9q	+22q	1.16993	0.00662	0.00667	9	4	higher	+2p	+6q	2.40439	2e-05	3e-05	9	1.7	higher	+5p	-9q	0.757143	0.0193	0.02024	12	7.1	higher	+12p	-18q	0.736966	0.32934	0.32934	2	1.2	higher	+1q	-22q	0.76833	0.00044	0.00044	31	18.2	higher
-2p	+16q	0.68634	0.01005	0.01005	14	8.7	higher	+1q	+16q	1.152	0.00667	0.00678	10	4.5	higher	-1p	+1q	0.376305	3e-05	3e-05	98	75.5	higher	+3q	+9q	0.395929	0.02024	0.02024	25	19	higher	+15q	-18q	0.736966	0.32934	0.3353	2	1.2	higher	-8p	-9q	1.03435	0.00044	0.00046	17	8.3	higher
+8q	+16q	0.68634	0.01005	0.01007	14	8.7	higher	-1p	-4q	1.58496	0.00678	0.00682	6	2	higher	+3q	+5p	1.05063	3e-05	3e-05	29	14	higher	+12q	+17q	1.55639	0.02024	0.02025	5	1.7	higher	-1p	-8p	-0.632268	0.3353	0.34545	2	3.1	lower	-1p	+20q	0.40576	0.00046	0.00051	62	46.8	higher
-1p	-9p	0.718587	0.01007	0.01018	13	7.9	higher	-5q	-9p	0.465292	0.00682	0.00714	37	26.8	higher	-3p	+7p	1.2578	3e-05	3e-05	22	9.2	higher	-5q	-7q	0.943416	0.02025	0.02025	10	5.2	higher	+1q	+2q	0.514573	0.34545	0.34545	3	2.1	higher	-17p	-22q	0.404087	0.00051	0.00056	70	52.9	higher
-2p	-9q	1.26303	0.01018	0.0102	6	2.5	higher	+2p	+3q	0.617056	0.00714	0.00716	25	16.3	higher	-11p	+21q	1.30485	3e-05	3e-05	21	8.5	higher	-9q	-14q	1.8625	0.02025	0.02044	4	1.1	higher	+1q	-16q	0.514573	0.34545	0.34545	3	2.1	higher	-3p	-22q	1.10561	0.00056	0.00057	17	7.9	higher
+10p	+10q	1.55639	0.0102	0.01028	5	1.7	higher	-4p	+5p	0.545434	0.00716	0.00725	27	18.5	higher	+7q	+20p	1.37707	3e-05	3e-05	20	7.7	higher	+3q	+8q	0.265492	0.02044	0.0206	47	39.1	higher	+1q	+22q	0.514573	0.34545	0.34771	3	2.1	higher	+13q	-18p	0.390428	0.00057	0.00061	62	47.3	higher
-6q	-17q	0.915936	0.01028	0.01052	10	5.3	higher	+4q	+8q	1.73697	0.00725	0.00736	4	1.2	higher	+9p	-15q	1.34008	3e-05	3e-05	20	7.9	higher	-10p	-15q	1.32193	0.0206	0.02066	6	2.4	higher	-3p	+8q	-0.321928	0.34771	0.35256	4	5	lower	+20p	-21q	0.627048	0.00061	0.00061	40	25.9	higher
+4p	-6p	1.22239	0.01052	0.0106	7	3	higher	+13q	+19q	1.24393	0.00736	0.00749	9	3.8	higher	-10q	+19q	1.44746	3e-05	3e-05	18	6.6	higher	+1q	-10q	0.569856	0.02066	0.02077	19	12.8	higher	-6q	+8q	0.263034	0.35256	0.35267	6	5	higher	+17q	+20q	0.550344	0.00061	0.00065	35	23.9	higher
-2p	+5p	0.643856	0.0106	0.0107	15	9.6	higher	-9q	+21q	0.680823	0.00749	0.00753	21	13.1	higher	-4q	+9p	1.5025	3e-05	3e-05	17	6	higher	-3p	+4q	1.08489	0.02077	0.02077	7	3.3	higher	-4q	-13q	0.367732	0.35267	0.35267	4	3.1	higher	+7q	-15q	0.526992	0.00065	0.00069	50	34.7	higher
-8q	+14q	1.55639	0.0107	0.01073	5	1.7	higher	+7p	+18p	0.871267	0.00753	0.00764	15	8.2	higher	-4p	-19q	1.73697	3e-05	3e-05	13	3.9	higher	-3p	+6q	1.08489	0.02077	0.0209	7	3.3	higher	-8p	-13q	0.367732	0.35267	0.3546	4	3.1	higher	+3q	-18q	0.664209	0.00069	0.0007	29	18.3	higher
+14q	-17q	1.074	0.01073	0.01077	8	3.8	higher	-11p	-12p	1.23447	0.00764	0.00768	8	3.4	higher	-3p	+6q	1.90689	3e-05	3e-05	12	3.2	higher	-16q	-18q	1	0.0209	0.02111	9	4.5	higher	-4q	-9q	-0.925999	0.3546	0.35574	1	1.9	lower	-1q	-22q	1.67807	0.0007	0.00071	8	2.5	higher
+3q	-13q	0.713119	0.01077	0.0109	10	6.1	higher	+5p	-14q	0.521698	0.00768	0.00769	29	20.2	higher	-7p	+9p	2.18442	3e-05	4e-05	10	2.2	higher	-7p	+19q	1.26303	0.02111	0.0215	6	2.5	higher	+7p	-13q	0.736966	0.35574	0.35899	2	1.2	higher	-11q	-16p	2.32193	0.00071	0.00072	6	1.2	higher
-3p	-20q	1.47393	0.0109	0.01098	5	1.8	higher	-4q	-18q	0.713119	0.00769	0.00804	20	12.2	higher	-16q	-22q	0.274487	4e-05	4e-05	172	142.2	higher	+2p	-9q	1.17509	0.0215	0.02155	7	3.1	higher	-1p	-18q	0.514573	0.35899	0.36688	3	2.1	higher	-5q	+7q	0.762057	0.00072	0.00074	29	17.1	higher
+16q	-17q	0.827163	0.01098	0.01101	11	6.2	higher	+15q	-17p	1.11247	0.00804	0.00808	8	3.7	higher	-14q	-19p	1.21613	4e-05	4e-05	23	9.9	higher	-9q	-15q	1.47393	0.02155	0.02192	5	1.8	higher	+8q	+17q	0.736966	0.36688	0.36852	2	1.2	higher	-18q	-20p	0.489038	0.00074	0.00078	48	34.2	higher
-2q	+4q	0.888969	0.01101	0.01101	10	5.4	higher	-11q	+14q	1.65896	0.00808	0.00832	6	1.9	higher	+5p	-20p	1.22677	4e-05	4e-05	22	9.4	higher	-6q	-14q	1.17509	0.02192	0.02222	7	3.1	higher	+5p	-6q	-0.378512	0.36852	0.38605	3	3.9	lower	-10q	-18q	0.621488	0.00078	0.0008	32	20.8	higher
-3p	+4q	0.888969	0.01101	0.01107	10	5.4	higher	+9q	+17q	1.42884	0.00832	0.00861	7	2.6	higher	+5q	+20p	1.54057	4e-05	4e-05	16	5.5	higher	-3p	-15q	0.718587	0.02222	0.02315	13	7.9	higher	+1q	+3q	0.321928	0.38605	0.38605	4	3.2	higher	-6q	-18q	0.736966	0.0008	0.00083	23	13.8	higher
+5q	-11p	0.539026	0.01107	0.01127	17	11.7	higher	-13q	-16p	1.8365	0.00861	0.00868	5	1.4	higher	+2p	-12q	2.02647	4e-05	4e-05	11	2.7	higher	-8p	+10p	1.39593	0.02315	0.02365	5	1.9	higher	+1q	-9p	0.321928	0.38605	0.38605	4	3.2	higher	-4q	+6q	1.22239	0.00083	0.00084	14	6	higher
-1q	-14q	0.888969	0.01127	0.01141	10	5.4	higher	-2q	+9p	#NAME?	0.00868	0.00874	0	4.2	lower	+10p	+10q	2.32193	4e-05	5e-05	8	1.6	higher	+5q	+8q	1.20645	0.02365	0.0239	6	2.6	higher	+1q	+12p	0.321928	0.38605	0.38862	4	3.2	higher	+9p	-21q	0.971431	0.00084	0.00086	20	10.2	higher
+10q	+21q	0.937264	0.01141	0.01149	9	4.7	higher	+9p	-16q	1.32193	0.00874	0.00926	8	3.2	higher	+1q	+5q	0.527247	5e-05	5e-05	49	34	higher	-3p	-9p	0.78136	0.0239	0.0239	11	6.4	higher	-4q	-21q	0.447459	0.38862	0.39097	3	2.2	higher	+7q	-18p	0.686842	0.00086	0.0009	33	20.5	higher
-3q	-11q	0.757143	0.01149	0.01149	12	7.1	higher	+20q	+21q	0.736966	0.00926	0.00937	18	10.8	higher	-12q	-15q	1.2863	5e-05	5e-05	20	8.2	higher	+5q	-22q	1.73697	0.0239	0.02412	4	1.2	higher	-1p	+15q	-0.847997	0.39097	0.39097	1	1.8	lower	+16p	-22q	0.91983	0.0009	0.00094	21	11.1	higher
+9q	-11q	0.757143	0.01149	0.01174	12	7.1	higher	+3q	-4p	0.711875	0.00937	0.00953	19	11.6	higher	-2q	-14q	1.3604	5e-05	5e-05	19	7.4	higher	+9q	-10q	0.968291	0.02412	0.0243	9	4.6	higher	+3q	-13q	-0.847997	0.39097	0.39099	1	1.8	lower	-21q	-22q	0.612977	0.00094	0.00096	39	25.5	higher
-9p	-14q	-2.3505	0.01174	0.01202	1	5.1	lower	-11p	-22q	-0.963474	0.00953	0.00955	8	15.6	lower	+12q	+20q	1.30307	5e-05	5e-05	19	7.7	higher	-11p	-17p	0.597035	0.0243	0.0248	18	11.9	higher	-6q	-13q	0.198546	0.39099	0.3919	7	6.1	higher	-4p	-17p	0.509897	0.00096	0.00097	44	30.9	higher
-13q	+14q	0.574694	0.01202	0.01202	14	9.4	higher	+1p	+19q	1.73697	0.00955	0.00975	5	1.5	higher	+3q	+19q	1.40439	5e-05	5e-05	18	6.8	higher	+9p	-10p	1.26303	0.0248	0.0248	6	2.5	higher	-3p	+7p	0.447459	0.3919	0.3919	3	2.2	higher	-4p	-21q	0.803199	0.00097	0.00099	26	14.9	higher
+12p	+20p	1.03653	0.01202	0.01223	8	3.9	higher	+7q	-16q	1.02647	0.00975	0.00994	11	5.4	higher	-2q	+7q	1.51457	5e-05	6e-05	16	5.6	higher	-10p	-21q	1.26303	0.0248	0.02486	6	2.5	higher	-3p	+22q	0.447459	0.3919	0.3919	3	2.2	higher	+5p	+7p	0.668794	0.00099	0.00102	31	19.5	higher
-9q	-17q	1.47393	0.01223	0.01223	5	1.8	higher	+12p	+20q	0.862496	0.00994	0.01004	14	7.7	higher	-6q	-9p	0.851901	6e-05	6e-05	37	20.5	higher	+1q	+5p	0.309104	0.02486	0.02535	42	33.9	higher	-4p	-6q	0.447459	0.3919	0.3919	3	2.2	higher	+3p	-8p	1.17897	0.00102	0.00105	12	5.3	higher
-10p	-17q	1.47393	0.01223	0.01247	5	1.8	higher	+19q	+21q	0.881356	0.01004	0.01007	14	7.6	higher	-14q	+19q	1.2863	6e-05	6e-05	20	8.2	higher	-7p	-15q	1.73697	0.02535	0.02538	4	1.2	higher	-6q	-16q	0.447459	0.3919	0.40292	3	2.2	higher	-10q	-22q	0.929611	0.00105	0.00106	20	10.5	higher
-8q	-11p	1.26303	0.01247	0.0125	6	2.5	higher	-9q	-17p	0.392317	0.01007	0.01025	42	32	higher	-14q	+18p	1.48904	6e-05	6e-05	16	5.7	higher	-7p	+20q	1.26303	0.02538	0.02584	6	2.5	higher	-9p	-21q	0.621488	0.40292	0.41405	2	1.3	higher	+3q	+13q	0.527118	0.00106	0.00111	33	22.9	higher
-9q	-11q	1.20645	0.0125	0.0125	6	2.6	higher	+10p	+10q	1.64386	0.01025	0.0104	5	1.6	higher	-6p	-9p	1.60572	6e-05	6e-05	14	4.6	higher	+9p	+20q	-2.29278	0.02584	0.02622	1	4.9	lower	+1q	-21q	0.251539	0.41405	0.41457	5	4.2	higher	-14q	+20p	0.514573	0.00111	0.00113	48	33.6	higher
-10p	-11q	1.20645	0.0125	0.01259	6	2.6	higher	-4q	-10p	1.3744	0.0104	0.01046	7	2.7	higher	+18p	+18q	2.05889	6e-05	6e-05	10	2.4	higher	+5p	-16p	0.895663	0.02622	0.02632	8	4.3	higher	+2p	-3p	-0.765535	0.41457	0.41457	1	1.7	lower	+8q	+13q	0.210849	0.00113	0.00118	139	120.1	higher
-6p	-15q	0.78136	0.01259	0.01346	11	6.4	higher	-4q	-12q	1.51457	0.01046	0.01066	6	2.1	higher	+6p	+11q	2.54432	6e-05	7e-05	7	1.2	higher	-4q	-16q	0.888969	0.02632	0.02636	10	5.4	higher	-3p	+20p	-0.765535	0.41457	0.41457	1	1.7	lower	-8p	-10q	0.766112	0.00118	0.0012	25	14.7	higher
-6q	-18p	1.12928	0.01346	0.01364	7	3.2	higher	+9p	-11p	-1.8679	0.01066	0.01078	2	7.3	lower	+8q	-9p	0.494674	7e-05	7e-05	72	51.1	higher	-2q	-5q	-2.29278	0.02636	0.02644	1	4.9	lower	+5q	-6q	-0.765535	0.41457	0.41457	1	1.7	lower	+6p	-18q	0.62532	0.0012	0.0012	29	18.8	higher
+5q	-13q	0.315723	0.01364	0.01391	29	23.3	higher	-12q	-16q	1.73697	0.01078	0.01079	5	1.5	higher	-4q	-5q	1.09542	7e-05	7e-05	25	11.7	higher	-4p	+15q	0.836501	0.02644	0.02672	10	5.6	higher	-6q	-10p	-0.765535	0.41457	0.41457	1	1.7	lower	+5p	-21q	0.874469	0.0012	0.00122	22	12	higher
-6p	+12p	0.937264	0.01391	0.014	9	4.7	higher	+4p	-10q	1.08927	0.01079	0.01096	10	4.7	higher	-5q	-9q	1.09542	7e-05	7e-05	25	11.7	higher	-4q	-10q	0.777608	0.02672	0.02751	12	7	higher	-6q	-22q	-0.765535	0.41457	0.42552	1	1.7	lower	+3q	+7q	0.940499	0.00122	0.00123	19	9.9	higher
-9p	-22q	-0.678072	0.014	0.01422	8	12.8	lower	-5p	-6q	1.8625	0.01096	0.01098	4	1.1	higher	+3p	+3q	2	7e-05	8e-05	10	2.5	higher	-7p	-10q	1.39593	0.02751	0.02773	5	1.9	higher	+8q	-9q	-0.847997	0.42552	0.42891	1	1.8	lower	+2p	-14q	1.10692	0.00123	0.00123	14	6.5	higher
+3q	-15q	0.929611	0.01422	0.01458	8	4.2	higher	-4p	-11p	0.655172	0.01098	0.01099	20	12.7	higher	-8p	-11p	0.767339	8e-05	8e-05	40	23.5	higher	-6q	+7q	1.20645	0.02773	0.02795	6	2.6	higher	-13q	-14q	-0.485427	0.42891	0.44481	2	2.8	lower	-9p	-14q	1.10692	0.00123	0.00124	14	6.5	higher
+5p	-15q	0.539026	0.01458	0.01504	17	11.7	higher	-8p	-16p	0.695145	0.01099	0.01115	17	10.5	higher	-5q	-19p	1.15899	8e-05	8e-05	23	10.3	higher	-5q	+10q	1.62149	0.02795	0.02843	4	1.3	higher	+1q	+17q	-0.378512	0.44481	0.44575	2	2.6	lower	+6p	+7p	0.767339	0.00124	0.00125	24	14.1	higher
-2q	-11p	0.78136	0.01504	0.01504	11	6.4	higher	+1q	-4p	0.862496	0.01115	0.01115	14	7.7	higher	-14q	+21q	1.14505	8e-05	8e-05	23	10.4	higher	-4q	+17q	0.937264	0.02843	0.02892	9	4.7	higher	-3p	-9p	0.277534	0.44575	0.44575	4	3.3	higher	+4p	-14q	1.60572	0.00125	0.00128	7	2.3	higher
-2q	-21q	0.78136	0.01504	0.01506	11	6.4	higher	+1p	-2q	1.64386	0.01115	0.0115	5	1.6	higher	+17q	+19q	1.30307	8e-05	8e-05	19	7.7	higher	-7p	+17q	1.62149	0.02892	0.02892	4	1.3	higher	-6q	-9p	0.277534	0.44575	0.44575	4	3.3	higher	-4p	-19p	1.73697	0.00128	0.00129	8	2.4	higher
-2p	+20q	0.836501	0.01506	0.01532	10	5.6	higher	+18p	+18q	1.51457	0.0115	0.01157	6	2.1	higher	+2p	-18q	1.43929	8e-05	8e-05	16	5.9	higher	+17q	-18p	1.62149	0.02892	0.02919	4	1.3	higher	-6q	+15q	0.277534	0.44575	0.44868	4	3.3	higher	-10q	+20p	0.915936	0.00129	0.00137	20	10.6	higher
-15q	+19q	0.621488	0.01532	0.01549	14	9.1	higher	+5p	+16q	0.667924	0.01157	0.01161	17	10.7	higher	+4q	-6q	1.69744	8e-05	9e-05	12	3.7	higher	-16q	+20p	1.12928	0.02919	0.02983	7	3.2	higher	-1p	-13q	0.234465	0.44868	0.45592	4	3.4	higher	+2p	+6p	1.88136	0.00137	0.00139	7	1.9	higher
-11q	+16q	0.63743	0.01549	0.01553	14	9	higher	-4q	+5q	1.8625	0.01161	0.01208	4	1.1	higher	+6p	+20q	0.970456	9e-05	9e-05	29	14.8	higher	+1p	-22q	1.20645	0.02983	0.03006	6	2.6	higher	-4q	-17p	-0.765535	0.45592	0.45714	1	1.7	lower	+11p	+16q	1.88136	0.00139	0.0014	7	1.9	higher
+10q	-18q	1	0.01553	0.01553	8	4	higher	-5q	+21q	0.611435	0.01208	0.01218	22	14.4	higher	-5q	-20q	2.42884	9e-05	0.0001	7	1.3	higher	-3p	-7p	0.929611	0.03006	0.03013	8	4.2	higher	+1q	+2p	-0.678072	0.45714	0.45714	1	1.6	lower	-4q	-16q	1.35509	0.0014	0.00145	11	4.3	higher
+10q	+19q	1	0.01553	0.01563	8	4	higher	-5q	-11p	0.439984	0.01218	0.01248	35	25.8	higher	-6q	+20q	0.748193	0.0001	0.0001	43	25.6	higher	+1p	-4q	1	0.03013	0.03013	8	4	higher	+1q	-6p	-0.678072	0.45714	0.45714	1	1.6	lower	-17p	-21q	0.388237	0.00145	0.00152	64	48.9	higher
-13q	-22q	0.234465	0.01563	0.01578	36	30.6	higher	+7q	+13q	1.23447	0.01248	0.01272	8	3.4	higher	-4p	+20p	1.01073	0.0001	0.0001	27	13.4	higher	+1p	+19q	1	0.03013	0.03016	8	4	higher	+1q	+7q	-0.678072	0.45714	0.47501	1	1.6	lower	-14q	-18p	0.618321	0.00152	0.00157	35	22.8	higher
-3p	+15q	1.20645	0.01578	0.01633	6	2.6	higher	-11p	+19q	0.626783	0.01272	0.01279	21	13.6	higher	+3q	-18q	1.04509	0.0001	0.00011	26	12.6	higher	+3q	-11q	0.243522	0.03016	0.03045	47	39.7	higher	+3q	+8q	0.415037	0.47501	0.47501	2	1.5	higher	-10q	-11p	1.88136	0.00157	0.00161	7	1.9	higher
-6q	+20q	0.906891	0.01633	0.0164	9	4.8	higher	+3q	-14q	0.643856	0.01279	0.01285	20	12.8	higher	+8q	+9p	0.693339	0.00011	0.00011	38	23.5	higher	-4q	-20p	1.20645	0.03045	0.0309	6	2.6	higher	+8q	-9p	0.415037	0.47501	0.47501	2	1.5	higher	-11q	+13q	0.514573	0.00161	0.00169	32	22.4	higher
-11p	-20q	1.39593	0.0164	0.01752	5	1.9	higher	-8p	+8q	0.332789	0.01285	0.01298	50	39.7	higher	+10p	-15q	0.895663	0.00011	0.00012	32	17.2	higher	-17p	+20p	0.78136	0.0309	0.03091	11	6.4	higher	+8q	+12p	0.415037	0.47501	0.48092	2	1.5	higher	+1q	-4p	0.915936	0.00169	0.00171	20	10.6	higher
+6q	+7q	1.08489	0.01752	0.01786	7	3.3	higher	+2p	+12p	0.872621	0.01298	0.01322	13	7.1	higher	-4q	-9q	1.152	0.00012	0.00012	22	9.9	higher	+1q	-6q	0.447459	0.03091	0.03202	24	17.6	higher	-6q	-8p	-0.163499	0.48092	0.48544	5	5.6	lower	-5q	-17q	1.67807	0.00171	0.00172	8	2.5	higher
-1q	-15q	0.647328	0.01786	0.01794	13	8.3	higher	-4q	+20q	0.675038	0.01322	0.01324	19	11.9	higher	+6p	+8p	1.82716	0.00012	0.00013	11	3.1	higher	-9q	-17p	0.964376	0.03202	0.03219	8	4.1	higher	+1q	-6q	-0.0840643	0.48544	0.48644	10	10.6	lower	-8p	-17q	1.06817	0.00172	0.00173	13	6.2	higher
+5p	-18q	0.647328	0.01794	0.01797	13	8.3	higher	+3p	+9p	1.23447	0.01324	0.0133	8	3.4	higher	-6q	-13q	0.621488	0.00013	0.00013	54	35.1	higher	-10p	-11q	0.758992	0.03219	0.03228	11	6.5	higher	-4q	-14q	0.263034	0.48644	0.50289	3	2.5	higher	-3p	+8q	0.726549	0.00173	0.00173	23	13.9	higher
+6q	+19q	#NAME?	0.01797	0.01798	0	3.2	lower	+1q	-21q	1.09954	0.0133	0.01331	9	4.2	higher	-15q	-21q	1.17509	0.00013	0.00013	21	9.3	higher	-5q	-17p	0.669851	0.03228	0.0324	14	8.8	higher	+5p	-21q	-0.678072	0.50289	0.50289	1	1.6	lower	-3p	-14q	0.921997	0.00173	0.00175	18	9.5	higher
+3q	+10p	1.73697	0.01798	0.01809	4	1.2	higher	+10p	+17q	0.675038	0.01331	0.01351	19	11.9	higher	+4q	-17p	1.1426	0.00013	0.00013	17	7.7	higher	+2p	-16q	0.906891	0.0324	0.0324	9	4.8	higher	+6p	-21q	-0.678072	0.50289	0.50289	1	1.6	lower	-9q	-22q	1.13972	0.00175	0.0018	13	5.9	higher
+4q	+16q	0.758992	0.01809	0.01809	11	6.5	higher	-6q	-7q	1.2713	0.01351	0.01353	7	2.9	higher	-9p	+18q	1.39119	0.00013	0.00014	16	6.1	higher	-9p	-11p	0.964376	0.0324	0.03279	8	4.1	higher	-9q	-21q	-0.678072	0.50289	0.50289	1	1.6	lower	+10p	-18q	0.900464	0.0018	0.00186	14	7.5	higher
+16p	+16q	0.758992	0.01809	0.01875	11	6.5	higher	-4p	+7q	0.929611	0.01353	0.01357	12	6.3	higher	-11q	+17q	0.969412	0.00014	0.00014	28	14.3	higher	-13q	-14q	1.39593	0.03279	0.03315	5	1.9	higher	-18q	-21q	-0.678072	0.50289	0.51004	1	1.6	lower	-4p	+7p	0.57299	0.00186	0.00188	36	24.2	higher
-11p	-22q	0.386468	0.01875	0.01875	20	15.3	higher	-8p	-15q	0.499387	0.01357	0.01372	27	19.1	higher	-5q	+7q	1.1375	0.00014	0.00014	22	10	higher	+14q	+20p	1.20645	0.03315	0.03362	6	2.6	higher	-13q	+17q	-0.584963	0.51004	0.51356	1	1.5	lower	+12q	-18q	-1.02385	0.00188	0.00195	9	18.3	lower
-21q	-22q	0.386468	0.01875	0.01883	20	15.3	higher	-9p	+12q	0.923379	0.01372	0.01373	11	5.8	higher	-13q	+18q	1.06711	0.00014	0.00015	22	10.5	higher	-7p	-19p	1.32193	0.03362	0.03446	5	2	higher	-8p	-14q	-0.321928	0.51356	0.51422	2	2.5	lower	-4p	+20p	0.719264	0.00195	0.00196	27	16.4	higher
+14q	+15q	1.39593	0.01883	0.01937	5	1.9	higher	+2p	-2q	0.72289	0.01373	0.0138	17	10.3	higher	+5p	+21q	0.978784	0.00015	0.00015	27	13.7	higher	+4q	-6q	1.32193	0.03446	0.03533	5	2	higher	-3p	-21q	-0.137504	0.51422	0.51908	4	4.4	lower	-20p	-22q	0.703018	0.00196	0.002	28	17.2	higher
-1q	-9q	1.32193	0.01937	0.01937	5	2	higher	+3q	+7q	0.684498	0.0138	0.01387	18	11.2	higher	+3q	+10p	1.03505	0.00015	0.00015	25	12.2	higher	+2p	+10q	1.51457	0.03533	0.03552	4	1.4	higher	-3p	-8p	0.0995357	0.51908	0.52499	6	5.6	higher	+3q	-17q	2	0.002	0.00201	6	1.5	higher
-1q	-10p	1.32193	0.01937	0.01943	5	2	higher	-12p	+16q	2	0.01387	0.0139	4	1	higher	+10p	-12q	1.23001	0.00015	0.00015	19	8.1	higher	+1q	-3p	0.321928	0.03552	0.03559	36	28.8	higher	+3q	-14q	-0.584963	0.52499	0.52499	1	1.5	lower	-4q	-11q	1.05889	0.00201	0.00202	15	7.2	higher
+9q	-17p	0.877143	0.01943	0.01992	9	4.9	higher	+1q	-6p	1.64386	0.0139	0.01395	5	1.6	higher	-4p	-5p	1.6939	0.00015	0.00015	11	3.4	higher	-2q	+5p	-0.78958	0.03559	0.03613	7	12.1	lower	+8q	-17p	-0.584963	0.52499	0.52499	1	1.5	lower	-5q	+20q	0.403542	0.00202	0.00204	50	37.8	higher
-7q	+12p	1.51457	0.01992	0.01994	4	1.4	higher	+7q	-10q	0.825502	0.01395	0.01402	14	7.9	higher	+2p	+9p	1.94342	0.00015	0.00017	10	2.6	higher	+20q	-21q	0.877143	0.03613	0.03625	9	4.9	higher	+12p	-14q	-0.584963	0.52499	0.52499	1	1.5	lower	+7q	+10p	1.2863	0.00204	0.00211	10	4.1	higher
+7p	-21q	0.647328	0.01994	0.02054	13	8.3	higher	-2q	+21q	0.825502	0.01402	0.01402	14	7.9	higher	+7p	-18q	0.931982	0.00017	0.00017	29	15.2	higher	+8q	+10q	1.25154	0.03625	0.03637	5	2.1	higher	-14q	-17p	-0.584963	0.52499	0.54286	1	1.5	lower	-4q	-12p	1.66985	0.00211	0.00217	7	2.2	higher
-1p	-17p	0.658963	0.02054	0.02054	12	7.6	higher	-15q	+19q	0.825502	0.01402	0.01417	14	7.9	higher	-3p	-4q	1.23001	0.00017	0.00017	19	8.1	higher	-20p	+20q	1.152	0.03637	0.03655	6	2.7	higher	+1q	+4p	0.321928	0.54286	0.54286	2	1.6	higher	-5q	-12p	1.90689	0.00217	0.00218	6	1.6	higher
-1p	-17q	0.658963	0.02054	0.02079	12	7.6	higher	+7q	-10p	1.44746	0.01417	0.01417	6	2.2	higher	-19p	+21q	1.23001	0.00017	0.00017	19	8.1	higher	-4p	+7q	1	0.03655	0.03737	7	3.5	higher	+1q	+5q	0.321928	0.54286	0.54286	2	1.6	higher	+5p	-10p	1.53766	0.00218	0.00221	9	3.1	higher
+10q	-11p	0.929611	0.02079	0.02114	8	4.2	higher	+7q	-13q	1.44746	0.01417	0.01426	6	2.2	higher	-6p	-13q	1.18807	0.00017	0.00018	18	7.9	higher	+1q	-19p	0.503766	0.03737	0.03781	19	13.4	higher	+1q	-22q	0.321928	0.54286	0.54408	2	1.6	higher	-3p	-12q	2.32193	0.00221	0.00224	5	1	higher
+5p	-6p	0.761213	0.02114	0.02133	10	5.9	higher	-6q	-11p	0.530515	0.01426	0.01429	26	18	higher	+3q	+20q	0.922521	0.00018	0.00018	29	15.3	higher	+1q	-13q	0.553744	0.03781	0.03785	16	10.9	higher	-4q	+12p	0.234465	0.54408	0.54408	2	1.7	higher	-11p	+16p	1.80735	0.00224	0.00225	7	2	higher
-2p	+5q	0.45843	0.02133	0.02145	18	13.1	higher	-9q	+13q	0.884523	0.01429	0.01464	12	6.5	higher	-9p	-9q	1	0.00018	0.00018	26	13	higher	+2p	-11p	0.63743	0.03785	0.03846	14	9	higher	-8p	+12p	0.234465	0.54408	0.55425	2	1.7	higher	+2p	+9q	2	0.00225	0.00228	6	1.5	higher
-6q	-13q	0.436571	0.02145	0.02156	18	13.3	higher	-6q	-11q	0.852443	0.01464	0.01485	13	7.2	higher	-5p	-9q	1.96829	0.00018	0.00019	9	2.3	higher	-8q	-11q	1.18442	0.03846	0.03846	5	2.2	higher	+3q	-6q	-0.137504	0.55425	0.55425	3	3.3	lower	-4q	+7p	0.483546	0.00228	0.00229	46	32.9	higher
-1q	-6p	0.929611	0.02156	0.02156	8	4.2	higher	+7p	-11q	0.906891	0.01485	0.01487	12	6.4	higher	+3q	-13q	0.777608	0.00019	0.00019	36	21	higher	-11q	-17q	1.18442	0.03846	0.03866	5	2.2	higher	-6q	+12p	-0.137504	0.55425	0.56647	3	3.3	lower	-1p	-9p	1.35845	0.00229	0.0023	10	3.9	higher
-6p	+9q	0.929611	0.02156	0.02217	8	4.2	higher	-5q	-16q	0.671674	0.01487	0.01511	18	11.3	higher	+5q	-13q	0.945552	0.00019	0.00019	26	13.5	higher	-6q	+20p	0.810966	0.03866	0.03983	10	5.7	higher	+1q	-9q	0.112475	0.56647	0.57109	4	3.7	higher	-8p	-18p	0.541241	0.0023	0.00235	39	26.8	higher
-11q	-13q	0.383329	0.02217	0.02244	21	16.1	higher	+10p	-22q	0.684498	0.01511	0.01517	18	11.2	higher	+12q	-18q	1.34465	0.00019	0.0002	16	6.3	higher	-11p	-19p	0.664816	0.03983	0.04039	13	8.2	higher	+8q	-13q	0.0995357	0.57109	0.57448	3	2.8	higher	+7q	-21q	0.540568	0.00235	0.00241	40	27.5	higher
+10q	-22q	0.498806	0.02244	0.02253	13	9.2	higher	+8q	+19q	0.540568	0.01517	0.01542	24	16.5	higher	+7p	+20p	1.10893	0.0002	0.00021	22	10.2	higher	+1p	+21q	1.51457	0.04039	0.04049	4	1.4	higher	+5p	+8q	0.152003	0.57448	0.57448	2	1.8	higher	+6p	+9p	1.39593	0.00241	0.00255	10	3.8	higher
+20q	-21q	0.847997	0.02253	0.0228	9	5	higher	+6p	-6q	0.884523	0.01542	0.01543	12	6.5	higher	-3p	-16p	2.32193	0.00021	0.00022	7	1.4	higher	-6q	-21q	0.847997	0.04049	0.0407	9	5	higher	+6p	+8q	0.152003	0.57448	0.57448	2	1.8	higher	+7q	+9p	0.819428	0.00255	0.00263	21	11.9	higher
-1q	+20p	1.04182	0.0228	0.02294	7	3.4	higher	+4p	+16q	1.44746	0.01543	0.01545	6	2.2	higher	-6q	+8q	0.422092	0.00022	0.00022	82	61.2	higher	-5q	+12q	1.09954	0.0407	0.04093	6	2.8	higher	+8q	-18q	0.152003	0.57448	0.57448	2	1.8	higher	+3q	-4q	1.03899	0.00263	0.00265	15	7.3	higher
-6p	+20q	1.04182	0.02294	0.02305	7	3.4	higher	+7q	+10q	1.8625	0.01545	0.01549	4	1.1	higher	+20q	-22q	0.496762	0.00022	0.00022	69	48.9	higher	-5q	-16q	-2.16993	0.04093	0.04139	1	4.5	lower	-14q	-18q	0.152003	0.57448	0.57736	2	1.8	higher	+20q	-21q	0.305194	0.00265	0.00266	75	60.7	higher
+5q	+10q	0.652077	0.02305	0.02307	11	7	higher	-15q	+17q	0.736966	0.01549	0.01571	16	9.6	higher	+6p	-13q	0.785875	0.00022	0.00022	35	20.3	higher	-6q	-10q	0.697437	0.04139	0.04157	12	7.4	higher	+1q	-14q	0.0588937	0.57736	0.5853	5	4.8	higher	+14q	+16p	2.18442	0.00266	0.0027	5	1.1	higher
+4q	+7q	0.785875	0.02307	0.02307	10	5.8	higher	-7q	-15q	1.38333	0.01571	0.01608	6	2.3	higher	+8q	-19q	0.943416	0.00022	0.00023	20	10.4	higher	-6q	+12q	1	0.04157	0.04251	7	3.5	higher	+5p	-18q	-0.485427	0.5853	0.58543	1	1.4	lower	+1q	+19p	1.81943	0.0027	0.00276	6	1.7	higher
-11p	+16p	0.785875	0.02307	0.02341	10	5.8	higher	-17p	+20q	0.412292	0.01608	0.01619	35	26.3	higher	+8q	-9q	0.52937	0.00023	0.00024	56	38.8	higher	+7p	-12p	1.51457	0.04251	0.04251	4	1.4	higher	-3p	+5q	0.234465	0.58543	0.58543	2	1.7	higher	-17p	-19q	0.881356	0.00276	0.00281	14	7.6	higher
-8q	-17q	1.32193	0.02341	0.02354	5	2	higher	+8q	-13q	0.915936	0.01619	0.01656	10	5.3	higher	+6q	-13q	1.11042	0.00024	0.00025	19	8.8	higher	+7p	+18p	1.51457	0.04251	0.0428	4	1.4	higher	-3p	-10p	0.234465	0.58543	0.58543	2	1.7	higher	-1q	+20q	0.874469	0.00281	0.00285	11	6	higher
+4q	+20q	0.929611	0.02354	0.02363	8	4.2	higher	-16q	+17q	0.832543	0.01656	0.0167	13	7.3	higher	+2p	-15q	1.37084	0.00025	0.00026	15	5.8	higher	+6q	-11p	1.25154	0.0428	0.04411	5	2.1	higher	-3p	+16q	0.234465	0.58543	0.58543	2	1.7	higher	-4q	+9p	0.949959	0.00285	0.00285	17	8.8	higher
-2p	-10q	1.09954	0.02363	0.02441	6	2.8	higher	-1p	-6q	1.38333	0.0167	0.01671	6	2.3	higher	-1p	-4q	0.967085	0.00026	0.00026	26	13.3	higher	+5p	-17p	0.361099	0.04411	0.04422	28	21.8	higher	-3p	-20p	0.234465	0.58543	0.58543	2	1.7	higher	-9p	-22q	1.152	0.00285	0.00285	12	5.4	higher
-6q	-14q	0.761213	0.02441	0.02441	10	5.9	higher	-10q	+19q	0.753085	0.01671	0.01683	15	8.9	higher	-3p	-18p	1.28011	0.00026	0.00026	17	7	higher	+1q	+12q	0.713119	0.04422	0.04427	10	6.1	higher	+4p	-6q	0.234465	0.58543	0.58543	2	1.7	higher	-16q	-22q	1.152	0.00285	0.00294	12	5.4	higher
+9q	+19q	0.761213	0.02441	0.02506	10	5.9	higher	+2p	+7q	0.753085	0.01683	0.0171	15	8.9	higher	-6q	-10p	1.61143	0.00026	0.00027	11	3.6	higher	-3p	-19p	0.503168	0.04427	0.04521	18	12.7	higher	-6p	-6q	0.234465	0.58543	0.58543	2	1.7	higher	+1q	-11q	1.13972	0.00294	0.00295	13	5.9	higher
+4q	-11q	0.693897	0.02506	0.02531	11	6.8	higher	-9q	+19q	0.610433	0.0171	0.01734	20	13.1	higher	-4p	+6p	0.956279	0.00027	0.00027	26	13.4	higher	-3p	-9q	0.713119	0.04521	0.04527	10	6.1	higher	-6q	+7q	0.234465	0.58543	0.58543	2	1.7	higher	+6q	-22q	1	0.00295	0.00306	15	7.5	higher
-1p	+7q	0.574694	0.02531	0.02531	14	9.4	higher	+3q	+18p	0.658963	0.01734	0.01796	18	11.4	higher	-4q	+6p	1.152	0.00027	0.00027	20	9	higher	+2p	-5q	0.715271	0.04527	0.04543	11	6.7	higher	-6q	+16q	0.234465	0.58543	0.58543	2	1.7	higher	+11q	+16p	1.90689	0.00306	0.00317	6	1.6	higher
+12p	-15q	0.574694	0.02531	0.02539	14	9.4	higher	-17p	-21q	0.68966	0.01796	0.01807	15	9.3	higher	-4q	-10q	1.152	0.00027	0.00027	20	9	higher	-6p	+20q	#NAME?	0.04543	0.04655	0	2.7	lower	-6q	-20p	0.234465	0.58543	0.58825	2	1.7	higher	+11p	+13q	0.621488	0.00317	0.00317	20	13	higher
+6q	+15q	1.62149	0.02539	0.02563	4	1.3	higher	-6p	+8q	1.12928	0.01807	0.01827	7	3.2	higher	-12q	-20p	1.62149	0.00027	0.00028	12	3.9	higher	+16p	-17p	0.819428	0.04655	0.04692	9	5.1	higher	-1p	+1q	0.0489096	0.58825	0.59708	6	5.8	higher	+6q	+16q	1.56704	0.00317	0.00319	8	2.7	higher
+5p	+10q	0.791413	0.02563	0.02582	9	5.2	higher	-6q	+17q	0.639118	0.01827	0.0188	19	12.2	higher	-8p	-19p	0.730482	0.00028	0.00029	37	22.3	higher	-11q	+14q	0.736966	0.04692	0.04715	10	6	higher	+3q	-21q	-0.378512	0.59708	0.59708	1	1.3	lower	-5q	-17p	0.46158	0.00319	0.00329	42	30.5	higher
+1q	-6q	#NAME?	0.02582	0.0262	0	2.9	lower	+2p	+11q	1.47393	0.0188	0.01881	5	1.8	higher	+7q	+8q	0.561599	0.00029	0.00029	49	33.2	higher	-5q	+19q	0.678072	0.04715	0.04725	12	7.5	higher	+12p	-21q	-0.378512	0.59708	0.59708	1	1.3	lower	-18p	+20p	0.636362	0.00329	0.0033	30	19.3	higher
-2q	+7p	0.640104	0.0262	0.0262	12	7.7	higher	+1q	-17p	0.463947	0.01881	0.01881	28	20.3	higher	+2p	+5p	1.27753	0.00029	0.0003	16	6.6	higher	+9q	-16q	1	0.04725	0.04725	7	3.5	higher	-17p	-21q	-0.378512	0.59708	0.6081	1	1.3	lower	+13q	-19q	0.692571	0.0033	0.00344	16	9.9	higher
-3p	+7p	0.640104	0.0262	0.02634	12	7.7	higher	+1p	+3q	1.26303	0.01881	0.01913	6	2.5	higher	-4p	-16q	-0.485427	0.0003	0.0003	50	70	lower	+9q	+20p	1	0.04725	0.04802	7	3.5	higher	+2q	-6q	-0.137504	0.6081	0.6081	2	2.2	lower	-8p	-10p	0.854802	0.00344	0.00347	17	9.4	higher
+1q	+3q	1.62149	0.02634	0.02663	4	1.3	higher	+3q	+18q	1.074	0.01913	0.01914	8	3.8	higher	+5q	-22q	0.784271	0.0003	0.0003	31	18	higher	+6p	-6q	0.761213	0.04802	0.04803	10	5.9	higher	-3p	-4p	-0.137504	0.6081	0.6081	2	2.2	lower	+6q	+20p	0.980891	0.00347	0.00351	15	7.6	higher
+4p	-11q	0.791413	0.02663	0.02689	9	5.2	higher	-3p	+7p	1.11247	0.01914	0.01933	8	3.7	higher	-4q	+7p	1.03814	0.0003	0.0003	23	11.2	higher	+5p	+12p	0.60311	0.04803	0.04836	12	7.9	higher	-3p	-16q	-0.137504	0.6081	0.6081	2	2.2	lower	-11q	-21q	0.946889	0.00351	0.00353	16	8.3	higher
+10q	+16p	1	0.02689	0.02716	7	3.5	higher	+7p	+19q	0.736966	0.01933	0.01968	15	9	higher	+6p	+7q	1.22507	0.0003	0.0003	18	7.7	higher	-3p	-6p	0.830075	0.04836	0.04929	8	4.5	higher	-6q	+22q	-0.137504	0.6081	0.60901	2	2.2	lower	+5p	-9q	1.51457	0.00353	0.00354	8	2.8	higher
+8p	-22q	0.703018	0.02716	0.02719	7	4.3	higher	-4q	+14q	1.22239	0.01968	0.01989	7	3	higher	-1p	+14q	1.29956	0.0003	0.0003	16	6.5	higher	-8p	-22q	-1.22239	0.04929	0.05008	3	7	lower	-3p	-13q	-0.0238467	0.60901	0.60903	6	6.1	lower	-10p	-21q	1.06817	0.00354	0.00357	13	6.2	higher
+5p	-13q	0.355095	0.02719	0.02816	22	17.2	higher	-3p	+14q	1.8625	0.01989	0.01992	4	1.1	higher	+2p	+6p	1.58496	0.0003	0.00031	12	4	higher	-14q	-15q	1.41504	0.05008	0.05059	4	1.5	higher	-1p	+3q	0.152003	0.60903	0.60903	2	1.8	higher	-4q	-17q	1.36257	0.00357	0.00361	9	3.5	higher
+19q	-22q	0.370183	0.02816	0.02816	19	14.7	higher	+3p	+10p	0.771731	0.01992	0.01996	14	8.2	higher	+20q	+21q	0.900464	0.00031	0.00031	28	15	higher	+8q	-11p	0.471824	0.05059	0.05156	19	13.7	higher	-1p	-9p	0.152003	0.60903	0.60903	2	1.8	higher	-2p	-8p	1.3744	0.00361	0.00362	7	2.7	higher
+8p	+8q	1.18442	0.02816	0.02833	5	2.2	higher	-2q	-11p	0.574694	0.01996	0.02008	21	14.1	higher	-14q	-20p	1.25964	0.00031	0.00031	17	7.1	higher	+19q	-20p	#NAME?	0.05156	0.05183	0	2.6	lower	-1p	-17p	0.152003	0.60903	0.60903	2	1.8	higher	+1q	-8p	0.531381	0.00362	0.0037	37	25.6	higher
-3q	+21q	0.693897	0.02833	0.02833	11	6.8	higher	+3p	-10q	0.812914	0.02008	0.02039	13	7.4	higher	-2q	+9p	1.58496	0.00031	0.00033	12	4	higher	+7p	-18q	1.04891	0.05183	0.05237	6	2.9	higher	+12p	-13q	0.152003	0.60903	0.60903	2	1.8	higher	+10p	+19q	2.18442	0.0037	0.00375	5	1.1	higher
+9q	+21q	0.693897	0.02833	0.02857	11	6.8	higher	-6q	-22q	0.646363	0.02039	0.0204	18	11.5	higher	+10p	-16q	-0.52327	0.00033	0.00033	43	61.8	lower	+16q	-17p	1.12029	0.05237	0.05288	5	2.3	higher	-13q	-17p	0.152003	0.60903	0.60963	2	1.8	higher	-18q	+19p	1	0.00375	0.00395	10	5	higher
-1q	+4q	0.819428	0.02857	0.02866	9	5.1	higher	+8q	+10p	0.451989	0.0204	0.02051	29	21.2	higher	+7q	+8p	1.78588	0.00033	0.00034	10	2.9	higher	-15q	-22q	1.04891	0.05288	0.0533	6	2.9	higher	-3p	+17q	0.0995357	0.60963	0.61138	3	2.8	higher	-4p	-15q	0.62532	0.00395	0.00398	29	18.8	higher
+5p	-17q	0.672835	0.02866	0.02872	11	6.9	higher	+8q	+9q	0.937264	0.02051	0.0208	9	4.7	higher	+17q	+20q	0.833181	0.00034	0.00034	31	17.4	higher	+14q	+21q	1.41504	0.0533	0.0535	4	1.5	higher	-8p	-21q	-0.137504	0.61138	0.63148	2	2.2	lower	-1p	-5q	0.823677	0.00398	0.00415	20	11.3	higher
-8p	+21q	#NAME?	0.02872	0.02895	0	2.8	lower	+16q	-19p	1.22239	0.0208	0.02212	7	3	higher	+9p	+12p	1.49881	0.00034	0.00035	13	4.6	higher	-8q	+19q	1.32193	0.0535	0.0535	4	1.6	higher	-3p	+6p	0.0365259	0.63148	0.63148	4	3.9	higher	-14q	-20p	0.596644	0.00415	0.00415	31	20.5	higher
-11q	-18q	0.640104	0.02895	0.02912	12	7.7	higher	+15q	+17q	1.47393	0.02212	0.02215	5	1.8	higher	-5q	-13q	0.675327	0.00035	0.00035	42	26.3	higher	+18q	+19q	1.32193	0.0535	0.05364	4	1.6	higher	-3p	-9q	0.0365259	0.63148	0.63148	4	3.9	higher	+12q	+19q	1.51457	0.00415	0.00435	8	2.8	higher
+2q	+19q	1.25154	0.02912	0.02912	5	2.1	higher	-4p	-19p	0.943416	0.02215	0.02221	10	5.2	higher	-3p	-19p	1.25964	0.00035	0.00036	17	7.1	higher	-17p	+20q	0.527512	0.05364	0.05365	16	11.1	higher	-6q	-9q	0.0365259	0.63148	0.63148	4	3.9	higher	-1p	-9q	1.25154	0.00435	0.00439	10	4.2	higher
-9q	-18q	1.25154	0.02912	0.02936	5	2.1	higher	+18q	-21q	1.73697	0.02221	0.02242	4	1.2	higher	+3q	+6p	1.16046	0.00036	0.00036	19	8.5	higher	+3q	+20p	0.346731	0.05365	0.05399	22	17.3	higher	-6q	-18q	0.0365259	0.63148	0.64101	4	3.9	higher	-1p	+13q	0.318975	0.00439	0.0044	61	48.9	higher
-2q	-6p	0.895663	0.02936	0.02936	8	4.3	higher	-9q	-21q	-1.70044	0.02242	0.02245	2	6.5	lower	-6q	+12q	1.21957	0.00036	0.00037	17	7.3	higher	-15q	+16p	1.18442	0.05399	0.05443	5	2.2	higher	-1p	+5p	-0.0703893	0.64101	0.64101	2	2.1	lower	-12p	-15q	1.32193	0.0044	0.00444	8	3.2	higher
-3p	-6p	0.895663	0.02936	0.02971	8	4.3	higher	-4q	-5q	0.523562	0.02245	0.02247	23	16	higher	+8q	-17p	0.266075	0.00037	0.00037	152	126.4	higher	+5p	+7p	0.631613	0.05443	0.05473	11	7.1	higher	-1p	+6p	-0.0703893	0.64101	0.64101	2	2.1	lower	-14q	-16q	1	0.00444	0.00476	13	6.5	higher
+12q	-22q	0.271302	0.02971	0.02971	28	23.2	higher	-10p	-11q	1.47393	0.02247	0.02285	5	1.8	higher	-6q	+17q	0.853779	0.00037	0.00037	30	16.6	higher	-11p	+20p	0.713119	0.05473	0.05595	10	6.1	higher	-1p	-9q	-0.0703893	0.64101	0.64426	2	2.1	lower	-14q	+16q	0.761213	0.00476	0.00487	20	11.8	higher
-1p	-2q	0.579424	0.02971	0.03033	13	8.7	higher	+1q	-9q	0.564498	0.02285	0.02286	21	14.2	higher	-9q	-11p	1.12029	0.00037	0.00039	20	9.2	higher	+5p	-17q	0.906891	0.05595	0.05595	6	3.2	higher	-1p	+2q	-0.263034	0.64426	0.64426	1	1.2	lower	-4q	+20p	0.565422	0.00487	0.00487	33	22.3	higher
+1q	+14q	1.25154	0.03033	0.03061	5	2.1	higher	+7p	-14q	0.705257	0.02286	0.02286	15	9.2	higher	-3p	-15q	1.03989	0.00039	0.00039	22	10.7	higher	+5p	+18q	0.906891	0.05595	0.05608	6	3.2	higher	-1p	-4p	-0.263034	0.64426	0.64426	1	1.2	lower	-14q	-16p	1.152	0.00487	0.00491	10	4.5	higher
+20p	+20q	1.09954	0.03061	0.03084	6	2.8	higher	+12q	+17q	1.074	0.02286	0.0232	8	3.8	higher	+4q	+8q	0.952694	0.00039	0.00039	18	9.3	higher	+14q	-16q	#NAME?	0.05608	0.0565	0	2.6	lower	-1p	+7p	-0.263034	0.64426	0.64426	1	1.2	lower	+7p	-11p	0.900464	0.00491	0.00498	14	7.5	higher
+9p	-15q	1	0.03084	0.03089	6	3	higher	+17q	-19p	0.819428	0.0232	0.02335	12	6.8	higher	+7q	-12q	1.40136	0.00039	0.0004	14	5.3	higher	-8p	+14q	0.763933	0.0565	0.05665	9	5.3	higher	-1p	-16q	-0.263034	0.64426	0.64426	1	1.2	lower	+7p	+20p	0.389042	0.00498	0.00501	55	42	higher
+8q	-11p	0.621488	0.03089	0.03089	12	7.8	higher	-10q	-15q	0.705257	0.02335	0.0243	15	9.2	higher	+8q	+18p	0.692571	0.0004	0.00043	32	19.8	higher	-10p	-14q	1.41504	0.05665	0.05674	4	1.5	higher	-1p	+22q	-0.263034	0.64426	0.64426	1	1.2	lower	-11p	-15q	1.02425	0.00501	0.00502	12	5.9	higher
-11p	+21q	0.621488	0.03089	0.03112	12	7.8	higher	-4q	-11q	0.874469	0.0243	0.02433	11	6	higher	+10p	+16q	1.92961	0.00043	0.00043	8	2.1	higher	-18p	-22q	1.32193	0.05674	0.05738	4	1.6	higher	+2q	-13q	-0.263034	0.64426	0.6454	1	1.2	lower	-3p	-4q	1.04509	0.00502	0.00512	13	6.3	higher
-16q	+21q	1.32193	0.03112	0.03149	4	1.6	higher	-4q	-17p	0.435796	0.02433	0.0245	28	20.7	higher	+4q	+11p	2.44746	0.00043	0.00044	6	1.1	higher	-8p	-17p	0.480626	0.05738	0.05762	18	12.9	higher	-4q	-18q	0.0740006	0.6454	0.6454	2	1.9	higher	+3p	+5p	1.73697	0.00512	0.00512	6	1.8	higher
+10p	-15q	0.881356	0.03149	0.03297	7	3.8	higher	+3q	+6q	1.62149	0.0245	0.02484	4	1.3	higher	+3q	+18p	1.46778	0.00044	0.00045	13	4.7	higher	+2p	-2q	0.763933	0.05762	0.0584	9	5.3	higher	-8p	-18q	0.0740006	0.6454	0.64733	2	1.9	higher	+5p	-16p	1.73697	0.00512	0.00516	6	1.8	higher
+7q	-21q	0.672835	0.03297	0.03346	11	6.9	higher	-6q	-9p	0.475473	0.02484	0.02487	26	18.7	higher	-5q	+21q	1.02647	0.00045	0.00046	22	10.8	higher	-9p	-19p	1	0.0584	0.05851	6	3	higher	-1p	-4q	-0.0473057	0.64733	0.64744	3	3.1	lower	-16p	-22q	1.24393	0.00516	0.00519	9	3.8	higher
-1p	+8q	0.500898	0.03346	0.03346	15	10.6	higher	-9q	-11q	0.68966	0.02487	0.02513	15	9.3	higher	+6q	+21q	1.61143	0.00046	0.00048	11	3.6	higher	+1q	-4p	0.321928	0.05851	0.0587	30	24	higher	-3p	-14q	0	0.64744	0.65455	5	5	expected	+2q	+20q	0.549339	0.00519	0.00523	24	16.4	higher
-1p	+16q	0.500898	0.03346	0.0335	15	10.6	higher	+18p	-19q	1.73697	0.02513	0.02518	4	1.2	higher	+8q	-11q	0.432756	0.00048	0.00048	71	52.6	higher	+5p	+8q	0.31034	0.0587	0.0597	31	25	higher	+1q	-4p	-0.0703893	0.65455	0.67066	2	2.1	lower	+6q	+8q	0.669851	0.00523	0.00524	21	13.2	higher
+4p	+7q	0.862496	0.0335	0.0335	8	4.4	higher	+1q	+8q	0.473931	0.02518	0.02553	25	18	higher	-1p	-13q	0.621488	0.00048	0.00048	46	29.9	higher	-6q	-19p	0.621488	0.0597	0.0606	12	7.8	higher	+3q	-9q	-0.263034	0.67066	0.67066	1	1.2	lower	-12p	-14q	1.27753	0.00524	0.00532	8	3.3	higher
+4p	-21q	0.862496	0.0335	0.03355	8	4.4	higher	+17q	+19q	0.68966	0.02553	0.02592	15	9.3	higher	+9q	-11q	1.40766	0.00048	0.00048	13	4.9	higher	+3p	+20q	1.32193	0.0606	0.0606	4	1.6	higher	+5p	-9p	-0.263034	0.67066	0.67066	1	1.2	lower	+3q	-6q	1.60572	0.00532	0.0055	7	2.3	higher
-2p	+14q	0.763933	0.03355	0.03362	9	5.3	higher	-14q	+20q	0.628031	0.02592	0.02598	17	11	higher	-17q	-18q	1.40766	0.00048	0.00049	13	4.9	higher	-8q	+20q	1.32193	0.0606	0.0606	4	1.6	higher	+5p	+12p	-0.263034	0.67066	0.67066	1	1.2	lower	+6p	+13q	0.451563	0.0055	0.00555	32	23.4	higher
-2q	-13q	0.409391	0.03362	0.03362	17	12.8	higher	+1q	-14q	0.719892	0.02598	0.02629	14	8.5	higher	+8q	+20p	0.526748	0.00049	0.00049	51	35.4	higher	-17q	+20q	1.32193	0.0606	0.0606	4	1.6	higher	-9p	-9q	-0.263034	0.67066	0.67066	1	1.2	lower	-10q	+13q	0.428843	0.00555	0.00569	35	26	higher
-3p	-13q	0.409391	0.03362	0.03384	17	12.8	higher	+8p	+20q	1.39593	0.02629	0.0263	5	1.9	higher	-1p	-21q	1.074	0.00049	0.0005	20	9.5	higher	+18q	+20q	1.32193	0.0606	0.06085	4	1.6	higher	-9p	-18q	-0.263034	0.67066	0.67066	1	1.2	lower	+7p	-14q	0.345012	0.00569	0.00569	63	49.6	higher
-3p	+5q	0.487352	0.03384	0.03388	15	10.7	higher	-9q	+16q	0.777608	0.0263	0.02636	12	7	higher	-9p	+12q	1.29808	0.0005	0.0005	15	6.1	higher	+14q	+20q	0.830075	0.06085	0.06144	8	4.5	higher	-9q	+12p	-0.263034	0.67066	0.68964	1	1.2	lower	-1p	-3p	1.074	0.00569	0.00578	12	5.7	higher
-1q	+21q	-1.18057	0.03388	0.03426	3	6.8	lower	+6p	-12q	1.73697	0.02636	0.02659	4	1.2	higher	-3q	-15q	2.20645	0.0005	0.00051	6	1.3	higher	-11q	-15q	0.68966	0.06144	0.06228	10	6.2	higher	-14q	-21q	0	0.68964	0.69519	2	2	expected	-9p	-11q	1.73697	0.00578	0.00587	6	1.8	higher
-11q	+20p	0.830075	0.03426	0.03429	8	4.5	higher	-8p	+10q	#NAME?	0.02659	0.02684	0	3	lower	-10q	-13q	0.744055	0.00051	0.00051	34	20.3	higher	-8p	+8q	0.434403	0.06228	0.06269	20	14.8	higher	+2q	-4q	-0.137504	0.69519	0.69519	1	1.1	lower	-9q	-20p	1.32193	0.00587	0.00592	9	3.6	higher
-11p	-14q	0.713119	0.03429	0.03451	10	6.1	higher	+1q	-6q	0.628031	0.02684	0.02721	17	11	higher	+7q	+20q	0.903427	0.00051	0.00051	26	13.9	higher	-11q	+19p	1.05889	0.06269	0.06317	5	2.4	higher	+2q	-8p	-0.137504	0.69519	0.69519	1	1.1	lower	+6p	+11p	1.73697	0.00592	0.00618	6	1.8	higher
+4q	-15q	0.60311	0.03451	0.03509	12	7.9	higher	-13q	-21q	1.73697	0.02721	0.02756	4	1.2	higher	-5q	-19q	1.68966	0.00051	0.00052	10	3.1	higher	-18p	+19q	#NAME?	0.06317	0.0632	0	2.5	lower	-4q	-16q	-0.137504	0.69519	0.69519	1	1.1	lower	-5q	+16q	1.074	0.00618	0.00638	12	5.7	higher
-17p	-17q	0.862496	0.03509	0.03511	8	4.4	higher	-6q	-18p	1.12928	0.02756	0.02761	7	3.2	higher	+8q	-14q	0.471306	0.00052	0.00052	61	44	higher	-6q	-17p	0.501749	0.0632	0.06343	16	11.3	higher	+7p	-8p	-0.137504	0.69519	0.69841	1	1.1	lower	+1q	+18p	1.8365	0.00638	0.00666	5	1.4	higher
+7q	-10p	1.18442	0.03511	0.03511	5	2.2	higher	+5p	-6q	0.370472	0.02761	0.02776	34	26.3	higher	+5p	-13q	0.58208	0.00052	0.00054	50	33.4	higher	+7p	+9q	1.12029	0.06343	0.06364	5	2.3	higher	-3p	+8p	-0.137504	0.69841	0.69841	1	1.1	lower	-6p	-18q	0.840801	0.00666	0.00685	12	6.7	higher
+9p	-11p	1.18442	0.03511	0.03511	5	2.2	higher	+12q	-14q	1.12928	0.02776	0.02777	7	3.2	higher	-13q	+16p	0.361508	0.00054	0.00054	97	75.5	higher	+12q	+14q	1.32193	0.06364	0.06435	4	1.6	higher	-3p	-10q	-0.137504	0.69841	0.69841	1	1.1	lower	-8p	-9p	0.862496	0.00685	0.00687	14	7.7	higher
+9p	+12p	1.18442	0.03511	0.03512	5	2.2	higher	-18q	+19q	0.628031	0.02777	0.02777	17	11	higher	-3p	-18q	1	0.00054	0.00054	22	11	higher	-9p	+20q	0.881356	0.06435	0.06436	7	3.8	higher	-3p	-11p	-0.137504	0.69841	0.69841	1	1.1	lower	-5q	+13q	0.340075	0.00687	0.00691	50	39.5	higher
+5q	+12p	0.451563	0.03512	0.03535	16	11.7	higher	-18q	+21q	0.628031	0.02777	0.02797	17	11	higher	-5q	+18q	1.34792	0.00054	0.00056	14	5.5	higher	-6q	-17q	1.23447	0.06436	0.06443	4	1.7	higher	-3p	-15q	-0.137504	0.69841	0.69841	1	1.1	lower	-4p	+16q	1.074	0.00691	0.00694	12	5.7	higher
+16q	-18p	0.91983	0.03535	0.03548	7	3.7	higher	+20q	+22q	1.08489	0.02797	0.02813	7	3.3	higher	+6p	+9p	1.34792	0.00056	0.00056	14	5.5	higher	-2q	-22q	0.881356	0.06443	0.06467	7	3.8	higher	-3p	-18p	-0.137504	0.69841	0.69841	1	1.1	lower	+2q	+7q	0.91983	0.00694	0.00697	14	7.4	higher
-2q	-6q	0.713119	0.03548	0.03548	10	6.1	higher	+3q	-18p	1	0.02813	0.02819	8	4	higher	-12q	-19p	1.34792	0.00056	0.00056	14	5.5	higher	-5q	-9p	1	0.06467	0.06467	6	3	higher	-6q	-11p	-0.137504	0.69841	0.69841	1	1.1	lower	-4q	+7q	0.526748	0.00697	0.00717	34	23.6	higher
-3p	-6q	0.713119	0.03548	0.03548	10	6.1	higher	+9p	+18q	1.73697	0.02819	0.02819	4	1.2	higher	+12p	-20p	1.43741	0.00056	0.00057	13	4.8	higher	-5q	+18p	1	0.06467	0.06467	6	3	higher	-6q	+18p	-0.137504	0.69841	0.69841	1	1.1	lower	+2p	+13q	0.567041	0.00717	0.00717	20	13.5	higher
-3p	-18q	0.713119	0.03548	0.03567	10	6.1	higher	+9p	+22q	1.73697	0.02819	0.02839	4	1.2	higher	-9p	-13q	0.619024	0.00057	0.00058	45	29.3	higher	-9p	-18q	1	0.06467	0.0647	6	3	higher	-6q	+20q	-0.137504	0.69841	0.72857	1	1.1	lower	-9p	+13q	0.567041	0.00717	0.00719	20	13.5	higher
+6p	-11q	1.32193	0.03567	0.03579	4	1.6	higher	+1p	-11p	1.152	0.02839	0.02871	6	2.7	higher	-13q	-18q	0.607085	0.00058	0.0006	46	30.2	higher	+6p	-20p	1.32193	0.0647	0.06483	4	1.6	higher	+1q	-3q	-0.137504	0.72857	0.72857	1	1.1	lower	+13q	-21q	0.261517	0.00719	0.00726	76	63.4	higher
+3q	+19q	1.04891	0.03579	0.03624	6	2.9	higher	+11q	+20p	1.62149	0.02871	0.02891	4	1.3	higher	+4q	+20q	1.49596	0.0006	0.0006	11	3.9	higher	+1q	-9q	0.643856	0.06483	0.06578	10	6.4	higher	+1q	-11p	-0.137504	0.72857	0.72857	1	1.1	lower	-1q	+7q	1.3744	0.00726	0.00734	7	2.7	higher
-1q	-8p	1.18442	0.03624	0.03682	5	2.2	higher	-13q	-15q	1.26303	0.02891	0.02906	6	2.5	higher	+20q	+22q	1.49596	0.0006	0.0006	11	3.9	higher	-2q	-10q	0.798366	0.06578	0.06601	8	4.6	higher	+1q	-15q	-0.137504	0.72857	0.72857	1	1.1	lower	+12q	-18p	-2.65535	0.00734	0.00741	1	6.3	lower
+1q	+6q	1.41504	0.03682	0.03685	4	1.5	higher	+1q	-9p	0.514573	0.02906	0.02921	22	15.4	higher	+4p	+12p	2.12928	0.0006	0.00063	7	1.6	higher	+10q	-22q	1.58496	0.06601	0.0662	3	1	higher	+1q	+18q	-0.137504	0.72857	0.74382	1	1.1	lower	-17p	+21q	0.943416	0.00741	0.00743	10	5.2	higher
+1q	-14q	#NAME?	0.03685	0.03735	0	2.7	lower	+3p	+17q	0.736966	0.02921	0.02922	13	7.8	higher	+9p	+21q	1.34792	0.00063	0.00064	14	5.5	higher	-4q	+8q	0.466876	0.0662	0.06642	17	12.3	higher	+3q	-9p	0	0.74382	0.74382	1	1	expected	+12q	-15q	-1.41954	0.00743	0.00753	4	10.7	lower
+6q	+9q	1.04891	0.03735	0.03735	6	2.9	higher	-4q	-19p	0.827163	0.02922	0.02927	11	6.2	higher	+7p	-9p	0.867362	0.00064	0.00064	27	14.8	higher	-4p	+8q	0.377885	0.06642	0.06701	23	17.7	higher	+3q	-17p	0	0.74382	0.74382	1	1	expected	+16p	-18q	0.488222	0.00753	0.00754	31	22.1	higher
+9q	-20p	1.04891	0.03735	0.03782	6	2.9	higher	+2p	+20p	0.67423	0.02927	0.02965	15	9.4	higher	+7q	+10p	0.986944	0.00064	0.00065	22	11.1	higher	+3q	+16p	0.36257	0.06701	0.06759	18	14	higher	-9p	-17p	0	0.74382	0.74382	1	1	expected	-4p	-18p	0.77544	0.00754	0.00771	19	11.1	higher
-17q	-18q	0.763933	0.03782	0.03863	9	5.3	higher	-4q	+18q	1.20645	0.02965	0.02968	6	2.6	higher	-4q	+5p	0.867362	0.00065	0.00065	27	14.8	higher	-21q	+22q	1.58496	0.06759	0.06782	3	1	higher	+12p	-17p	0	0.74382	0.74382	1	1	expected	+1q	-15q	0.548204	0.00771	0.00776	31	21.2	higher
-1q	-11q	0.631613	0.03863	0.0388	11	7.1	higher	+10p	+12p	0.777608	0.02968	0.02973	12	7	higher	+3p	-13q	1.22239	0.00065	0.00065	14	6	higher	+12p	+19q	0.843881	0.06782	0.06788	7	3.9	higher	+15q	-17p	0	0.74382	0.74484	1	1	expected	-10q	-21q	0.809478	0.00776	0.00776	17	9.7	higher
+7p	+8p	1.12029	0.0388	0.0388	5	2.3	higher	+1p	+2p	1.32193	0.02973	0.03001	5	2	higher	-7p	-7q	1.92961	0.00065	0.00066	8	2.1	higher	-4q	+20p	0.736966	0.06788	0.06836	9	5.4	higher	+2q	+8q	0	0.74484	0.74484	1	1	expected	+6q	-11q	1.48543	0.00776	0.00779	7	2.5	higher
+7p	-20q	1.12029	0.0388	0.03907	5	2.3	higher	+2p	-16q	0.736966	0.03001	0.03039	13	7.8	higher	-4p	+8q	0.404949	0.00066	0.00069	76	57.4	higher	+1q	+8q	0.321928	0.06836	0.06852	28	22.4	higher	+2q	-14q	0	0.74484	0.74484	1	1	expected	+5p	+5q	1.8365	0.00779	0.00799	5	1.4	higher
-6p	-18q	0.830075	0.03907	0.03907	8	4.5	higher	-2q	+12q	1.12928	0.03039	0.03087	7	3.2	higher	+7p	-7q	1.25154	0.00069	0.00072	15	6.3	higher	+5p	-10q	0.409984	0.06852	0.06931	19	14.3	higher	+8q	-16q	0	0.74484	0.750031	1	1	expected	+1q	+9p	0.939458	0.00799	0.008	14	7.3	higher
+14q	+19q	0.830075	0.03907	0.03985	8	4.5	higher	-8p	-11q	0.536433	0.03087	0.03095	19	13.1	higher	-4p	-8p	0.533784	0.00072	0.00073	54	37.3	higher	+3q	+22q	0.561116	0.06931	0.06951	9	6.1	higher									-4p	-6p	1.58496	0.008	0.00805	6	2	higher
-2q	+16p	0.736966	0.03985	0.04009	9	5.4	higher	+12p	+19q	0.862496	0.03095	0.03191	10	5.5	higher	+8q	+19q	0.569587	0.00073	0.00074	42	28.3	higher	+2p	+7p	0.952694	0.06951	0.07086	6	3.1	higher									+7p	-15q	0.336786	0.00805	0.00826	61	48.3	higher
-13q	-17p	0.434403	0.04009	0.04088	15	11.1	higher	-18q	+22q	1.04182	0.03191	0.03205	7	3.4	higher	+6q	-14q	1.44746	0.00074	0.00075	12	4.4	higher	+1p	-10q	0.952694	0.07086	0.07087	6	3.1	higher									+11q	+20q	0.658963	0.00826	0.00832	15	9.5	higher
-4q	-17q	1.32193	0.04088	0.04091	4	1.6	higher	-12p	-14q	1.39593	0.03205	0.03208	5	1.9	higher	+11p	+12q	1.92961	0.00075	0.00079	8	2.1	higher	+8q	+9q	0.584963	0.07087	0.07115	12	8	higher									+6q	-18p	1.08092	0.00832	0.00833	11	5.2	higher
+14q	+20p	#NAME?	0.04091	0.0412	0	2.6	lower	+19q	-20p	1.20645	0.03208	0.0324	6	2.6	higher	-11q	+19q	1.02915	0.00079	0.00081	20	9.8	higher	-6q	+9q	0.666576	0.07115	0.07124	10	6.3	higher									+10p	+17q	1.8365	0.00833	0.00838	5	1.4	higher
-17q	-22q	0.391191	0.0412	0.04132	16	12.2	higher	+7q	-15q	0.757143	0.0324	0.03246	12	7.1	higher	-2p	-2q	1.92961	0.00081	0.00083	8	2.1	higher	+3p	+9q	1.58496	0.07124	0.07135	3	1	higher									-12p	-22q	1.3744	0.00838	0.0084	7	2.7	higher
+7p	-13q	0.330541	0.04132	0.04133	21	16.7	higher	+10p	-20p	1.08489	0.03246	0.0328	7	3.3	higher	-2q	+17q	1.19265	0.00083	0.00084	16	7	higher	-3p	-11q	0.328623	0.07135	0.07177	27	21.5	higher									-2p	-4q	1.73697	0.0084	0.00856	5	1.5	higher
+2p	+19q	1.32193	0.04133	0.04139	4	1.6	higher	+8q	+18q	0.847997	0.0328	0.0328	9	5	higher	-13q	+14q	0.946061	0.00084	0.00084	21	10.9	higher	-8p	-15q	0.710493	0.07177	0.07208	9	5.5	higher									-6q	-16q	1.8365	0.00856	0.0086	5	1.4	higher
+5q	+20p	0.621488	0.04139	0.04232	10	6.5	higher	+8q	+22q	0.847997	0.0328	0.03303	9	5	higher	+8p	-14q	1.49596	0.00084	0.00085	11	3.9	higher	+1q	+13q	0.943416	0.07208	0.0721	5	2.6	higher									+6p	-8p	0.658963	0.0086	0.00861	21	13.3	higher
-11p	-13q	0.372912	0.04232	0.04232	18	13.9	higher	-14q	+18p	0.757143	0.03303	0.0333	12	7.1	higher	-9p	-18p	0.961181	0.00085	0.00086	22	11.3	higher	-5q	+9p	-1.96347	0.0721	0.07255	1	3.9	lower									+5p	-14q	0.630766	0.00861	0.00866	24	15.5	higher
+12p	-13q	0.372912	0.04232	0.04232	18	13.9	higher	+5p	-21q	0.599462	0.0333	0.03355	15	9.9	higher	+5p	+6p	0.888969	0.00086	0.00087	25	13.5	higher	-19p	-22q	0.767339	0.07255	0.07274	8	4.7	higher									-4p	-17q	1.42884	0.00866	0.00867	7	2.6	higher
-13q	-21q	0.372912	0.04232	0.04241	18	13.9	higher	+7q	-11p	0.561116	0.03355	0.03464	18	12.2	higher	-11p	+22q	1.8625	0.00087	0.00088	8	2.2	higher	-8p	-20p	0.906891	0.07274	0.07285	6	3.2	higher									+6p	+16p	1.24393	0.00867	0.00875	9	3.8	higher
-2p	-3p	0.611435	0.04241	0.04241	11	7.2	higher	+4p	-8p	-0.9855	0.03464	0.03465	5	9.9	lower	-2q	+12p	1.37851	0.00088	0.00089	13	5	higher	+2p	+4q	1.23447	0.07285	0.07454	4	1.7	higher									+7p	+9p	0.590745	0.00875	0.00877	25	16.6	higher
-2q	+16q	0.611435	0.04241	0.04241	11	7.2	higher	+5p	-11q	0.494109	0.03465	0.03468	20	14.2	higher	-12q	+21q	1.29639	0.00089	0.0009	14	5.7	higher	+3q	+12p	0.379414	0.07454	0.07454	16	12.3	higher									+2q	+17q	1.48543	0.00877	0.00889	7	2.5	higher
-3p	+21q	0.611435	0.04241	0.04334	11	7.2	higher	-4q	-15q	0.68634	0.03468	0.03481	14	8.7	higher	-19p	+20q	0.852443	0.0009	0.00091	26	14.4	higher	+3q	+15q	0.379414	0.07454	0.07463	16	12.3	higher									+3q	+6p	1.36773	0.00889	0.00901	8	3.1	higher
-6p	-11q	0.710493	0.04334	0.04362	9	5.5	higher	-11q	-14q	0.862496	0.03481	0.03498	10	5.5	higher	+3q	+7p	0.986325	0.00091	0.00092	21	10.6	higher	-4p	+12q	0.736966	0.07463	0.07463	8	4.8	higher									+5q	+13q	0.717066	0.00901	0.00905	12	7.3	higher
-2p	+2q	#NAME?	0.04362	0.04362	0	2.5	lower	+18p	-22q	0.718587	0.03498	0.0352	13	7.9	higher	+6p	+9q	1.59946	0.00092	0.00093	10	3.3	higher	-14q	-19p	1.05889	0.07463	0.07472	5	2.4	higher									-3p	-10p	1.65896	0.00905	0.00946	6	1.9	higher
+8q	+9p	#NAME?	0.04362	0.04364	0	2.5	lower	+7p	+16q	0.906891	0.0352	0.03573	9	4.8	higher	+6p	-20p	1.29639	0.00093	0.00094	14	5.7	higher	-17p	+17q	0.710493	0.07472	0.07492	9	5.5	higher									-4p	+19p	1.73697	0.00946	0.00958	5	1.5	higher
+14q	-17p	0.881356	0.04364	0.04384	7	3.8	higher	-10p	+17q	#NAME?	0.03573	0.03599	0	3	lower	-4q	+6q	1.49596	0.00094	0.00094	11	3.9	higher	+2p	-20p	#NAME?	0.07492	0.075	0	2.3	lower									-12q	-15q	1.1343	0.00958	0.00971	9	4.1	higher
+1q	+4q	#NAME?	0.04384	0.04409	0	2.6	lower	+10p	-19p	0.736966	0.03599	0.03638	12	7.2	higher	+6q	-9q	1.49596	0.00094	0.00095	11	3.9	higher	-5q	-10p	0.843881	0.075	0.075	7	3.9	higher									+12q	-17p	-0.815575	0.00971	0.00974	10	17.6	lower
+9q	-14q	-1.43296	0.04409	0.04418	2	5.4	lower	-7q	+18p	1.32193	0.03638	0.03655	5	2	higher	+8q	-11p	0.494508	0.00095	0.00097	51	36.2	higher	-5q	+17q	0.843881	0.075	0.07528	7	3.9	higher									+11q	+16q	1.8365	0.00974	0.00991	5	1.4	higher
-2q	-10q	1.12029	0.04418	0.04423	5	2.3	higher	-19p	+21q	0.836501	0.03655	0.03665	10	5.6	higher	+5p	-12q	1.0307	0.00097	0.00098	19	9.3	higher	-3p	+9p	0.549339	0.07528	0.07528	12	8.2	higher									-9q	-21q	1.02647	0.00991	0.00994	11	5.4	higher
+3q	-21q	0.952694	0.04423	0.04567	6	3.1	higher	+17q	-21q	-2.20163	0.03665	0.03683	1	4.6	lower	-4p	-11p	0.867752	0.00098	0.00102	25	13.7	higher	-3p	+17q	0.549339	0.07528	0.07572	12	8.2	higher									-10q	-16p	1.8365	0.00994	0.00999	5	1.4	higher
+14q	-20p	1.12029	0.04567	0.04611	5	2.3	higher	-5q	+8q	0.321928	0.03683	0.03716	39	31.2	higher	+8q	+17q	0.461331	0.00102	0.00102	57	41.4	higher	-16p	-17p	1	0.07572	0.07639	5	2.5	higher									-5q	-21q	0.645818	0.00999	0.00999	23	14.7	higher
+5p	-16p	1.23447	0.04611	0.04634	4	1.7	higher	+4p	+19q	0.964376	0.03716	0.03716	8	4.1	higher	-15q	+20q	0.696324	0.00102	0.00102	35	21.6	higher	+9q	-12p	1.05889	0.07639	0.07643	5	2.4	higher									-4q	-9q	1.08927	0.00999	0.01019	10	4.7	higher
-6p	+19p	1	0.04634	0.04641	6	3	higher	+4p	+21q	0.964376	0.03716	0.03758	8	4.1	higher	-1p	-9p	0.777608	0.00102	0.00103	30	17.5	higher	-8q	-11p	1.152	0.07643	0.07643	4	1.8	higher									+8p	-11q	1.58496	0.01019	0.01027	6	2	higher
+8q	-11q	0.530515	0.04641	0.04652	13	9	higher	-4q	-8p	0.40439	0.03758	0.03835	27	20.4	higher	-8p	-9q	0.63005	0.00103	0.00104	39	25.2	higher	+10p	-11p	1.152	0.07643	0.07643	4	1.8	higher									+20q	-22q	0.247581	0.01027	0.0103	78	65.7	higher
+4p	+5q	0.552541	0.04652	0.04695	11	7.5	higher	+10p	-10q	0.576501	0.03835	0.03851	17	11.4	higher	+4p	+5q	2.20645	0.00104	0.00105	6	1.3	higher	-11p	-17q	1.152	0.07643	0.07739	4	1.8	higher									-17q	-21q	1.1343	0.0103	0.01037	9	4.1	higher
-3p	-18p	0.952694	0.04695	0.04732	6	3.1	higher	+10p	-21q	0.877143	0.03851	0.03865	9	4.9	higher	+3q	+20p	1.08246	0.00105	0.00109	18	8.5	higher	-4q	-17p	0.487352	0.07739	0.07832	15	10.7	higher									-9q	-10p	1.8365	0.01037	0.01042	5	1.4	higher
-1p	-22q	0.265345	0.04732	0.0485	25	20.8	higher	+20p	+21q	0.736966	0.03865	0.03882	12	7.2	higher	+5p	+7p	0.787592	0.00109	0.0011	29	16.8	higher	-2q	-6p	1.23447	0.07832	0.07832	4	1.7	higher									-11q	-17q	1.8365	0.01042	0.01049	5	1.4	higher
+4q	-17p	0.767339	0.0485	0.0491	8	4.7	higher	+8q	-11p	0.331709	0.03882	0.03891	37	29.4	higher	+3q	-12q	1.2713	0.0011	0.0012	14	5.8	higher	-6p	+9q	1.23447	0.07832	0.07834	4	1.7	higher									+16q	+20p	0.765535	0.01049	0.01056	17	10	higher
-2q	+7q	0.643856	0.0491	0.04941	10	6.4	higher	+8q	-14q	0.453173	0.03891	0.03901	23	16.8	higher	+16p	+20q	0.403228	0.0012	0.0012	73	55.2	higher	-10q	+13q	1.44746	0.07834	0.0811	3	1.1	higher									-11p	-18q	0.678072	0.01056	0.01058	16	10	higher
+4p	-8q	1.32193	0.04941	0.05074	4	1.6	higher	-2q	-11q	0.836501	0.03901	0.03901	10	5.6	higher	+5p	-18q	0.715271	0.0012	0.0012	33	20.1	higher	+9p	+12q	1.23447	0.0811	0.08189	4	1.7	higher									+3q	-22q	0.798366	0.01058	0.0106	16	9.2	higher
+7q	-17p	0.684498	0.05074	0.05074	9	5.6	higher	-15q	-19q	1.51457	0.03901	0.03913	4	1.4	higher	+3q	+21q	1.06559	0.0012	0.0012	18	8.6	higher	-18q	-22q	0.736966	0.08189	0.0821	8	4.8	higher									+20p	+20q	0.244166	0.0106	0.0107	79	66.7	higher
-17q	-21q	0.684498	0.05074	0.05083	9	5.6	higher	+14q	-21q	1.51457	0.03913	0.03916	4	1.4	higher	-2q	+13q	1.95936	0.0012	0.00122	7	1.8	higher	-4p	+16p	-1.07039	0.0821	0.08255	3	6.3	lower									+1q	-11p	1.27753	0.0107	0.01089	8	3.3	higher
-3q	+10p	#NAME?	0.05083	0.05091	0	2.4	lower	-17p	-22q	0.394573	0.03916	0.03917	28	21.3	higher	-9q	+19q	1.152	0.00122	0.00122	16	7.2	higher	+3q	+12q	0.401363	0.08255	0.08318	14	10.6	higher									+2p	+20p	1	0.01089	0.01119	11	5.5	higher
-6p	-21q	0.767339	0.05091	0.05094	8	4.7	higher	+7q	-11q	0.877143	0.03917	0.0393	9	4.9	higher	-7p	+8p	2.20645	0.00122	0.00123	6	1.3	higher	+9p	+17q	1	0.08318	0.08459	5	2.5	higher									+5p	+16q	1.12029	0.01119	0.01146	10	4.6	higher
+3p	-15q	1.44746	0.05094	0.05147	3	1.1	higher	-1p	-10q	1.25154	0.0393	0.03933	5	2.1	higher	+3p	-9p	1.51457	0.00123	0.00124	10	3.5	higher	-3p	+11p	1.32193	0.08459	0.08469	3	1.2	higher									-12q	-14q	1.06559	0.01146	0.01149	9	4.3	higher
+5p	-22q	0.283248	0.05147	0.05151	23	18.9	higher	+1q	-3p	1.04182	0.03933	0.03952	7	3.4	higher	-2q	-9q	1.18442	0.00124	0.00125	15	6.6	higher	-16p	-21q	1.44746	0.08469	0.08498	3	1.1	higher									+6q	-21q	0.893085	0.01149	0.0117	13	7	higher
+7p	+9q	0.591535	0.05151	0.05174	11	7.3	higher	+7p	+18q	1.152	0.03952	0.03957	6	2.7	higher	-3q	-13q	1.73697	0.00125	0.00139	7	2.1	higher	+8q	+19q	-0.620586	0.08498	0.08518	8	12.3	lower									-4q	+14q	1.44746	0.0117	0.0119	6	2.2	higher
+5q	-8q	0.736966	0.05174	0.05257	7	4.2	higher	-16p	+20p	0.964376	0.03957	0.03982	8	4.1	higher	-4p	+11q	1.80735	0.00139	0.00141	7	2	higher	+12q	-14q	1.44746	0.08518	0.08552	3	1.1	higher									+19q	-21q	0.862496	0.0119	0.01194	14	7.7	higher
-6q	+12q	0.471072	0.05257	0.05278	14	10.1	higher	-13q	-17p	0.736966	0.03982	0.03986	10	6	higher	+12p	+20q	0.879706	0.00141	0.00141	23	12.5	higher	+3q	-4q	0.224516	0.08552	0.08725	34	29.1	higher									-9q	-18p	1.16993	0.01194	0.01209	9	4	higher
-3q	+4p	0.843881	0.05278	0.05298	7	3.9	higher	+2p	+20q	0.514573	0.03986	0.03987	20	14	higher	-19p	-19q	1.73697	0.00141	0.00145	8	2.4	higher	+8q	-12q	1.32193	0.08725	0.08776	3	1.2	higher									+2p	+20q	0.558628	0.01209	0.01211	19	12.9	higher
-13q	+20p	0.495957	0.05298	0.05322	11	7.8	higher	+2p	-19p	0.717066	0.03987	0.04033	12	7.3	higher	+14q	-21q	1.55639	0.00145	0.00146	10	3.4	higher	-4q	-12p	-1.88753	0.08776	0.08826	1	3.7	lower									-19p	-22q	1.09954	0.01211	0.01216	9	4.2	higher
-8q	+19q	1.05889	0.05322	0.05322	5	2.4	higher	-5q	+22q	-2.1375	0.04033	0.04067	1	4.4	lower	-6q	-18q	0.688292	0.00146	0.00146	34	21.1	higher	-6q	+15q	0.771731	0.08826	0.08853	7	4.1	higher									-10p	-18q	0.588574	0.01216	0.01232	20	13.3	higher
-10q	-18q	1.05889	0.05322	0.05362	5	2.4	higher	+10q	-17p	1	0.04067	0.04078	6	3	higher	-1p	+13q	1.47393	0.00146	0.00151	10	3.6	higher	-7q	-10q	0.736966	0.08853	0.08896	8	4.8	higher									+3q	+20p	0.782769	0.01232	0.01232	16	9.3	higher
+5q	-17q	0.483209	0.05362	0.05386	13	9.3	higher	+10p	+18p	0.65355	0.04078	0.0408	14	8.9	higher	+19q	+21q	1.16273	0.00151	0.00156	15	6.7	higher	+4q	+8q	0.943416	0.08896	0.08896	5	2.6	higher									-10q	-16q	1.51457	0.01232	0.01237	6	2.1	higher
+5p	+19q	0.531851	0.05386	0.05464	12	8.3	higher	-9q	+20p	0.537657	0.0408	0.04093	18	12.4	higher	+2p	-2q	1.63387	0.00156	0.00157	9	2.9	higher	+8q	+22q	0.943416	0.08896	0.08913	5	2.6	higher									+9q	-18q	0.552541	0.01237	0.01247	22	15	higher
-11q	+15q	0.906891	0.05464	0.05509	6	3.2	higher	-5q	-16p	0.647328	0.04093	0.04109	13	8.3	higher	+7q	+16p	0.549339	0.00157	0.00157	42	28.7	higher	-6p	-11q	-1.848	0.08913	0.08925	1	3.6	lower									+6q	-16q	1.73697	0.01247	0.01252	5	1.5	higher
-2p	-22q	0.296393	0.05509	0.05509	21	17.1	higher	+9p	-11q	#NAME?	0.04109	0.04161	0	2.9	lower	-7p	-20p	1.73697	0.00157	0.00157	8	2.4	higher	-7q	-17p	0.571906	0.08925	0.08959	11	7.4	higher									-4p	+20q	0.32569	0.01252	0.01256	48	38.3	higher
+21q	-22q	0.296393	0.05509	0.05585	21	17.1	higher	-5q	+10p	0.426625	0.04161	0.04178	25	18.6	higher	-4q	+15q	1.88136	0.00157	0.00161	7	1.9	higher	-6p	+15q	1.44746	0.08959	0.08959	3	1.1	higher									-5q	+7p	0.471504	0.01256	0.01259	33	23.8	higher
-1q	+5q	0.442782	0.05585	0.05592	14	10.3	higher	-8p	+20q	0.349514	0.04178	0.042	33	25.9	higher	+11p	+17q	1.32193	0.00161	0.00162	12	4.8	higher	+12p	-20p	1.44746	0.08959	0.09017	3	1.1	higher									-9p	-20p	1.23447	0.01259	0.01275	8	3.4	higher
+12q	-14q	0.483209	0.05592	0.05607	13	9.3	higher	+1q	-12p	1.25154	0.042	0.04366	5	2.1	higher	+10p	-20q	2	0.00162	0.00166	6	1.5	higher	-7q	+17q	0.862496	0.09017	0.09055	6	3.3	higher									+3p	+9p	1.73697	0.01275	0.01288	5	1.5	higher
+10q	-11q	0.736966	0.05607	0.05644	8	4.8	higher	+2p	-10q	0.563901	0.04366	0.04379	17	11.5	higher	+1q	+14q	0.466568	0.00166	0.00168	38	27.5	higher	-11q	-12q	1.32193	0.09055	0.09057	3	1.2	higher									+5p	+13q	0.348563	0.01288	0.0131	41	32.2	higher
+13q	-18q	1.44746	0.05644	0.05656	3	1.1	higher	-16p	-22q	0.847997	0.04379	0.04423	9	5	higher	-7p	+10p	1.32193	0.00168	0.00171	12	4.8	higher	+18p	+20p	#NAME?	0.09057	0.09065	0	2.2	lower									+7p	+15q	1.39593	0.0131	0.01311	5	1.9	higher
+5q	-15q	0.330973	0.05656	0.0573	20	15.9	higher	+5p	+16p	1.44746	0.04423	0.04437	3	1.1	higher	-14q	-19q	1.58496	0.00171	0.00171	9	3	higher	+1q	-20p	-1.26303	0.09065	0.09078	2	4.8	lower									+1q	+6p	0.952694	0.01311	0.01318	12	6.2	higher
-1q	-9p	-1.3505	0.0573	0.05735	2	5.1	lower	+13q	-17p	0.590124	0.04437	0.04472	14	9.3	higher	-5p	+9p	2.09954	0.00171	0.00171	6	1.4	higher	+8q	-12p	0.707218	0.09078	0.09112	8	4.9	higher									-10q	-17p	0.485427	0.01318	0.01333	28	20	higher
+5q	+19q	0.421464	0.05735	0.05775	15	11.2	higher	-5q	+12q	0.761213	0.04472	0.04476	10	5.9	higher	+5q	-10p	2.09954	0.00171	0.00172	6	1.4	higher	+6p	-17p	0.599462	0.09112	0.09195	10	6.6	higher									+7q	-20p	0.545434	0.01333	0.01333	27	18.5	higher
+1q	-13q	0.561116	0.05775	0.0578	9	6.1	higher	-4q	-12p	1.25154	0.04476	0.04507	5	2.1	higher	+5p	-15q	0.699876	0.00172	0.00172	32	19.7	higher	-10p	+20q	0.707218	0.09195	0.09195	8	4.9	higher									-8p	+11p	0.812914	0.01333	0.01334	13	7.4	higher
-1q	-20q	1.23447	0.0578	0.05813	4	1.7	higher	-2q	+4p	0.929611	0.04507	0.0452	8	4.2	higher	+4p	-10q	1.88136	0.00172	0.00174	7	1.9	higher	+17q	+20q	0.707218	0.09195	0.09204	8	4.9	higher									-4q	-12q	1.32193	0.01334	0.01337	7	2.8	higher
-2p	+9p	1	0.05813	0.05813	5	2.5	higher	+17q	+22q	1.09954	0.0452	0.04523	6	2.8	higher	+3p	+6p	1.73697	0.00174	0.00178	8	2.4	higher	-2q	+6p	-1.88753	0.09204	0.09246	1	3.7	lower									+7q	-19q	1.06559	0.01337	0.01342	9	4.3	higher
+2q	+21q	1	0.05813	0.05813	5	2.5	higher	+5p	+8q	0.246161	0.04523	0.04534	51	43	higher	+5p	+5q	1	0.00178	0.00179	18	9	higher	-3p	+7q	0.736966	0.09246	0.09283	7	4.2	higher									+11p	+16p	1.51457	0.01342	0.01344	6	2.1	higher
-9q	+16q	1	0.05813	0.0588	5	2.5	higher	-8p	-16q	0.463947	0.04534	0.04626	20	14.5	higher	-4p	+18q	1.12029	0.00179	0.00182	15	6.9	higher	+12q	+19q	0.862496	0.09283	0.09414	6	3.3	higher									-15q	-17p	0.262255	0.01344	0.01349	74	61.7	higher
-10q	+15q	1.58496	0.0588	0.05893	3	1	higher	+7q	-9q	0.539026	0.04626	0.0463	17	11.7	higher	-4q	-18q	0.840801	0.00182	0.00185	24	13.4	higher	-3p	+14q	0.533432	0.09414	0.09506	11	7.6	higher									-4q	+8q	0.351675	0.01349	0.01357	49	38.4	higher
-6q	+10q	0.807355	0.05893	0.05991	7	4	higher	+2p	+8q	0.38109	0.0463	0.0467	28	21.5	higher	+5p	+7q	0.856805	0.00185	0.00185	23	12.7	higher	+7p	+9p	1.152	0.09506	0.09506	4	1.8	higher									+3p	+20q	0.63743	0.01357	0.01381	14	9	higher
+8q	+19q	-0.906891	0.05991	0.06023	4	7.5	lower	-6q	-8p	0.351312	0.0467	0.04706	31	24.3	higher	+6p	-9p	0.886542	0.00185	0.00195	22	11.9	higher	-9q	+17q	1.152	0.09506	0.0953	4	1.8	higher									+1q	+19q	1	0.01381	0.01405	11	5.5	higher
+9q	+10p	1.05889	0.06023	0.06023	5	2.4	higher	+1q	+7q	0.697437	0.04706	0.0475	12	7.4	higher	+10p	-18p	0.906891	0.00195	0.002	21	11.2	higher	-5q	-13q	0.707218	0.0953	0.09603	8	4.9	higher									-11q	+19q	1.3744	0.01405	0.01407	7	2.7	higher
+9q	+15q	1.05889	0.06023	0.061	5	2.4	higher	+3q	+16q	0.715271	0.0475	0.04795	11	6.7	higher	-4p	+21q	0.830075	0.002	0.00201	24	13.5	higher	+3q	-20q	0.862496	0.09603	0.09674	4	2.2	higher									-4q	+20q	0.268541	0.01407	0.01422	63	52.3	higher
-6q	+8q	0.552541	0.061	0.061	11	7.5	higher	-2q	+14q	1.09954	0.04795	0.04799	6	2.8	higher	+6p	+20p	1.05184	0.00201	0.00201	17	8.2	higher	+19q	-22q	0.633872	0.09674	0.09679	9	5.8	higher									-5q	+10p	1.44746	0.01422	0.01429	6	2.2	higher
-18q	+21q	0.552541	0.061	0.061	11	7.5	higher	-10q	-16p	0.819428	0.04799	0.0481	9	5.1	higher	-4q	-12q	1.17509	0.00201	0.00201	14	6.2	higher	-2q	-7q	0.771731	0.09679	0.0969	7	4.1	higher									-4q	+16q	0.843881	0.01429	0.01455	14	7.8	higher
+19q	+21q	0.552541	0.061	0.06132	11	7.5	higher	+13q	-19p	1.09954	0.0481	0.04834	6	2.8	higher	-9q	-12q	1.17509	0.00201	0.00202	14	6.2	higher	+9q	+20q	-1.04731	0.0969	0.09754	3	6.2	lower									-8q	-21q	1.73697	0.01455	0.01465	4	1.2	higher
-6p	-8p	1.23447	0.06132	0.06153	4	1.7	higher	-9p	+16q	0.658963	0.04834	0.04864	12	7.6	higher	-2p	-14q	1.4344	0.00202	0.00206	10	3.7	higher	-11q	+18p	0.678072	0.09754	0.09783	8	5	higher									-10q	+14q	2	0.01465	0.01473	4	1	higher
+12q	+20q	0.533432	0.06153	0.06296	11	7.6	higher	+3p	+18p	0.785875	0.04864	0.04917	10	5.8	higher	+5p	-10q	0.830075	0.00206	0.00206	24	13.5	higher	+1q	+2p	0.370183	0.09783	0.09841	19	14.7	higher									-17p	+19p	0.906891	0.01473	0.01475	9	4.8	higher
+3q	+5q	0.649503	0.06296	0.06318	8	5.1	higher	+1q	+2p	0.567041	0.04917	0.0493	16	10.8	higher	-3p	-7p	1.58496	0.00206	0.00214	9	3	higher	-9p	-15q	1.152	0.09841	0.09871	4	1.8	higher									+7q	+16p	0.675038	0.01475	0.01482	19	11.9	higher
-13q	+19q	0.354109	0.06318	0.0634	17	13.3	higher	+10p	-14q	0.584963	0.0493	0.04944	15	10	higher	+4q	+5q	2.09954	0.00214	0.00217	6	1.4	higher	+1q	+6q	0.777608	0.09871	0.09905	6	3.5	higher									+16p	-21q	0.736966	0.01482	0.01515	17	10.2	higher
+7q	-8q	1	0.0634	0.06344	5	2.5	higher	-4p	-11q	0.819428	0.04944	0.04954	9	5.1	higher	+4q	+17q	1.67807	0.00217	0.00218	8	2.5	higher	-10q	-18q	0.633872	0.09905	0.10067	9	5.8	higher									-4p	+10p	1.44746	0.01515	0.0152	6	2.2	higher
+4p	+12q	0.556393	0.06344	0.06346	10	6.8	higher	+14q	+21q	#NAME?	0.04954	0.05002	0	2.7	lower	+6p	-9q	1	0.00218	0.00218	18	9	higher	+14q	+15q	1.074	0.10067	0.10212	4	1.9	higher									+10p	-15q	1.03242	0.0152	0.01531	9	4.4	higher
-11p	+13q	1.44746	0.06346	0.06423	3	1.1	higher	-8p	-12q	0.798366	0.05002	0.0503	8	4.6	higher	-12q	-18q	1.01707	0.00218	0.00222	17	8.4	higher	+2p	-21q	0.736966	0.10212	0.10213	7	4.2	higher									-2p	-5q	1.8625	0.01531	0.01558	4	1.1	higher
-2p	+7p	0.483209	0.06423	0.0644	13	9.3	higher	+2p	+7p	0.539026	0.0503	0.05164	17	11.7	higher	-10q	-22q	0.556393	0.00222	0.00222	40	27.2	higher	+7p	-11q	-1.26303	0.10213	0.10253	2	4.8	lower									+3q	-18p	0.929611	0.01558	0.0156	12	6.3	higher
+12q	+20p	0.60921	0.0644	0.06461	9	5.9	higher	-4p	+7p	0.63005	0.05164	0.05169	13	8.4	higher	-3p	+9p	1.29218	0.00222	0.00224	12	4.9	higher	+8q	+16p	0.60921	0.10253	0.10314	9	5.9	higher									+7q	+8p	0.884523	0.0156	0.01568	12	6.5	higher
+4p	+8q	-1.32193	0.06461	0.06511	2	5	lower	+2p	-18q	0.473931	0.05169	0.05214	20	14.4	higher	+3q	+6q	1.4344	0.00224	0.00225	10	3.7	higher	-7p	+14q	1.32193	0.10314	0.10314	3	1.2	higher									+6q	-8p	0.68147	0.01568	0.01568	17	10.6	higher
-1q	-17q	0.707218	0.06511	0.06511	8	4.9	higher	-21q	-22q	0.862496	0.05214	0.05238	8	4.4	higher	+4p	+16p	0.979536	0.00225	0.00233	14	7.1	higher	+14q	-18p	1.32193	0.10314	0.10364	3	1.2	higher									-3p	-9p	1.64386	0.01568	0.01569	5	1.6	higher
+9q	-17q	0.707218	0.06511	0.06511	8	4.9	higher	+9q	+19q	1.18442	0.05238	0.05239	5	2.2	higher	-1p	-22q	0.455829	0.00233	0.00234	55	40.1	higher	+2p	-14q	0.943416	0.10364	0.10435	5	2.6	higher									+1q	-18q	0.341664	0.01569	0.01585	46	36.3	higher
+2q	-21q	#NAME?	0.06511	0.06542	0	2.2	lower	+1q	-4q	0.605721	0.05239	0.05334	14	9.2	higher	+12p	+20p	1.12029	0.00234	0.00235	15	6.9	higher	-11q	+20q	0.398164	0.10435	0.1044	17	12.9	higher									-15q	-17q	0.971431	0.01585	0.01591	10	5.1	higher
-1p	-16p	1.074	0.06542	0.06542	4	1.9	higher	-5q	+10q	1.12029	0.05334	0.05335	5	2.3	higher	-9q	-20p	1.152	0.00235	0.00237	14	6.3	higher	-4p	-12q	1.20645	0.1044	0.10442	3	1.3	higher									-1p	+2q	1.02915	0.01591	0.01609	10	4.9	higher
-7q	-15q	1.074	0.06542	0.06582	4	1.9	higher	-6q	+21q	0.570607	0.05335	0.05338	15	10.1	higher	-15q	-18p	0.881356	0.00237	0.00238	21	11.4	higher	+20p	+21q	1.074	0.10442	0.10653	4	1.9	higher									-4p	+19q	1.02915	0.01609	0.0162	10	4.9	higher
+8p	+21q	#NAME?	0.06582	0.06613	0	2.2	lower	+2p	-4p	0.605721	0.05338	0.05369	14	9.2	higher	-13q	-22q	0.345457	0.00238	0.00241	85	66.9	higher	-4q	+16q	1.074	0.10653	0.10669	4	1.9	higher									+5p	+8q	0.449576	0.0162	0.01624	31	22.7	higher
+4q	+16p	0.707218	0.06613	0.06626	8	4.9	higher	+3p	-18q	0.590124	0.05369	0.05375	14	9.3	higher	+5p	+12p	0.881356	0.00241	0.00243	21	11.4	higher	+3p	-10q	1.32193	0.10669	0.10669	3	1.2	higher									-3p	+9q	1.44746	0.01624	0.01633	6	2.2	higher
-11q	+20q	0.633872	0.06626	0.06673	9	5.8	higher	-10q	-12q	1.18442	0.05375	0.05387	5	2.2	higher	+3q	+16q	2	0.00243	0.00245	6	1.5	higher	-8q	-10q	1.32193	0.10669	0.10803	3	1.2	higher									+2p	+9p	1.44746	0.01633	0.01684	6	2.2	higher
+2p	+19p	1.44746	0.06673	0.06713	3	1.1	higher	-1p	+8q	0.881356	0.05387	0.05429	7	3.8	higher	+8q	-20p	0.549339	0.00245	0.00246	36	24.6	higher	-3p	-4q	0.340075	0.10803	0.10872	20	15.8	higher									-4q	+5p	0.72289	0.01684	0.01686	17	10.3	higher
+14q	-18p	#NAME?	0.06713	0.06718	0	2.3	lower	+3q	+20p	0.514573	0.05429	0.05446	17	11.9	higher	+2p	-5p	2.32193	0.00246	0.00247	5	1	higher	-4p	+17q	0.556393	0.10872	0.10873	10	6.8	higher									+7q	+9q	0.789433	0.01686	0.0169	14	8.1	higher
+4q	+20p	0.862496	0.06718	0.06728	6	3.3	higher	-1q	-5q	1.58496	0.05446	0.05447	3	1	higher	-4q	+21q	0.984058	0.00247	0.00248	18	9.1	higher	-9p	-14q	1.32193	0.10873	0.10891	3	1.2	higher									-3p	+20p	0.789433	0.0169	0.01694	14	8.1	higher
-1q	+5p	0.533432	0.06728	0.06764	11	7.6	higher	-12q	-17p	0.767339	0.05447	0.05469	8	4.7	higher	-5q	-7p	1.32193	0.00248	0.00249	11	4.4	higher	+3q	-15q	0.311944	0.10891	0.10909	18	14.5	higher									-2q	-4q	1.73697	0.01694	0.01712	4	1.2	higher
+9p	-11q	0.943416	0.06764	0.06767	5	2.6	higher	-8p	-20p	0.68966	0.05469	0.05492	10	6.2	higher	+7p	-13q	0.592576	0.00249	0.0025	38	25.2	higher	-11p	+19p	1	0.10909	0.1092	4	2	higher									+7p	-10q	0.550869	0.01712	0.01764	23	15.7	higher
-2q	-20q	1.152	0.06767	0.06799	4	1.8	higher	-2q	-6p	1.32193	0.05492	0.05512	4	1.6	higher	-1p	-10q	0.850622	0.0025	0.00252	22	12.2	higher	+1q	-10p	0.480626	0.1092	0.1092	12	8.6	higher									+9p	-17p	0.445199	0.01764	0.01772	29	21.3	higher
-6q	-11p	0.577767	0.06799	0.06799	10	6.7	higher	+17q	+21q	0.590124	0.05512	0.05527	14	9.3	higher	-5q	+11q	1.90689	0.00252	0.00252	6	1.6	higher	+1q	-21q	0.480626	0.1092	0.10946	12	8.6	higher									-1p	-18q	0.321928	0.01772	0.01786	49	39.2	higher
-6q	+12p	0.577767	0.06799	0.06799	10	6.7	higher	+2p	-14q	0.570607	0.05527	0.05527	15	10.1	higher	-5q	+12q	#NAME?	0.00252	0.00254	0	5.5	lower	-2q	-8p	-0.847997	0.10946	0.10946	4	7.2	lower									+6q	-10q	1.2713	0.01786	0.01793	7	2.9	higher
+12p	-18q	0.577767	0.06799	0.06815	10	6.7	higher	-4q	+13q	-2.07039	0.05527	0.0555	1	4.2	lower	+1q	-4q	0.319354	0.00254	0.00258	70	56.1	higher	-8p	-13q	-0.847997	0.10946	0.10972	4	7.2	lower									-10q	-18p	0.852443	0.01793	0.01793	13	7.2	higher
-15q	-20q	0.943416	0.06815	0.06898	5	2.6	higher	-5q	+9p	0.640104	0.0555	0.05556	12	7.7	higher	-3q	+16p	1.32193	0.00258	0.00259	8	3.2	higher	+6p	-8p	0.556393	0.10972	0.11012	10	6.8	higher									+1q	-9p	1.152	0.01793	0.01806	8	3.6	higher
+5p	+14q	0.60921	0.06898	0.06923	9	5.9	higher	-6q	+8q	0.361099	0.05556	0.05575	28	21.8	higher	-11p	-17p	0.514573	0.00259	0.0026	43	30.1	higher	-9p	-10p	1.074	0.11012	0.11074	4	1.9	higher									+3p	-14q	1	0.01806	0.01806	9	4.5	higher
+7p	+10q	0.678072	0.06923	0.06927	8	5	higher	+10p	+20p	0.590124	0.05575	0.05634	14	9.3	higher	+4p	+14q	2.32193	0.0026	0.00267	5	1	higher	+1p	-17p	-1.23266	0.11074	0.11081	2	4.7	lower									+5p	+6q	1.19265	0.01806	0.01826	8	3.5	higher
-2p	+4p	0.678072	0.06927	0.06993	8	5	higher	+3p	-6q	0.612977	0.05634	0.05651	13	8.5	higher	-4q	+7q	1	0.00267	0.00273	17	8.5	higher	+2p	+13q	1.32193	0.11081	0.11098	3	1.2	higher									-9p	-16q	1.8625	0.01826	0.01887	4	1.1	higher
-1p	-11p	0.467779	0.06993	0.06993	13	9.4	higher	-9p	-13q	0.798366	0.05651	0.05691	8	4.6	higher	-13q	-17q	0.982078	0.00273	0.00274	16	8.1	higher	+16q	-22q	1.32193	0.11098	0.11146	3	1.2	higher									-4q	+10p	1.22239	0.01887	0.01924	7	3	higher
+7q	-15q	0.467779	0.06993	0.07093	13	9.4	higher	+2p	+10q	1.32193	0.05691	0.05699	4	1.6	higher	+6p	-8p	0.605721	0.00274	0.00279	35	23	higher	-3p	+7p	0.561116	0.11146	0.11318	9	6.1	higher									-16p	-17p	0.736966	0.01924	0.01927	12	7.2	higher
-11p	-20p	0.862496	0.07093	0.07149	6	3.3	higher	+7p	-12p	1.18442	0.05699	0.05755	5	2.2	higher	-9p	-21q	0.952694	0.00279	0.00281	18	9.3	higher	-10p	+12p	#NAME?	0.11318	0.11328	0	2	lower									-17q	+20p	1	0.01927	0.01929	9	4.5	higher
+4q	-11p	0.633872	0.07149	0.07149	9	5.8	higher	+3q	-18q	0.407045	0.05755	0.05781	24	18.1	higher	+19p	+19q	2	0.00281	0.00288	6	1.5	higher	+7q	-15q	1.32193	0.11328	0.11357	3	1.2	higher									-6q	-11q	1.44746	0.01929	0.0194	6	2.2	higher
+4q	-21q	0.633872	0.07149	0.07187	9	5.8	higher	+8q	-10q	0.388355	0.05781	0.05809	25	19.1	higher	+8q	+12p	0.495077	0.00288	0.00288	42	29.8	higher	-4q	-13q	0.584963	0.11357	0.11374	9	6	higher									-9p	+19q	1.64386	0.0194	0.01959	5	1.6	higher
-13q	+19p	0.431157	0.07187	0.07194	12	8.9	higher	-7p	-9q	1.12029	0.05809	0.05813	5	2.3	higher	-12q	+18p	1.53766	0.00288	0.00292	9	3.1	higher	-3p	-16q	-0.647698	0.11374	0.11424	6	9.4	lower									+3p	-22q	1.074	0.01959	0.01964	8	3.8	higher
+7p	-22q	0.26566	0.07194	0.07244	22	18.3	higher	+10p	+18q	1	0.05813	0.05838	6	3	higher	+10q	-15q	1.90689	0.00292	0.00295	6	1.6	higher	+2p	-22q	0.649503	0.11424	0.1147	8	5.1	higher									-1q	-18q	0.847997	0.01964	0.0198	9	5	higher
-15q	+20q	0.556393	0.07244	0.07258	10	6.8	higher	+8q	-16q	0.469485	0.05838	0.05845	18	13	higher	+8q	-18q	0.370472	0.00295	0.00302	68	52.6	higher	+7q	-11p	0.888969	0.1147	0.11493	5	2.7	higher									-8p	-16q	0.755581	0.0198	0.02018	13	7.7	higher
-2q	+15q	0.943416	0.07258	0.07272	5	2.6	higher	-9p	+20q	0.378512	0.05845	0.05853	26	20	higher	-10p	-10q	1.73697	0.00302	0.00306	7	2.1	higher	-9q	+19q	0.777608	0.11493	0.11499	6	3.5	higher									+14q	-15q	1.12928	0.02018	0.02019	7	3.2	higher
+8p	+20p	1.44746	0.07272	0.07458	3	1.1	higher	-11q	+16q	1.04891	0.05853	0.05888	6	2.9	higher	+8q	+18q	0.613583	0.00306	0.00307	28	18.3	higher	+3q	+21q	0.364156	0.11499	0.11543	13	10.1	higher									+12p	+19q	1.2713	0.02019	0.02019	7	2.9	higher
-1q	-6q	0.60921	0.07458	0.07458	9	5.9	higher	+4p	+10p	0.763933	0.05888	0.05906	9	5.3	higher	+7q	-8p	-0.973528	0.00307	0.0031	11	21.6	lower	+6p	+14q	0.888969	0.11543	0.11838	5	2.7	higher									+8p	-11p	1.8625	0.02019	0.02021	4	1.1	higher
-3q	-18q	0.60921	0.07458	0.07458	9	5.9	higher	-13q	+17q	1	0.05906	0.0595	6	3	higher	-3p	-21q	1.18948	0.0031	0.00312	13	5.7	higher	+2p	-17p	-0.647698	0.11838	0.11853	6	9.4	lower									-14q	-21q	0.391191	0.02021	0.0205	40	30.5	higher
+9q	-18q	0.60921	0.07458	0.07463	9	5.9	higher	-6q	+10q	1.32193	0.0595	0.06073	4	1.6	higher	-9p	+17q	0.78795	0.00312	0.00312	24	13.9	higher	-15q	+20p	0.888969	0.11853	0.11915	5	2.7	higher									+3q	-11p	1.55639	0.0205	0.02051	5	1.7	higher
-3q	-6p	0.736966	0.07463	0.07463	7	4.2	higher	-2q	-13q	#NAME?	0.06073	0.06073	0	2.5	lower	+12p	-15q	0.911644	0.00312	0.00312	19	10.1	higher	-2q	+16q	1.20645	0.11915	0.11929	3	1.3	higher									-8q	+20p	1.62149	0.02051	0.02059	4	1.3	higher
-6p	-14q	0.736966	0.07463	0.07598	7	4.2	higher	-15q	-18p	#NAME?	0.06073	0.06098	0	2.5	lower	-11p	-12q	1.16439	0.00312	0.00314	13	5.8	higher	+6q	+20q	1	0.11929	0.1193	4	2	higher									+7q	-12q	1.074	0.02059	0.02088	8	3.8	higher
+1q	-9p	0.943416	0.07598	0.0761	5	2.6	higher	-3p	-11q	1.18442	0.06098	0.06113	5	2.2	higher	+2p	+19q	1.49185	0.00314	0.00315	9	3.2	higher	+1q	-7p	0.63743	0.1193	0.1193	7	4.5	higher									-6p	-21q	1.17509	0.02088	0.0209	7	3.1	higher
+5p	+10p	0.819428	0.0761	0.07637	6	3.4	higher	-8p	-18q	0.31104	0.06113	0.06134	33	26.6	higher	-4p	-20q	1.81943	0.00315	0.00317	6	1.7	higher	+1q	+7q	0.63743	0.1193	0.11998	7	4.5	higher									+5p	+12q	1.06559	0.0209	0.02142	9	4.3	higher
-8p	-22q	-0.874469	0.07637	0.07746	3	5.5	lower	+7p	+13q	0.830075	0.06134	0.0627	8	4.5	higher	+9p	-20p	1.39593	0.00317	0.00319	10	3.8	higher	-8q	-19p	1.20645	0.11998	0.1211	3	1.3	higher									-3p	-9q	1.55639	0.02142	0.02143	5	1.7	higher
+5p	+12p	0.480626	0.07746	0.07746	12	8.6	higher	+1q	-19p	0.713119	0.0627	0.06272	10	6.1	higher	+7q	+11p	1.39593	0.00319	0.00321	10	3.8	higher	-6q	+8p	1.20645	0.1211	0.12152	3	1.3	higher									-16p	+20p	1.074	0.02143	0.0215	8	3.8	higher
+5p	-21q	0.480626	0.07746	0.07763	12	8.6	higher	+7q	-17p	0.397655	0.06272	0.06281	22	16.7	higher	+18p	-20p	1.49185	0.00321	0.00323	9	3.2	higher	+1q	-8q	0.785875	0.12152	0.12152	5	2.9	higher									-11q	-14q	0.654503	0.0215	0.02197	17	10.8	higher
+1q	+21q	0.819428	0.07763	0.07812	6	3.4	higher	+9p	+18p	0.91983	0.06281	0.06284	7	3.7	higher	+3q	+12p	1.05889	0.00323	0.00327	15	7.2	higher	+1q	+10q	0.785875	0.12152	0.12225	5	2.9	higher									-15q	-21q	0.388162	0.02197	0.02202	39	29.8	higher
+7p	-10p	0.888969	0.07812	0.07852	5	2.7	higher	+7p	-22q	0.542318	0.06284	0.06394	15	10.3	higher	-20p	+21q	1.16439	0.00327	0.00327	13	5.8	higher	-10q	-11q	0.437405	0.12225	0.12232	13	9.6	higher									+1q	-14q	0.460634	0.02202	0.02209	30	21.8	higher
+19q	-20q	1.074	0.07852	0.08059	4	1.9	higher	-3p	-9q	-1.43296	0.06394	0.06398	2	5.4	lower	+14q	+21q	1.28951	0.00327	0.00328	11	4.5	higher	-17p	+18q	#NAME?	0.12232	0.12304	0	1.8	lower									-1p	+19p	1.47393	0.02209	0.02212	5	1.8	higher
-6q	-11q	0.514573	0.08059	0.08074	11	7.7	higher	-10p	-14q	#NAME?	0.06398	0.06408	0	2.5	lower	+7p	+12p	0.983126	0.00328	0.00332	17	8.6	higher	+1p	+3q	0.310701	0.12304	0.1238	16	12.9	higher									+1q	+7p	0.399096	0.02212	0.02213	36	27.3	higher
+12p	+12q	0.401363	0.08074	0.08085	14	10.6	higher	+9q	-19p	1.32193	0.06408	0.06421	4	1.6	higher	+7q	+9p	1.23447	0.00332	0.00332	12	5.1	higher	+1p	-18q	-1.72247	0.1238	0.12383	1	3.3	lower									-1p	+20p	0.485427	0.02213	0.02239	28	20	higher
+6p	-9p	1.32193	0.08085	0.08152	3	1.2	higher	-4q	+9p	0.830075	0.06421	0.06506	8	4.5	higher	-9q	+16q	1.90689	0.00332	0.00336	6	1.6	higher	-7p	+9p	1.20645	0.12383	0.12383	3	1.3	higher									+6q	+13q	0.41889	0.02239	0.02271	25	18.7	higher
-2p	-3q	0.556393	0.08152	0.08153	10	6.8	higher	-14q	+21q	0.621488	0.06506	0.06576	12	7.8	higher	-13q	-21q	0.718587	0.00336	0.00336	26	15.8	higher	-7p	-10p	1.20645	0.12383	0.12383	3	1.3	higher									-14q	+19q	0.678072	0.02271	0.02285	16	10	higher
-2q	-15q	0.463947	0.08153	0.08193	12	8.7	higher	+17q	-19q	1.23447	0.06576	0.0659	4	1.7	higher	-3p	-20p	1.23447	0.00336	0.00337	12	5.1	higher	+9p	-18p	1.20645	0.12383	0.12453	3	1.3	higher									-1p	-17p	0.318096	0.02285	0.02298	47	37.7	higher
+3q	+10q	1.152	0.08193	0.08225	4	1.8	higher	+7q	-22q	0.621488	0.0659	0.06596	12	7.8	higher	+5p	-20q	1.81943	0.00337	0.0035	6	1.7	higher	-6q	+19p	#NAME?	0.12453	0.12478	0	1.9	lower									-2q	-18q	1.04891	0.02298	0.02307	6	2.9	higher
+4q	+9p	1.074	0.08225	0.08225	4	1.9	higher	+18p	+21q	0.672835	0.06596	0.06657	11	6.9	higher	-4p	+16p	-0.505891	0.0035	0.00353	35	49.7	lower	-2q	-16q	0.777608	0.12478	0.12478	6	3.5	higher									+16q	-21q	0.721024	0.02307	0.02318	15	9.1	higher
-9q	+16p	1.074	0.08225	0.08266	4	1.9	higher	-16q	-18q	0.579424	0.06657	0.0666	13	8.7	higher	-14q	+16p	-0.607863	0.00353	0.00372	25	38.1	lower	-2q	+20p	0.777608	0.12478	0.12478	6	3.5	higher									+1q	-12p	1.47393	0.02318	0.02321	5	1.8	higher
-1p	+4p	0.584963	0.08266	0.08266	9	6	higher	+21q	+22q	1.12029	0.0666	0.06735	5	2.3	higher	+11p	+18q	1.73697	0.00372	0.00374	7	2.1	higher	-13q	+20p	0.777608	0.12478	0.12545	6	3.5	higher									-11q	-12q	1.73697	0.02321	0.02327	4	1.2	higher
-1p	+19p	0.584963	0.08266	0.0845	9	6	higher	-17p	+20p	0.377885	0.06735	0.06751	23	17.7	higher	+7q	+15q	1.90689	0.00374	0.00375	6	1.6	higher	-12p	+17q	#NAME?	0.12545	0.12545	0	1.9	lower									-5p	+7q	0.850622	0.02327	0.0237	11	6.1	higher
+16p	-22q	0.321928	0.0845	0.08458	16	12.8	higher	+5p	-18p	-1.09311	0.06751	0.06776	3	6.4	lower	-7p	-13q	0.946889	0.00375	0.00375	16	8.3	higher	-12p	-21q	#NAME?	0.12545	0.12545	0	1.9	lower									-1p	-4p	0.646363	0.0237	0.02375	18	11.5	higher
+1q	-2p	-1.76553	0.08458	0.08466	1	3.4	lower	-10p	+20p	1.12029	0.06776	0.06776	5	2.3	higher	+9q	-10q	1.44746	0.00375	0.00376	9	3.3	higher	+18p	-21q	#NAME?	0.12545	0.12572	0	1.9	lower									+3q	+16p	1.11247	0.02375	0.02431	8	3.7	higher
+7q	+21q	0.495957	0.08466	0.08466	11	7.8	higher	-18p	+20p	1.12029	0.06776	0.06812	5	2.3	higher	+6p	-19p	1	0.00376	0.00376	16	8	higher	+6p	-22q	0.736966	0.12572	0.12594	6	3.6	higher									+3q	+11p	1.55639	0.02431	0.02501	5	1.7	higher
+12p	+16q	0.495957	0.08466	0.08504	11	7.8	higher	-7p	-11p	1.05889	0.06812	0.06812	5	2.4	higher	-9p	+18p	1.08489	0.00376	0.00377	14	6.6	higher	+5q	-6q	1	0.12594	0.12594	4	2	higher									+4p	+13q	0.767339	0.02501	0.02553	8	4.7	higher
+4p	-18q	0.703018	0.08504	0.08504	7	4.3	higher	-11p	+11q	1.05889	0.06812	0.06827	5	2.4	higher	+8q	-12q	0.532348	0.00377	0.0039	35	24.2	higher	-6q	+22q	1	0.12594	0.12622	4	2	higher									-1q	+13q	0.68966	0.02553	0.02593	10	6.2	higher
+19p	+19q	0.703018	0.08504	0.08517	7	4.3	higher	+10p	-11p	0.394279	0.06827	0.06839	23	17.5	higher	-14q	+20p	0.89743	0.0039	0.0039	19	10.2	higher	+9p	+12p	1	0.12622	0.12688	4	2	higher									+5p	+16p	0.943416	0.02593	0.02594	10	5.2	higher
-2q	-17q	0.649503	0.08517	0.08553	8	5.1	higher	-1p	-4p	1.32193	0.06839	0.06879	4	1.6	higher	+6p	+22q	1.66985	0.0039	0.00395	7	2.2	higher	-5q	-8q	1.20645	0.12688	0.12688	3	1.3	higher									-8p	+12q	-0.893085	0.02594	0.02613	7	13	lower
+1q	-6p	#NAME?	0.08553	0.08564	0	2.1	lower	-4p	+9p	0.881356	0.06879	0.0699	7	3.8	higher	+19q	+20p	1.08489	0.00395	0.00395	14	6.6	higher	-5q	+10p	1.20645	0.12688	0.12688	3	1.3	higher									-3p	+13q	0.393011	0.02613	0.02623	26	19.8	higher
-2p	-15q	0.401363	0.08564	0.08564	14	10.6	higher	+13q	+21q	0.881356	0.0699	0.06991	7	3.8	higher	+4q	+12q	2.18442	0.00395	0.00402	5	1.1	higher	-5q	+18q	1.20645	0.12688	0.12688	3	1.3	higher									+5q	+20q	0.652077	0.02623	0.02633	11	7	higher
-15q	+16q	0.401363	0.08564	0.08604	14	10.6	higher	+2p	-9p	0.375509	0.06991	0.07029	24	18.5	higher	+1q	-22q	0.163071	0.00402	0.0041	189	168.8	higher	-8q	-18q	1.20645	0.12688	0.12688	3	1.3	higher									-20p	-21q	0.532607	0.02633	0.02637	23	15.9	higher
+20q	-22q	0.347923	0.08604	0.08642	14	11	higher	+5p	+17q	0.309955	0.07029	0.07156	30	24.2	higher	+4p	-11q	1.51457	0.0041	0.00411	8	2.8	higher	+10p	-18q	1.20645	0.12688	0.12688	3	1.3	higher									-9q	+19q	1.47393	0.02637	0.0265	5	1.8	higher
+15q	-18q	0.888969	0.08642	0.08652	5	2.7	higher	+13q	+17q	0.798366	0.07156	0.07189	8	4.6	higher	+5q	-18q	0.982078	0.00411	0.00423	16	8.1	higher	+10q	-18q	1.20645	0.12688	0.12721	3	1.3	higher									-6q	-22q	0.798366	0.0265	0.02665	12	6.9	higher
+5p	+16q	0.437405	0.08652	0.0875	13	9.6	higher	+2p	-20q	1.44746	0.07189	0.07212	3	1.1	higher	-1p	+17q	0.757143	0.00423	0.00425	24	14.2	higher	-5q	+20q	0.495957	0.12721	0.12724	11	7.8	higher									-5q	-22q	0.532607	0.02665	0.02697	23	15.9	higher
+21q	+22q	1.32193	0.0875	0.08752	3	1.2	higher	+12p	+18q	1.23447	0.07212	0.07232	4	1.7	higher	-4p	-18p	0.792675	0.00425	0.00431	22	12.7	higher	-4p	+8p	#NAME?	0.12724	0.12753	0	1.8	lower									+3p	-18q	0.678072	0.02697	0.02703	12	7.5	higher
+10q	-20q	1.32193	0.08752	0.08759	3	1.2	higher	+18p	-20p	1.05889	0.07232	0.07259	5	2.4	higher	-16q	+21q	-0.49206	0.00431	0.00431	31	43.6	lower	-6p	-10q	1	0.12753	0.12767	4	2	higher									-11p	-21q	0.968291	0.02703	0.02716	9	4.6	higher
-9p	+9q	0.649503	0.08759	0.08795	8	5.1	higher	+1q	-7q	#NAME?	0.07259	0.07285	0	2.4	lower	+4p	+17q	1.66985	0.00431	0.00438	7	2.2	higher	-4p	-12p	0.594008	0.12767	0.12778	8	5.3	higher									+6p	+7q	0.663717	0.02716	0.02749	16	10.1	higher
+8q	-13q	0.284453	0.08795	0.0887	19	15.6	higher	-8p	+9p	0.499926	0.07285	0.07308	14	9.9	higher	-3p	+20p	1.01937	0.00438	0.00441	15	7.4	higher	-5q	-19p	0.561116	0.12778	0.12797	9	6.1	higher									-5q	-9p	1.17509	0.02749	0.02764	7	3.1	higher
+5q	+16p	0.407658	0.0887	0.08888	13	9.8	higher	-6q	-16q	0.60311	0.07308	0.07313	12	7.9	higher	+2p	+20p	1.32193	0.00441	0.00441	10	4	higher	-7p	-18q	1	0.12797	0.12991	4	2	higher									+5p	+12p	1	0.02764	0.0277	9	4.5	higher
-6p	+20p	0.943416	0.08888	0.09013	5	2.6	higher	+14q	-22q	0.952694	0.07313	0.07319	6	3.1	higher	+7q	+12q	1.32193	0.00441	0.00441	10	4	higher	-10p	-11p	0.594008	0.12991	0.12991	8	5.3	higher									+7p	-18p	0.37151	0.0277	0.02795	37	28.6	higher
-13q	+22q	0.862496	0.09013	0.09029	4	2.2	higher	-2q	+19q	-0.981853	0.07319	0.07349	4	7.9	lower	+7q	+18q	1.32193	0.00441	0.00446	10	4	higher	-11p	-21q	0.594008	0.12991	0.1307	8	5.3	higher									-3p	+7q	0.703018	0.02795	0.02795	14	8.6	higher
+6q	-17p	0.888969	0.09029	0.09029	5	2.7	higher	+10q	+20q	1.23447	0.07349	0.07359	4	1.7	higher	-8p	+10p	0.483546	0.00446	0.00446	46	32.9	higher	-4q	-6q	0.437405	0.1307	0.1307	13	9.6	higher									-19q	-22q	1	0.02795	0.02839	8	4	higher
-17p	-20p	0.888969	0.09029	0.09035	5	2.7	higher	-8p	+17q	0.328383	0.07359	0.07359	28	22.3	higher	-5q	-18q	0.709485	0.00446	0.00447	26	15.9	higher	-6q	+19q	0.437405	0.1307	0.13126	13	9.6	higher									-5p	-8p	0.70044	0.02839	0.02843	13	8	higher
-4q	-11p	1.074	0.09035	0.09035	4	1.9	higher	-11q	+17q	-1.1375	0.07359	0.07445	3	6.6	lower	-4q	-22q	0.495077	0.00447	0.00451	42	29.8	higher	-4p	+6p	-0.695994	0.13126	0.13173	5	8.1	lower									-19q	+20q	0.559427	0.02843	0.02865	14	9.5	higher
-4q	+12p	1.074	0.09035	0.09035	4	1.9	higher	+5p	-12p	-1.32193	0.07445	0.07446	2	5	lower	+18p	+21q	1.22677	0.00451	0.00452	11	4.7	higher	-4p	-8p	-0.405992	0.13173	0.13195	12	15.9	lower									+6q	-18q	0.485427	0.02865	0.02887	21	15	higher
+7q	+8p	1.074	0.09035	0.09035	4	1.9	higher	+3q	-16p	0.611435	0.07446	0.07524	11	7.2	higher	+2p	-7p	1.90689	0.00452	0.00453	6	1.6	higher	+6p	-15q	0.836501	0.13195	0.13209	5	2.8	higher									-5q	-10p	1.03653	0.02887	0.02904	8	3.9	higher
+8p	-11p	1.074	0.09035	0.09035	4	1.9	higher	+17q	-20p	0.952694	0.07524	0.07551	6	3.1	higher	+6p	-7p	1.40439	0.00453	0.00457	9	3.4	higher	-8p	+20q	0.383329	0.13209	0.13324	15	11.5	higher									+11p	+12p	1.47393	0.02904	0.02923	5	1.8	higher
+8p	+12p	1.074	0.09035	0.09035	4	1.9	higher	+14q	+20q	-1.926	0.07551	0.07576	1	3.8	lower	-3p	-4p	0.807355	0.00457	0.00459	21	12	higher	-10q	+19q	0.514573	0.13324	0.13348	10	7	higher									+12q	+16q	#NAME?	0.02923	0.02944	0	3.3	lower
+8p	-21q	1.074	0.09035	0.09035	4	1.9	higher	+9p	+10p	-1.40599	0.07576	0.07627	2	5.3	lower	-2q	-22q	0.606767	0.00459	0.00465	30	19.7	higher	-6p	-15q	1.20645	0.13348	0.13441	3	1.3	higher									+9q	-21q	0.777608	0.02944	0.02989	12	7	higher
-20q	-21q	1.074	0.09035	0.09122	4	1.9	higher	-16q	+18p	0.710493	0.07627	0.07657	9	5.5	higher	-10q	+17q	0.906891	0.00465	0.00465	18	9.6	higher	-10q	-22q	0.669851	0.13441	0.13469	7	4.4	higher									-6p	+8q	0.761213	0.02989	0.0299	10	5.9	higher
-13q	+20q	0.378512	0.09122	0.09134	13	10	higher	-16q	-17p	-0.555816	0.07657	0.07783	10	14.7	lower	-2q	-4p	0.89194	0.00465	0.00466	18	9.7	higher	-16q	+17q	0.836501	0.13469	0.13622	5	2.8	higher									-16q	-18q	0.567041	0.0299	0.03011	16	10.8	higher
+7q	+12p	0.535332	0.09134	0.09134	10	6.9	higher	+18q	-19p	1.23447	0.07783	0.07858	4	1.7	higher	+10p	-20p	0.964376	0.00466	0.00468	16	8.2	higher	+6q	-7q	1.20645	0.13622	0.13649	3	1.3	higher									+3p	+7q	0.964376	0.03011	0.03027	8	4.1	higher
-11p	-21q	0.535332	0.09134	0.09168	10	6.9	higher	-9p	-18q	0.342888	0.07858	0.07883	26	20.5	higher	+10p	-18q	0.678072	0.00468	0.0047	28	17.5	higher	+7q	-17p	0.785875	0.13649	0.13667	5	2.9	higher									-5p	+8p	1.73697	0.03027	0.03055	4	1.2	higher
+1q	-11q	0.777608	0.09168	0.09173	6	3.5	higher	+10p	-19q	1.152	0.07883	0.07889	4	1.8	higher	-4p	+22q	1.36257	0.0047	0.00476	9	3.5	higher	+3q	+19q	-0.219091	0.13667	0.13673	25	29.1	lower									+7q	+8q	0.253757	0.03055	0.03065	62	52	higher
+3q	+9q	0.888969	0.09173	0.09174	5	2.7	higher	+10p	-12p	1	0.07889	0.07898	5	2.5	higher	-5q	-16q	-0.412459	0.00476	0.00476	42	55.9	lower	+8q	-17q	0.929611	0.13673	0.13687	4	2.1	higher									+3q	+10p	1.62149	0.03065	0.03106	4	1.3	higher
-1q	-7q	1.32193	0.09174	0.09174	3	1.2	higher	+3p	-19p	0.767339	0.07898	0.07906	8	4.7	higher	+12p	-19p	1.06319	0.00476	0.00479	14	6.7	higher	-6p	-7q	#NAME?	0.13687	0.13732	0	1.8	lower									-15q	-16q	0.80408	0.03106	0.03108	11	6.3	higher
-7q	+9q	1.32193	0.09174	0.09174	3	1.2	higher	+5p	+7p	0.309544	0.07906	0.07912	29	23.4	higher	+13q	+17q	1.51457	0.00479	0.00481	8	2.8	higher	+3p	-11p	#NAME?	0.13732	0.13938	0	1.8	lower									+3q	-4p	0.888969	0.03108	0.03136	10	5.4	higher
-14q	-16p	1.32193	0.09174	0.09252	3	1.2	higher	+2p	-11p	0.369757	0.07912	0.07996	23	17.8	higher	-15q	+20p	0.807355	0.00481	0.00494	21	12	higher	+15q	-17p	0.63743	0.13938	0.1395	7	4.5	higher									+2q	-11p	1.62149	0.03136	0.03136	4	1.3	higher
+10p	-13q	0.514573	0.09252	0.09345	8	5.6	higher	-7q	-9p	0.807355	0.07996	0.08046	7	4	higher	-2q	+21q	1.09163	0.00494	0.00495	13	6.1	higher	-4q	-16p	0.929611	0.1395	0.13952	4	2.1	higher									-6q	-11p	1.62149	0.03136	0.03205	4	1.3	higher
+6q	-15q	-1.16993	0.09345	0.09369	2	4.5	lower	+11q	-16q	1.44746	0.08046	0.08089	3	1.1	higher	+18p	-18q	1.04182	0.00495	0.005	14	6.8	higher	-4q	-9p	0.697437	0.13952	0.13978	6	3.7	higher									-19p	+19q	1.62149	0.03205	0.03216	4	1.3	higher
-1p	+20p	0.594008	0.09369	0.09404	8	5.3	higher	-6q	+12p	0.611435	0.08089	0.08131	11	7.2	higher	-14q	-18p	0.89194	0.005	0.005	18	9.7	higher	+1q	+18p	-0.744161	0.13978	0.14017	4	6.7	lower									-14q	+17q	0.584963	0.03216	0.03235	18	12	higher
+4q	+10q	0.777608	0.09404	0.09456	6	3.5	higher	+1p	+12p	1.44746	0.08131	0.08166	3	1.1	higher	+7p	+9q	1.2863	0.005	0.00514	10	4.1	higher	-5q	-11q	-0.557218	0.14017	0.14109	7	10.3	lower									-1q	+8q	0.862496	0.03235	0.03246	8	4.4	higher
+5q	-10p	0.697437	0.09456	0.09536	6	3.7	higher	+3q	-13q	0.807355	0.08166	0.08211	7	4	higher	-2p	+9q	2.05889	0.00514	0.00517	5	1.2	higher	-5q	+12p	-1.67807	0.14109	0.14109	1	3.2	lower									-6p	+7p	0.847997	0.03246	0.03267	9	5	higher
-1q	+2q	#NAME?	0.09536	0.09605	0	2	lower	+13q	-15q	0.807355	0.08211	0.08211	7	4	higher	+2p	+18p	1.66985	0.00517	0.00521	7	2.2	higher	+15q	-18q	-1.67807	0.14109	0.14151	1	3.2	lower									-17p	-18p	0.302029	0.03267	0.03283	45	36.5	higher
-2q	+5p	0.477579	0.09605	0.09622	11	7.9	higher	-15q	-21q	0.807355	0.08211	0.08231	7	4	higher	-15q	-19q	1.36257	0.00521	0.00527	9	3.5	higher	-2q	+14q	0.785875	0.14151	0.14262	5	2.9	higher									-11q	+16q	1.12928	0.03283	0.03303	7	3.2	higher
-1q	+9p	1	0.09622	0.09622	4	2	higher	+2p	+8p	1.152	0.08231	0.08236	4	1.8	higher	-1p	-6q	0.607683	0.00527	0.00528	32	21	higher	-6q	-9q	0.697437	0.14262	0.14331	6	3.7	higher									+6p	+10p	1.62149	0.03303	0.03303	4	1.3	higher
-3q	-9q	1	0.09622	0.09622	4	2	higher	-14q	-15q	0.584963	0.08236	0.08238	12	8	higher	-5q	+16p	-0.55618	0.00528	0.00531	27	39.7	lower	+8q	-13q	0.459432	0.14331	0.14331	11	8	higher									+6p	-16p	1.62149	0.03303	0.0335	4	1.3	higher
-3q	-10p	1	0.09622	0.09622	4	2	higher	-18q	-19p	0.567041	0.08238	0.08273	12	8.1	higher	-18q	+19q	0.877143	0.00531	0.00536	18	9.8	higher	+1p	-21q	0.929611	0.14331	0.14373	4	2.1	higher									-4q	-6q	0.862496	0.0335	0.03385	10	5.5	higher
-10p	-14q	1	0.09622	0.09651	4	2	higher	+1p	+7p	1.152	0.08273	0.08304	4	1.8	higher	-3p	+5p	0.795382	0.00536	0.00536	21	12.1	higher	-5q	-18q	0.537657	0.14373	0.14443	9	6.2	higher									-8q	-15q	1.41504	0.03385	0.03395	4	1.5	higher
+6q	-8q	1.32193	0.09651	0.09651	3	1.2	higher	+7p	+14q	0.906891	0.08304	0.08371	6	3.2	higher	-15q	+18q	1.06817	0.00536	0.00546	13	6.2	higher	+8p	-11q	#NAME?	0.14443	0.14475	0	1.7	lower									+6q	-15q	0.669851	0.03395	0.03413	14	8.8	higher
-8p	-18p	1.32193	0.09651	0.09653	3	1.2	higher	+8q	-21q	0.549339	0.08371	0.08419	12	8.2	higher	+9q	+12q	1.81943	0.00546	0.00562	6	1.7	higher	+6p	-19p	0.63743	0.14475	0.14548	7	4.5	higher									-8p	-12q	0.847997	0.03413	0.03446	9	5	higher
-11q	+13q	1.20645	0.09653	0.09724	3	1.3	higher	-9q	-15q	-0.584963	0.08419	0.08423	9	13.5	lower	-2q	-13q	0.697437	0.00562	0.00564	24	14.8	higher	-5q	-9q	0.785875	0.14548	0.14554	5	2.9	higher									+6p	-14q	0.589212	0.03446	0.03466	17	11.3	higher
-3q	-11p	0.561116	0.09724	0.09724	9	6.1	higher	+1q	+7p	0.514573	0.08423	0.08435	14	9.8	higher	-1p	-20p	-2.07039	0.00564	0.00587	2	8.4	lower	-6p	-10p	1.09954	0.14554	0.14621	3	1.4	higher									-1q	-4q	1.32193	0.03466	0.03529	5	2	higher
+7q	-14q	0.561116	0.09724	0.09724	9	6.1	higher	+5p	+21q	0.32916	0.08435	0.08588	25	19.9	higher	-10q	+21q	0.946889	0.00587	0.00601	16	8.3	higher	+3q	-10p	-0.331514	0.14621	0.14652	12	15.1	lower									+21q	-22q	1.152	0.03529	0.03569	6	2.7	higher
+9q	-11p	0.561116	0.09724	0.09724	9	6.1	higher	-6q	+11q	1.152	0.08588	0.08625	4	1.8	higher	-5p	+10p	1.41504	0.00601	0.00604	8	3	higher	-15q	+19q	0.605721	0.14652	0.14654	7	4.6	higher									-1p	-10p	0.906891	0.03569	0.03591	9	4.8	higher
+9q	+12p	0.561116	0.09724	0.09772	9	6.1	higher	+8q	-15q	0.363507	0.08625	0.08631	22	17.1	higher	+3p	-18q	1.32193	0.00604	0.00616	9	3.6	higher	-19p	-20p	0.929611	0.14654	0.14662	4	2.1	higher									+7q	-10q	0.589212	0.03591	0.03615	17	11.3	higher
+3p	+5q	1.09954	0.09772	0.09844	3	1.4	higher	-11q	-13q	1.152	0.08631	0.08659	4	1.8	higher	-9q	+20q	0.67364	0.00616	0.00618	26	16.3	higher	-3p	+18p	0.491853	0.14662	0.14667	9	6.4	higher									+5p	-18q	0.355095	0.03615	0.03665	33	25.8	higher
+8p	-13q	0.621488	0.09844	0.09844	6	3.9	higher	-12q	-16p	1.44746	0.08659	0.08666	3	1.1	higher	+17q	-18p	0.901596	0.00618	0.00619	17	9.1	higher	-13q	-16p	1.09954	0.14667	0.14678	3	1.4	higher									-11q	-15q	0.607683	0.03665	0.03689	16	10.5	higher
-13q	-20q	0.621488	0.09844	0.09874	6	3.9	higher	+6p	-22q	0.684498	0.08666	0.08723	9	5.6	higher	-11q	+20q	0.584963	0.00619	0.00628	33	22	higher	+1q	+20p	0.393011	0.14678	0.14696	13	9.9	higher									+16p	+20p	0.589212	0.03689	0.03694	17	11.3	higher
+2p	+8q	#NAME?	0.09874	0.09874	0	1.9	lower	-10p	+18p	#NAME?	0.08723	0.08741	0	2.2	lower	+6p	-11q	0.783508	0.00628	0.00628	21	12.2	higher	+4q	-11p	0.929611	0.14696	0.14696	4	2.1	higher									+3q	+12q	#NAME?	0.03694	0.03702	0	3.1	lower
+2p	+16q	#NAME?	0.09874	0.09971	0	1.9	lower	-9p	-16q	-0.665133	0.08741	0.08752	7	11.1	lower	-10q	-11q	0.783508	0.00628	0.00637	21	12.2	higher	-11p	+16q	0.929611	0.14696	0.14696	4	2.1	higher									-9p	-10p	1.62149	0.03702	0.03702	4	1.3	higher
-2q	-18q	0.561116	0.09971	0.10004	9	6.1	higher	+14q	+18p	1	0.08752	0.08792	5	2.5	higher	+7p	+8q	0.373458	0.00637	0.00638	57	44	higher	-11p	+22q	0.929611	0.14696	0.14716	4	2.1	higher									-10p	-16q	1.62149	0.03702	0.03705	4	1.3	higher
+7p	+12q	0.333243	0.10004	0.10126	16	12.7	higher	+6p	-8p	0.439285	0.08792	0.08818	16	11.8	higher	+10p	+12p	0.862496	0.00638	0.00643	18	9.9	higher	+1q	-16p	0.658963	0.14716	0.14726	6	3.8	higher									-3p	-11q	1.20645	0.03705	0.0374	6	2.6	higher
-10q	+16q	0.836501	0.10126	0.10146	5	2.8	higher	-14q	-18p	1	0.08818	0.0883	5	2.5	higher	-10q	+12p	1.02076	0.00643	0.0065	14	6.9	higher	+5p	-22q	0.346176	0.14726	0.14784	15	11.8	higher									+4q	+13q	0.943416	0.0374	0.03759	5	2.6	higher
+9q	+20q	0.669851	0.10146	0.10161	7	4.4	higher	+7p	+21q	0.530515	0.0883	0.08857	13	9	higher	+3q	-9p	0.771731	0.0065	0.0066	21	12.3	higher	-17p	-22q	-0.765535	0.14784	0.14856	4	6.8	lower									+8q	+12p	0.453173	0.03759	0.03801	23	16.8	higher
+3q	+4p	1	0.10161	0.10171	4	2	higher	-3p	-15q	0.906891	0.08857	0.08964	6	3.2	higher	+12q	+13q	1.94342	0.0066	0.00661	5	1.3	higher	+2p	-8q	1.09954	0.14856	0.1495	3	1.4	higher									-3q	-22q	1.41504	0.03801	0.03835	4	1.5	higher
+4p	-17q	0.736966	0.10171	0.10176	6	3.6	higher	-4q	-16p	0.736966	0.08964	0.09007	8	4.8	higher	+7p	+10p	0.707218	0.00661	0.00676	24	14.7	higher	-4q	+16p	-1.1375	0.1495	0.15059	2	4.4	lower									-1p	-16p	1.152	0.03835	0.03843	6	2.7	higher
+7q	+15q	0.836501	0.10176	0.10369	5	2.8	higher	-5p	-8p	#NAME?	0.09007	0.09044	0	2	lower	-6q	-17p	0.355611	0.00676	0.00682	65	50.8	higher	-2q	-6q	0.514573	0.15059	0.15093	9	6.3	higher									-10q	-12q	1.62149	0.03843	0.03853	4	1.3	higher
-4q	+19p	1.32193	0.10369	0.10369	3	1.2	higher	+5p	-20p	0.577767	0.09044	0.0907	10	6.7	higher	+5q	+14q	1.46395	0.00682	0.00692	8	2.9	higher	-11q	+21q	-1.10434	0.15093	0.15254	2	4.3	lower									-17q	+20q	-0.807355	0.03853	0.03876	6	10.5	lower
+19p	-20q	1.32193	0.10369	0.10424	3	1.2	higher	+1p	+17q	1.152	0.0907	0.09078	4	1.8	higher	-10p	-22q	0.913843	0.00692	0.00708	13	6.9	higher	+9p	-17p	-0.874469	0.15254	0.15392	3	5.5	lower									+7p	+8p	0.621488	0.03876	0.03941	14	9.1	higher
+8p	+19q	#NAME?	0.10424	0.10509	0	1.9	lower	-1p	-14q	1.152	0.09078	0.0908	4	1.8	higher	-10p	+20q	1.24393	0.00708	0.00709	9	3.8	higher	-6q	+10p	#NAME?	0.15392	0.15461	0	1.7	lower									+3q	+20q	0.354496	0.03941	0.04	28	21.9	higher
+4p	-11p	0.669851	0.10509	0.10525	7	4.4	higher	+1q	+22q	1	0.0908	0.09081	5	2.5	higher	-12p	-18q	0.979536	0.00709	0.0071	14	7.1	higher	+8q	-21q	0.491853	0.15461	0.15461	9	6.4	higher									+6q	+7q	0.682518	0.04	0.0405	13	8.1	higher
-9q	+20p	1.32193	0.10525	0.10595	3	1.2	higher	-7q	-10q	1	0.09081	0.09083	5	2.5	higher	+3q	-15q	0.760049	0.0071	0.00712	21	12.4	higher	-7q	+20p	0.658963	0.15461	0.15476	6	3.8	higher									-5q	-9q	1.04182	0.0405	0.04073	7	3.4	higher
+12q	+13q	#NAME?	0.10595	0.10644	0	1.7	lower	+3p	-22q	0.591535	0.09083	0.09147	11	7.3	higher	+6p	+12q	1.21759	0.00712	0.00712	10	4.3	higher	-15q	-18q	0.658963	0.15476	0.15499	6	3.8	higher									+14q	-18q	0.736966	0.04073	0.04095	9	5.4	higher
-8p	-17q	1	0.10644	0.10644	4	2	higher	-9q	-18q	0.344648	0.09147	0.09185	24	18.9	higher	+18q	+20p	1.21759	0.00712	0.00724	10	4.3	higher	+2p	-18p	0.862496	0.15499	0.15536	4	2.2	higher									-6q	-9p	1.51457	0.04095	0.04104	4	1.4	higher
-10q	-17q	1	0.10644	0.10752	4	2	higher	+5p	+10p	0.276124	0.09185	0.09234	31	25.6	higher	+3q	-10q	0.912537	0.00724	0.00739	16	8.5	higher	-2q	+9p	-1.63227	0.15536	0.15649	1	3.1	lower									-4q	+11p	0.929611	0.04104	0.04114	8	4.2	higher
+7q	-13q	0.29045	0.10752	0.10752	17	13.9	higher	+17q	+19p	1.32193	0.09234	0.09253	3	1.2	higher	+2p	+20q	0.959358	0.00739	0.00752	14	7.2	higher	-5q	-6p	0.862496	0.15649	0.15693	4	2.2	higher									+16q	-17p	0.411195	0.04114	0.04119	25	18.8	higher
-17q	+21q	0.537657	0.10752	0.10765	9	6.2	higher	+2p	+12q	0.771731	0.09253	0.09407	7	4.1	higher	-10p	-18q	1.36773	0.00752	0.00753	8	3.1	higher	+12q	+15q	1.09954	0.15693	0.15701	3	1.4	higher									-16p	-21q	1	0.04119	0.04126	7	3.5	higher
+10q	-13q	0.40632	0.10765	0.10787	11	8.3	higher	+6p	-10q	0.658963	0.09407	0.09547	9	5.7	higher	+10p	+15q	1.48543	0.00753	0.00767	7	2.5	higher	+3q	-14q	-0.440573	0.15701	0.15742	7	9.5	lower									-17p	+20p	0.23043	0.04126	0.04136	63	53.7	higher
+2q	+4q	#NAME?	0.10787	0.10878	0	1.9	lower	-4p	+22q	#NAME?	0.09547	0.0963	0	2.2	lower	+12q	+21q	1.21759	0.00767	0.00775	10	4.3	higher	+3q	-20p	-0.485427	0.15742	0.15776	6	8.4	lower									-3p	-6q	1.32193	0.04136	0.04151	5	2	higher
+12q	+21q	0.346176	0.10878	0.10884	15	11.8	higher	-8p	+12p	-0.54157	0.0963	0.09632	9	13.1	lower	+14q	-15q	1.02237	0.00775	0.00779	13	6.4	higher	+9q	-22q	0.658963	0.15776	0.15776	6	3.8	higher									-5p	-15q	0.736966	0.04151	0.04177	11	6.6	higher
-17p	-18q	0.594008	0.10884	0.10884	8	5.3	higher	-16q	+18q	1.152	0.09632	0.09632	4	1.8	higher	-5q	+16q	1.65896	0.00779	0.00794	6	1.9	higher	-13q	-22q	0.658963	0.15776	0.15857	6	3.8	higher									+6q	-11p	1.51457	0.04177	0.04189	4	1.4	higher
-17p	+19q	0.594008	0.10884	0.10927	8	5.3	higher	-16q	+22q	1.152	0.09632	0.09852	4	1.8	higher	-3p	-5p	1.65896	0.00794	0.00803	6	1.9	higher	+3p	+3q	0.485427	0.15857	0.15857	7	5	higher									+6q	-14q	0.63743	0.04189	0.04228	14	9	higher
-2q	+3q	0.836501	0.10927	0.10938	5	2.8	higher	+5p	+11q	0.736966	0.09852	0.09852	6	3.6	higher	+16p	+19p	0.872621	0.00803	0.00804	13	7.1	higher	+3q	+10q	0.485427	0.15857	0.15857	7	5	higher									+7q	+11q	0.895663	0.04228	0.04316	8	4.3	higher
+6q	+16p	0.836501	0.10938	0.10938	5	2.8	higher	-5p	-17p	1	0.09852	0.09918	4	2	higher	+12p	-22q	0.527118	0.00804	0.00811	33	22.9	higher	+3q	+18q	0.485427	0.15857	0.15935	7	5	higher									-4p	-9q	1.04182	0.04316	0.04325	7	3.4	higher
-9p	-20p	0.836501	0.10938	0.1107	5	2.8	higher	+7p	-19p	0.599462	0.09918	0.09929	10	6.6	higher	-11p	-11q	0.748461	0.00811	0.00825	21	12.5	higher	+6p	-18q	0.605721	0.15935	0.16016	7	4.6	higher									+9p	-10p	1.152	0.04325	0.04351	6	2.7	higher
-13q	-17q	0.334867	0.1107	0.11145	14	11.1	higher	-9q	-13q	0.736966	0.09929	0.09955	7	4.2	higher	+7q	-22q	0.4975	0.00825	0.00842	36	25.5	higher	-7q	+21q	0.862496	0.16016	0.16051	4	2.2	higher									+2q	-18q	0.461331	0.04351	0.04365	19	13.8	higher
-2q	+9p	1	0.11145	0.11145	4	2	higher	+3q	-5q	0.291166	0.09955	0.09992	29	23.7	higher	-9q	+18p	1.1375	0.00842	0.00845	11	5	higher	-12p	+20q	0.658963	0.16051	0.16187	6	3.8	higher									-11p	-22q	0.847997	0.04365	0.04431	9	5	higher
-2q	-9q	1	0.11145	0.11145	4	2	higher	+18p	-18q	0.471072	0.09992	0.10012	14	10.1	higher	+6q	-12q	1.54432	0.00845	0.00854	7	2.4	higher	+7p	-8p	-1.07039	0.16187	0.16196	2	4.2	lower									+5p	+20p	0.525461	0.04431	0.04454	19	13.2	higher
-3p	+9p	1	0.11145	0.11145	4	2	higher	+12q	-22q	-1.848	0.10012	0.10042	1	3.6	lower	+7p	+11p	1.10893	0.00854	0.00854	11	5.1	higher	+13q	+20q	1	0.16196	0.16204	3	1.5	higher									-10q	-11q	1.04182	0.04454	0.04466	7	3.4	higher
-3p	-9q	1	0.11145	0.11391	4	2	higher	-3p	-17p	0.514573	0.10042	0.10089	11	7.7	higher	+2q	-22q	1.38333	0.00854	0.00856	6	2.3	higher	-3p	-12q	#NAME?	0.16204	0.16296	0	1.5	lower									-12q	-22q	0.959358	0.04466	0.04476	7	3.6	higher
+3q	+12q	0.605721	0.11391	0.11438	7	4.6	higher	-4q	+8q	0.32979	0.10089	0.10089	23	18.3	higher	+10p	+19q	0.854802	0.00856	0.00856	17	9.4	higher	+1q	-16q	-0.500074	0.16296	0.16302	7	9.9	lower									+8q	+20p	0.24033	0.04476	0.04498	58	49.1	higher
-11q	+21q	0.415037	0.11438	0.11594	12	9	higher	-20p	+21q	0.943416	0.10089	0.10102	5	2.6	higher	-10q	-20p	1.074	0.00856	0.00865	12	5.7	higher	-9p	-16q	0.862496	0.16302	0.16302	4	2.2	higher									-14q	+16p	0.514573	0.04498	0.04501	19	13.3	higher
+9q	+10q	0.697437	0.11594	0.11633	6	3.7	higher	-6q	+18p	0.498806	0.10102	0.10123	13	9.2	higher	+4q	-13q	1.05344	0.00865	0.0087	11	5.3	higher	-12p	+20p	0.862496	0.16302	0.16324	4	2.2	higher									-4p	+16p	0.758992	0.04501	0.04518	11	6.5	higher
-1p	-18q	0.399096	0.11633	0.11633	12	9.1	higher	-11p	+15q	0.888969	0.10123	0.10168	5	2.7	higher	+19p	+20p	1.65896	0.0087	0.00888	6	1.9	higher	+17q	-19p	0.658963	0.16324	0.16505	6	3.8	higher									-4q	+12q	-1.28293	0.04518	0.04534	3	7.3	lower
-15q	-18q	0.399096	0.11633	0.11638	12	9.1	higher	+2p	-21q	0.678072	0.10168	0.10175	8	5	higher	+3q	+8q	0.395138	0.00888	0.00889	48	36.5	higher	+17q	-22q	0.736966	0.16505	0.16532	5	3	higher									+7p	-22q	0.272297	0.04534	0.04538	50	41.4	higher
-10q	-11q	0.785875	0.11638	0.11697	5	2.9	higher	+16q	+17q	0.678072	0.10175	0.10206	8	5	higher	+3q	+18q	1.18442	0.00889	0.00891	10	4.4	higher	-3p	-5p	1	0.16532	0.16564	3	1.5	higher									-11p	+13q	0.443607	0.04538	0.04546	17	12.5	higher
-17p	-22q	0.298081	0.11697	0.1171	15	12.2	higher	-6q	-9q	0.346731	0.10206	0.10258	22	17.3	higher	+3p	-21q	1.65896	0.00891	0.00895	6	1.9	higher	+9p	-11q	0.469485	0.16564	0.1664	9	6.5	higher									-6q	+7q	0.697437	0.04546	0.04552	12	7.4	higher
-1p	-15q	0.321928	0.1171	0.11809	16	12.8	higher	-17p	-18p	0.584963	0.10258	0.10272	9	6	higher	+7q	+9q	1.36773	0.00895	0.00897	8	3.1	higher	-4q	+12p	0.621488	0.1664	0.16685	6	3.9	higher									-9p	-21q	0.847997	0.04552	0.04553	9	5	higher
+8q	+10p	-1.63227	0.11809	0.11809	1	3.1	lower	+1q	+13q	0.736966	0.10272	0.10287	7	4.2	higher	+10p	-10q	0.761213	0.00897	0.00906	20	11.8	higher	-7q	-16p	1	0.16685	0.16912	3	1.5	higher									+8q	-19q	0.652077	0.04553	0.04605	11	7	higher
+10p	+16q	-1.63227	0.11809	0.1181	1	3.1	lower	+9q	+16q	1.32193	0.10287	0.10343	3	1.2	higher	-6q	-21q	0.77544	0.00906	0.0091	19	11.1	higher	+5p	+11p	#NAME?	0.16912	0.1696	0	1.4	lower									-6p	+7q	0.959358	0.04605	0.04606	7	3.6	higher
+5p	+16p	0.473931	0.1181	0.11828	10	7.2	higher	+2p	+3p	0.531851	0.10343	0.10393	12	8.3	higher	+5p	+8q	0.306978	0.0091	0.00916	72	58.2	higher	-16q	-18p	1	0.1696	0.17011	3	1.5	higher									+8q	-9q	0.542318	0.04606	0.04629	15	10.3	higher
+5q	+12q	0.24664	0.11828	0.11841	21	17.7	higher	-15q	+20p	0.552541	0.10393	0.10414	11	7.5	higher	+4p	+21q	1.65896	0.00916	0.00919	6	1.9	higher	-7q	+14q	0.736966	0.17011	0.17077	5	3	higher									+11q	-18q	0.60311	0.04629	0.04658	12	7.9	higher
+3q	-22q	0.425764	0.11841	0.11991	9	6.7	higher	+1q	+17q	0.471072	0.10414	0.10575	14	10.1	higher	+6q	-20p	1.48543	0.00919	0.00921	7	2.5	higher	-15q	+20q	0.574694	0.17077	0.17107	7	4.7	higher									+3p	-10q	1.51457	0.04658	0.04687	4	1.4	higher
+6q	+21q	0.697437	0.11991	0.12018	6	3.7	higher	-1q	-8p	1.20645	0.10575	0.10582	3	1.3	higher	+15q	-18q	1.42884	0.00921	0.00922	7	2.6	higher	-11p	-20p	-1.53605	0.17107	0.17118	1	2.9	lower									+7q	+12q	0.599462	0.04687	0.04705	15	9.9	higher
-17p	-21q	-0.900464	0.12018	0.12051	3	5.6	lower	+2p	+10p	0.409391	0.10582	0.10601	17	12.8	higher	+3p	+8q	0.708951	0.00922	0.00922	17	10.4	higher	+5p	+18p	0.415037	0.17118	0.17156	10	7.5	higher									-5p	+7p	0.612977	0.04705	0.04723	13	8.5	higher
-8q	+20q	#NAME?	0.12051	0.12057	0	1.8	lower	-6q	-20p	0.819428	0.10601	0.10649	6	3.4	higher	+15q	+16p	0.884523	0.00922	0.00929	12	6.5	higher	-6q	+18p	0.621488	0.17156	0.17214	6	3.9	higher									-1q	-15q	1.04891	0.04723	0.04796	6	2.9	higher
-6p	-22q	0.321928	0.12057	0.12117	13	10.4	higher	+2p	-4q	0.447459	0.10649	0.10697	15	11	higher	+3q	+7q	0.906891	0.00929	0.00933	15	8	higher	-4q	-19p	0.434403	0.17214	0.17227	10	7.4	higher									+17q	-18q	0.378512	0.04796	0.04837	26	20	higher
+14q	-20q	1.20645	0.12117	0.12162	3	1.3	higher	-10q	+20p	0.514573	0.10697	0.10818	12	8.4	higher	-11q	-19p	0.749038	0.00933	0.00936	20	11.9	higher	+12p	+15q	#NAME?	0.17227	0.17229	0	1.6	lower									+7q	-17p	0.214037	0.04837	0.04846	66	56.9	higher
+20p	-22q	0.355095	0.12162	0.12291	11	8.6	higher	-9p	+22q	0.703018	0.10818	0.10844	7	4.3	higher	-11q	-21q	0.839535	0.00936	0.00959	17	9.5	higher	+10p	+19q	#NAME?	0.17229	0.17229	0	1.6	lower									-10q	+20q	0.316122	0.04846	0.04858	31	24.9	higher
+19q	-21q	-0.744161	0.12291	0.12354	4	6.7	lower	+3p	+12q	0.943416	0.10844	0.10851	5	2.6	higher	+8p	+19q	1.48543	0.00959	0.00964	7	2.5	higher	+10q	+19q	#NAME?	0.17229	0.17303	0	1.6	lower									-10q	-14q	0.526069	0.04858	0.04933	18	12.5	higher
+3q	+14q	0.929611	0.12354	0.12427	4	2.1	higher	-6q	-21q	0.678072	0.10851	0.10851	8	5	higher	+10p	+18p	0.977974	0.00964	0.00969	13	6.6	higher	+4q	-10q	1	0.17303	0.17319	3	1.5	higher									-9q	+16q	1.25154	0.04933	0.04945	5	2.1	higher
+7p	-7q	#NAME?	0.12427	0.12442	0	1.7	lower	-12p	+21q	1.074	0.10851	0.10932	4	1.9	higher	+9q	-22q	0.723669	0.00969	0.00969	18	10.9	higher	+1p	+12q	1	0.17319	0.17323	3	1.5	higher									-1p	-19q	1.09954	0.04945	0.04949	6	2.8	higher
+3q	+5p	0.658963	0.12442	0.12458	6	3.8	higher	+6p	+16q	0.943416	0.10932	0.10972	5	2.6	higher	-1p	+5q	0.888969	0.00969	0.00986	15	8.1	higher	-4q	+6p	0.514573	0.17323	0.17323	8	5.6	higher									-6q	+9p	1.09954	0.04949	0.04962	6	2.8	higher
+4q	-8q	0.929611	0.12458	0.12458	4	2.1	higher	-18p	+20q	0.777608	0.10972	0.10989	6	3.5	higher	+5q	+7q	1.10893	0.00986	0.00988	11	5.1	higher	+6p	+19q	0.514573	0.17323	0.17333	8	5.6	higher									+7q	+17q	0.567041	0.04962	0.0497	16	10.8	higher
-8q	+16p	0.929611	0.12458	0.12487	4	2.1	higher	+3p	+5p	0.330541	0.10989	0.10995	21	16.7	higher	+4q	-18q	1.32193	0.00988	0.00995	8	3.2	higher	+4q	-5q	#NAME?	0.17333	0.17361	0	1.6	lower									-3p	-11p	1.51457	0.0497	0.04995	4	1.4	higher
-1p	-6p	0.491853	0.12487	0.12551	9	6.4	higher	-12q	+20q	0.888969	0.10995	0.111	5	2.7	higher	-8p	-17p	0.2554	0.00995	0.00998	98	82.1	higher	-9q	-11q	0.544321	0.17361	0.17376	7	4.8	higher									+8q	-14q	0.213092	0.04995	0.05015	67	57.8	higher
+9p	+10q	1.20645	0.12551	0.12557	3	1.3	higher	+4p	-21q	#NAME?	0.111	0.11136	0	2	lower	-5p	+8q	0.736966	0.00998	0.01005	15	9	higher	+3q	-8p	0.147899	0.17376	0.17499	39	35.2	higher									+9p	+11p	1.25154	0.05015	0.05167	5	2.1	higher
-1p	+5q	0.256973	0.12557	0.12558	19	15.9	higher	-16q	+20q	0.4975	0.11136	0.11169	12	8.5	higher	-13q	+20p	0.563483	0.01005	0.01008	30	20.3	higher	-2q	+7q	#NAME?	0.17499	0.17563	0	1.6	lower									+1q	-21q	0.453173	0.05167	0.05174	23	16.8	higher
+10p	+19p	#NAME?	0.12558	0.12627	0	1.8	lower	+1q	-13q	0.888969	0.11169	0.11185	5	2.7	higher	+7q	-9p	0.77544	0.01008	0.01016	19	11.1	higher	+9q	-13q	0.621488	0.17563	0.17586	6	3.9	higher									+8p	-17p	-0.728698	0.05174	0.0519	7	11.6	lower
+4p	-9p	0.697437	0.12627	0.12644	6	3.7	higher	+1p	-8p	0.736966	0.11185	0.11203	6	3.6	higher	+21q	-22q	0.466568	0.01016	0.01021	38	27.5	higher	+7p	+15q	1	0.17586	0.17586	3	1.5	higher									-1p	-11p	0.959358	0.0519	0.05201	7	3.6	higher
-1p	-13q	0.219117	0.12644	0.12699	22	18.9	higher	-15q	+16q	0.736966	0.11203	0.11233	7	4.2	higher	+12p	-16q	-0.481458	0.01021	0.01031	26	36.3	lower	-9q	+12p	1	0.17586	0.17586	3	1.5	higher									+8p	+12p	1.25154	0.05201	0.05212	5	2.1	higher
+10p	-20p	1.20645	0.12699	0.12699	3	1.3	higher	-16p	-16q	0.819428	0.11233	0.11236	6	3.4	higher	+7p	-10p	1.42884	0.01031	0.01042	7	2.6	higher	-9q	+15q	1	0.17586	0.17744	3	1.5	higher									-8p	-20p	0.357261	0.05212	0.05233	31	24.2	higher
+15q	-20p	1.20645	0.12699	0.12792	3	1.3	higher	-5q	+14q	0.621488	0.11236	0.11264	8	5.2	higher	-8p	+20p	0.520832	0.01042	0.01055	33	23	higher	-16q	+20q	0.514573	0.17744	0.17744	8	5.6	higher									-6q	+8q	0.490528	0.05233	0.05305	17	12.1	higher
+9p	-18q	0.929611	0.12792	0.12792	4	2.1	higher	+3p	+4p	0.819428	0.11264	0.11318	6	3.4	higher	+6q	-22q	0.699491	0.01055	0.01063	19	11.7	higher	+20p	+20q	0.514573	0.17744	0.17754	8	5.6	higher									-1q	-14q	1	0.05305	0.05305	6	3	higher
+9p	+19q	0.929611	0.12792	0.12877	4	2.1	higher	-7p	-18q	1	0.11318	0.11318	4	2	higher	-5q	-16p	1.58496	0.01063	0.01066	6	2	higher	-10p	-18q	0.621488	0.17754	0.17754	6	3.9	higher									-14q	+19p	1	0.05305	0.05355	6	3	higher
+6p	+7q	1.09954	0.12877	0.12877	3	1.4	higher	+11q	-18q	1	0.11318	0.11324	4	2	higher	-13q	+19q	0.617056	0.01066	0.01091	25	16.3	higher	+17q	-18q	0.621488	0.17754	0.17756	6	3.9	higher									+1q	+7q	0.407658	0.05355	0.05404	26	19.6	higher
+6p	-11p	1.09954	0.12877	0.12877	3	1.4	higher	-8p	+9q	0.594008	0.11324	0.11375	8	5.3	higher	+7q	-15q	0.762501	0.01091	0.01091	19	11.2	higher	-6q	-11q	-0.389567	0.17756	0.17761	10	13.1	lower									+16q	-19p	1.41504	0.05404	0.05413	4	1.5	higher
+7q	-16q	1.09954	0.12877	0.12877	3	1.4	higher	+5q	-6q	1.20645	0.11375	0.11451	3	1.3	higher	-15q	+18p	0.956279	0.01091	0.01092	13	6.7	higher	+6p	-9p	0.798366	0.17761	0.17761	4	2.3	higher									+6q	-9p	1.41504	0.05413	0.05468	4	1.5	higher
-11p	-16p	1.09954	0.12877	0.12962	3	1.4	higher	-4p	-18q	0.456858	0.11451	0.11475	14	10.2	higher	-17q	-19p	1.32193	0.01092	0.01098	8	3.2	higher	+6p	-12p	0.798366	0.17761	0.17794	4	2.3	higher									-14q	+18p	#NAME?	0.05468	0.05478	0	2.5	lower
-6q	-18q	0.491853	0.12962	0.12975	9	6.4	higher	+6p	-12p	1.32193	0.11475	0.11514	3	1.2	higher	+12p	-13q	0.604515	0.01098	0.01098	26	17.1	higher	-5q	+8q	0.364156	0.17794	0.17799	13	10.1	higher									+10p	-14q	0.830075	0.05478	0.05497	8	4.5	higher
-1q	-4q	#NAME?	0.12975	0.12981	0	1.7	lower	-3p	-4q	0.777608	0.11514	0.11553	6	3.5	higher	+3q	-20p	1.02425	0.01098	0.01099	12	5.9	higher	+12q	+16p	#NAME?	0.17799	0.18014	0	1.6	lower									-19q	-21q	0.91983	0.05497	0.05525	7	3.7	higher
-2q	-20p	-1.63227	0.12981	0.13035	1	3.1	lower	-3p	+3q	0.649503	0.11553	0.11557	8	5.1	higher	-9p	+21q	0.736966	0.01099	0.011	20	12	higher	+5p	-8q	0.643856	0.18014	0.18014	5	3.2	higher									-8p	+21q	0.881356	0.05525	0.05538	7	3.8	higher
-1p	-9q	0.736966	0.13035	0.13039	5	3	higher	+6p	-15q	0.649503	0.11557	0.11581	8	5.1	higher	-3p	+19q	1.02425	0.011	0.01101	12	5.9	higher	+9p	+14q	0.798366	0.18014	0.18014	4	2.3	higher									+6p	-10q	0.959358	0.05538	0.05561	7	3.6	higher
-3q	+7p	0.454032	0.13039	0.13039	10	7.3	higher	-10p	-21q	1.32193	0.11581	0.11658	3	1.2	higher	+2q	-9p	2	0.01101	0.01127	4	1	higher	+9p	+16p	0.798366	0.18014	0.18014	4	2.3	higher									-10q	-19q	1.41504	0.05561	0.05588	4	1.5	higher
+7p	-14q	0.454032	0.13039	0.13056	10	7.3	higher	+1p	-9p	0.836501	0.11658	0.11658	5	2.8	higher	+15q	+17q	1.58496	0.01127	0.01148	6	2	higher	-10p	+14q	0.798366	0.18014	0.18014	4	2.3	higher									+1q	-17q	1.04891	0.05588	0.05636	6	2.9	higher
-1q	-18p	0.785875	0.13056	0.13056	5	2.9	higher	-9p	+15q	0.836501	0.11658	0.11668	5	2.8	higher	-1p	+19q	0.809478	0.01148	0.0115	17	9.7	higher	-10p	+16p	0.798366	0.18014	0.18014	4	2.3	higher									-1q	-17p	0.736966	0.05636	0.05675	8	4.8	higher
-3q	+6q	0.785875	0.13056	0.13176	5	2.9	higher	+7q	+9q	1.074	0.11668	0.11684	4	1.9	higher	+10p	+16p	-0.456149	0.0115	0.01153	32	43.9	lower	+14q	+17q	0.798366	0.18014	0.18014	4	2.3	higher									+8q	-20p	0.302563	0.05675	0.05718	37	30	higher
+5p	-6q	0.40632	0.13176	0.1318	11	8.3	higher	+3p	+18q	1.074	0.11684	0.11684	4	1.9	higher	+7p	-22q	0.412902	0.01153	0.01153	45	33.8	higher	+14q	-21q	0.798366	0.18014	0.1809	4	2.3	higher									+7p	+11p	0.621488	0.05718	0.05722	12	7.8	higher
-2p	-20q	0.862496	0.1318	0.1318	4	2.2	higher	+3p	+22q	1.074	0.11684	0.11698	4	1.9	higher	-14q	-22q	0.412902	0.01153	0.01158	45	33.8	higher	+1q	+6p	0.349942	0.1809	0.18115	13	10.2	higher									+6q	+20q	0.361674	0.05722	0.05747	23	17.9	higher
+8p	+16q	0.862496	0.1318	0.1318	4	2.2	higher	-6p	-6q	1	0.11698	0.11712	4	2	higher	+6q	-17q	1.8365	0.01158	0.01162	5	1.4	higher	+5q	-19p	#NAME?	0.18115	0.18126	0	1.6	lower									-3p	+6q	1.18442	0.05747	0.05749	5	2.2	higher
+16q	-20q	0.862496	0.1318	0.13185	4	2.2	higher	+3p	-5q	0.403065	0.11712	0.11728	16	12.1	higher	+7p	-18p	0.809478	0.01162	0.01167	17	9.7	higher	-2q	-10p	0.68966	0.18126	0.18126	5	3.1	higher									+8q	-10q	0.391191	0.05749	0.05784	24	18.3	higher
+8q	-22q	0.226004	0.13185	0.13266	20	17.1	higher	+1q	-5q	0.349235	0.11728	0.11738	20	15.7	higher	-5p	-19p	1.58496	0.01167	0.0118	6	2	higher	-10p	-13q	0.68966	0.18126	0.18214	5	3.1	higher									-1q	-20p	1.32193	0.05784	0.0582	4	1.6	higher
+2p	+12p	#NAME?	0.13266	0.13266	0	1.7	lower	-5q	+16q	0.514573	0.11738	0.11743	11	7.7	higher	+1q	-5p	-0.881944	0.0118	0.01184	7	12.9	lower	+4q	+5p	-0.963474	0.18214	0.18272	2	3.9	lower									+9p	-16q	1.18442	0.0582	0.05894	5	2.2	higher
+2p	-21q	#NAME?	0.13266	0.13278	0	1.7	lower	-2q	+3q	0.387023	0.11743	0.11802	17	13	higher	-2q	+14q	1.32193	0.01184	0.01201	8	3.2	higher	-3p	+12q	0.463947	0.18272	0.18308	8	5.8	higher									+2q	+13q	0.355095	0.05894	0.05951	22	17.2	higher
+7p	-8q	0.736966	0.13278	0.13278	5	3	higher	+3q	+10q	1	0.11802	0.11887	4	2	higher	-4q	-13q	0.527512	0.01201	0.01201	32	22.2	higher	-9q	-13q	0.798366	0.18308	0.18344	4	2.3	higher									+1q	-10p	0.862496	0.05951	0.05959	8	4.4	higher
+7p	-10q	0.736966	0.13278	0.13341	5	3	higher	+16q	+18q	1.32193	0.11887	0.11887	3	1.2	higher	+5p	-9p	0.572579	0.01201	0.01207	29	19.5	higher	+5p	+9q	0.309955	0.18344	0.18359	15	12.1	higher									-5q	+14q	1.32193	0.05959	0.05969	4	1.6	higher
+5q	+21q	0.288505	0.13341	0.13372	16	13.1	higher	+16q	+22q	1.32193	0.11887	0.119	3	1.2	higher	+9q	-14q	#NAME?	0.01207	0.01219	0	4.1	lower	-6q	-15q	0.544321	0.18359	0.18453	7	4.8	higher									+8q	-15q	0.204745	0.05969	0.06024	65	56.4	higher
+5q	+20q	0.389042	0.13372	0.13442	11	8.4	higher	-6p	-17p	0.697437	0.119	0.1191	6	3.7	higher	-11q	-16q	0.264534	0.01219	0.01221	77	64.1	higher	+16p	+21q	1	0.18453	0.1849	3	1.5	higher									+1q	-17p	0.267162	0.06024	0.06087	42	34.9	higher
-1p	-1q	0.40632	0.13442	0.13442	11	8.3	higher	-11p	-13q	0.669851	0.1191	0.12023	7	4.4	higher	+2q	-18q	2	0.01221	0.01232	4	1	higher	+15q	+20p	0.798366	0.1849	0.18528	4	2.3	higher									-6q	-17p	0.447459	0.06087	0.06142	18	13.2	higher
-1p	-14q	0.40632	0.13442	0.13547	11	8.3	higher	-2q	+10q	1.20645	0.12023	0.12048	3	1.3	higher	-6q	-19p	0.672835	0.01232	0.01236	22	13.8	higher	+2p	+20q	0.389042	0.18528	0.18535	11	8.4	higher									-5q	-18p	0.540568	0.06142	0.06201	16	11	higher
+5q	-17p	0.367732	0.13547	0.13591	12	9.3	higher	+7p	-18q	0.387023	0.12048	0.12049	17	13	higher	+9p	+16p	-0.758445	0.01236	0.01242	12	20.3	lower	+4q	-8p	0.798366	0.18535	0.18535	4	2.3	higher									-9q	-10q	1.18442	0.06201	0.06206	5	2.2	higher
-9p	+16q	-0.70044	0.13591	0.13595	4	6.5	lower	-4p	+11q	1.20645	0.12049	0.12077	3	1.3	higher	-8p	+21q	0.502136	0.01242	0.01256	33	23.3	higher	-8p	+16q	0.798366	0.18535	0.18535	4	2.3	higher									+3p	-4q	1	0.06206	0.06267	6	3	higher
+5q	-18q	0.321928	0.13595	0.13615	14	11.2	higher	+7q	+19q	0.556393	0.12077	0.12084	10	6.8	higher	-19q	-22q	0.807355	0.01256	0.0126	14	8	higher	-8p	+22q	0.798366	0.18535	0.18543	4	2.3	higher									+6q	+7p	0.501749	0.06267	0.06276	16	11.3	higher
+5q	+9q	0.335867	0.13615	0.13766	13	10.3	higher	+14q	+19q	0.888969	0.12084	0.12097	5	2.7	higher	+11p	-13q	0.751179	0.0126	0.01265	17	10.1	higher	+5p	-8p	0.208587	0.18543	0.18635	26	22.5	higher									+5p	-17p	0.316122	0.06276	0.06303	31	24.9	higher
+1q	+20p	#NAME?	0.13766	0.13871	0	1.7	lower	-18p	-18q	0.777608	0.12097	0.12124	6	3.5	higher	-4q	+13q	1.3744	0.01265	0.01265	7	2.7	higher	-3p	+5p	0.165424	0.18635	0.18644	36	32.1	higher									+16p	-18p	0.658963	0.06303	0.06318	12	7.6	higher
-9p	-13q	-0.378512	0.13871	0.13983	9	11.7	lower	+7p	-9p	0.330541	0.12124	0.12151	21	16.7	higher	-9q	+13q	1.3744	0.01265	0.01277	7	2.7	higher	-3p	+10q	-1.43296	0.18644	0.18719	1	2.7	lower									+16q	-17q	1.32193	0.06318	0.06326	4	1.6	higher
+6q	-11q	0.621488	0.13983	0.14021	6	3.9	higher	+5p	+6q	0.929611	0.12151	0.12151	4	2.1	higher	+6p	-10q	0.871267	0.01277	0.0129	15	8.2	higher	-9p	+15q	#NAME?	0.18719	0.18837	0	1.6	lower									+1q	-4q	0.463947	0.06326	0.06379	20	14.5	higher
+8q	+20q	0.514573	0.14021	0.14021	8	5.6	higher	+5p	-20q	0.929611	0.12151	0.12194	4	2.1	higher	-5p	-5q	1.3744	0.0129	0.01292	7	2.7	higher	+8q	+19p	0.736966	0.18837	0.18856	4	2.4	higher									-10p	-15q	0.621488	0.06379	0.06381	12	7.8	higher
+16q	+20q	0.514573	0.14021	0.14052	8	5.6	higher	-7q	-17p	0.594008	0.12194	0.12194	8	5.3	higher	+6q	-7p	1.73697	0.01292	0.01296	5	1.5	higher	+1p	+7p	#NAME?	0.18856	0.18946	0	1.5	lower									-5q	-14q	0.395929	0.06381	0.06381	25	19	higher
-2q	+10q	0.658963	0.14052	0.14139	6	3.8	higher	+9q	-17p	0.594008	0.12194	0.12234	8	5.3	higher	-4q	+20p	0.830075	0.01296	0.01296	16	9	higher	+2p	-13q	-0.82103	0.18946	0.18982	3	5.3	lower									-8p	+16q	0.450915	0.06381	0.06409	19	13.9	higher
+12p	-22q	0.234465	0.14139	0.14273	18	15.3	higher	-9p	-22q	-0.432959	0.12234	0.12251	12	16.2	lower	-9q	+20p	0.830075	0.01296	0.01296	16	9	higher	-13q	+16p	-1.53605	0.18982	0.19052	1	2.9	lower									+2p	-3p	1.32193	0.06409	0.06409	4	1.6	higher
-1p	+10q	0.489038	0.14273	0.14273	8	5.7	higher	+10p	-16q	0.514573	0.12251	0.12255	11	7.7	higher	+5p	-17q	1.02647	0.01296	0.01313	11	5.4	higher	-8p	+12q	-1	0.19052	0.19176	2	4	lower									-3p	-16q	1.32193	0.06409	0.06465	4	1.6	higher
+10q	-15q	0.489038	0.14273	0.143	8	5.7	higher	+3q	-7q	0.736966	0.12255	0.12293	6	3.6	higher	+4p	-21q	1.73697	0.01313	0.01341	5	1.5	higher	+1q	-12p	0.425764	0.19176	0.19182	9	6.7	higher									+3p	+13q	0.467779	0.06465	0.06481	13	9.4	higher
-11p	+14q	0.574694	0.143	0.14362	7	4.7	higher	-1p	+12p	1.20645	0.12293	0.12334	3	1.3	higher	-11p	+17q	0.794681	0.01341	0.01345	17	9.8	higher	-6p	-8p	0.643856	0.19182	0.19343	5	3.2	higher									-8p	+9p	0.428843	0.06481	0.06514	21	15.6	higher
+16p	+20q	-1.07039	0.14362	0.14374	2	4.2	lower	-11q	-21q	0.888969	0.12334	0.12338	5	2.7	higher	+6p	-18q	0.713119	0.01345	0.01345	20	12.2	higher	+7p	-19p	-1.48543	0.19343	0.19353	1	2.8	lower									+3p	+20p	0.881356	0.06514	0.06535	7	3.8	higher
-1p	-4p	#NAME?	0.14374	0.14374	0	1.5	lower	+5p	+20q	0.231896	0.12338	0.12369	33	28.1	higher	-18q	+20p	0.713119	0.01345	0.01346	20	12.2	higher	-4q	-18q	0.415037	0.19353	0.19361	10	7.5	higher									+3q	+9p	0.91983	0.06535	0.06538	7	3.7	higher
-15q	+22q	#NAME?	0.14374	0.14421	0	1.5	lower	-11p	-16p	0.495957	0.12369	0.12379	11	7.8	higher	+18q	+20q	0.862496	0.01346	0.01346	14	7.7	higher	+1p	-9q	1	0.19361	0.1951	3	1.5	higher									+8p	+20p	0.68966	0.06538	0.06547	10	6.2	higher
-1q	-10q	0.862496	0.14421	0.14421	4	2.2	higher	+8q	-18p	0.594008	0.12379	0.1241	8	5.3	higher	-4q	+18q	1.08927	0.01346	0.01353	10	4.7	higher	+6p	-7p	#NAME?	0.1951	0.19585	0	1.5	lower									-8p	-8q	1.152	0.06547	0.06605	4	1.8	higher
-3q	-8p	0.862496	0.14421	0.14421	4	2.2	higher	-16q	+19q	0.584963	0.1241	0.1241	9	6	higher	-13q	-17p	0.263034	0.01353	0.01355	87	72.5	higher	+3p	-4q	0.906891	0.19585	0.19585	3	1.6	higher									-9p	-18p	0.91983	0.06605	0.06677	7	3.7	higher
-3q	-10q	0.862496	0.14421	0.1444	4	2.2	higher	-16q	+21q	0.584963	0.1241	0.12413	9	6	higher	-12q	-18p	1.05344	0.01355	0.01359	11	5.3	higher	-4q	-8q	0.906891	0.19585	0.19585	3	1.6	higher									-18p	-20p	-0.75336	0.06677	0.06727	7	11.8	lower
-9p	-20q	#NAME?	0.1444	0.14469	0	1.6	lower	-12p	+19q	#NAME?	0.12413	0.12473	0	1.9	lower	+19p	+20q	1.23447	0.01359	0.01371	8	3.4	higher	-4q	-17q	0.906891	0.19585	0.19601	3	1.6	higher									+1q	-10q	0.672835	0.06727	0.06747	11	6.9	higher
-8p	-13q	-0.736966	0.14469	0.14514	3	5	lower	+1p	-5q	0.836501	0.12473	0.12526	5	2.8	higher	-7q	-16q	0.412292	0.01371	0.01372	35	26.3	higher	+5p	+12q	0.40439	0.19601	0.19686	9	6.8	higher									-17q	-18p	1	0.06747	0.06792	6	3	higher
+8q	+16p	0.469485	0.14514	0.1456	9	6.5	higher	-4q	-14q	0.480626	0.12526	0.12614	12	8.6	higher	-19p	-20q	2	0.01372	0.0139	4	1	higher	-6q	-20p	-1.48543	0.19686	0.19739	1	2.8	lower									-5q	+11p	1	0.06792	0.0687	6	3	higher
+9p	-21q	0.862496	0.1456	0.1456	4	2.2	higher	+1q	-15q	0.480626	0.12614	0.12684	12	8.6	higher	-9p	+19p	1.32193	0.0139	0.01396	7	2.8	higher	-6p	-16q	0.906891	0.19739	0.19974	3	1.6	higher									-8p	+20p	0.250808	0.0687	0.06909	47	39.5	higher
-9q	-11p	0.862496	0.1456	0.1456	4	2.2	higher	+1q	-22q	0.452512	0.12684	0.1269	13	9.5	higher	-18p	-21q	0.976153	0.01396	0.01404	12	6.1	higher	+9p	-15q	0.736966	0.19974	0.19974	4	2.4	higher									+16q	-20p	0.713119	0.06909	0.06911	10	6.1	higher
-10p	+12p	0.862496	0.1456	0.14579	4	2.2	higher	+5p	+12p	0.342106	0.1269	0.12708	18	14.2	higher	+20p	+21q	0.853779	0.01404	0.01407	15	8.3	higher	-15q	+17q	0.736966	0.19974	0.19974	4	2.4	higher									+6p	-10p	1.12029	0.06911	0.0693	5	2.3	higher
-1q	-3p	0.514573	0.14579	0.14593	8	5.6	higher	+14q	-19p	1	0.12708	0.12781	4	2	higher	+12q	-21q	1.27753	0.01407	0.01439	8	3.3	higher	-15q	-21q	0.736966	0.19974	0.2004	4	2.4	higher									+2p	-18q	0.473931	0.0693	0.06935	15	10.8	higher
+2p	-18q	#NAME?	0.14593	0.14724	0	1.6	lower	-1p	-22q	1	0.12781	0.12797	4	2	higher	-17p	-21q	0.482724	0.01439	0.01444	32	22.9	higher	+8q	+18p	0.514573	0.2004	0.20096	7	4.9	higher									+3q	-11q	1	0.06935	0.06968	6	3	higher
+8q	-16q	#NAME?	0.14724	0.14733	0	1.6	lower	+9p	-9q	-0.807355	0.12797	0.12816	4	7	lower	-4p	-7p	1	0.01444	0.01445	11	5.5	higher	-4p	-4q	0.288505	0.20096	0.20099	16	13.1	higher									-4p	-19q	1.12029	0.06968	0.07058	5	2.3	higher
+4p	+9p	1.09954	0.14733	0.14733	3	1.4	higher	+6p	+20q	0.535332	0.12816	0.12851	10	6.9	higher	-15q	+19p	1.32193	0.01445	0.01453	7	2.8	higher	+8q	-10q	0.352302	0.20099	0.2019	12	9.4	higher									+5q	+7q	0.906891	0.07058	0.07117	6	3.2	higher
+9p	+19p	1.09954	0.14733	0.14752	3	1.4	higher	+18q	+20q	-1.72247	0.12851	0.12912	1	3.3	lower	+12q	-15q	0.952694	0.01453	0.01455	12	6.2	higher	+1p	-7q	-1.48543	0.2019	0.20261	1	2.8	lower									+12q	-22q	-0.879706	0.07117	0.0713	5	9.2	lower
+1q	-18q	-1.53605	0.14752	0.14758	1	2.9	lower	-9q	+17q	0.330973	0.12912	0.1292	20	15.9	higher	-6p	-18q	1.05889	0.01455	0.01463	10	4.8	higher	-9p	-12p	#NAME?	0.20261	0.20261	0	1.5	lower									+7q	+20p	0.292977	0.0713	0.07132	37	30.2	higher
+8p	-11q	0.798366	0.14758	0.14758	4	2.3	higher	-14q	+19q	0.495957	0.1292	0.12934	11	7.8	higher	-9q	-22q	0.424688	0.01463	0.01509	40	29.8	higher	-9p	+18p	#NAME?	0.20261	0.20266	0	1.5	lower									-19p	-21q	0.843881	0.07132	0.07157	7	3.9	higher
-11q	-20q	0.798366	0.14758	0.14769	4	2.3	higher	-7q	+10p	0.836501	0.12934	0.12985	5	2.8	higher	-4p	+17q	-0.963474	0.01509	0.01509	8	15.6	lower	-5q	+22q	0.906891	0.20266	0.20322	3	1.6	higher									-1q	+9p	1.58496	0.07157	0.07165	3	1	higher
-6p	+7p	0.489038	0.14769	0.14769	8	5.7	higher	+5p	+20p	0.290901	0.12985	0.1299	23	18.8	higher	+5q	+11p	1.3744	0.01509	0.01511	7	2.7	higher	+6p	+20q	0.463947	0.20322	0.20323	8	5.8	higher									-4p	+11p	0.952694	0.07165	0.07182	6	3.1	higher
+7p	+14q	0.489038	0.14769	0.14775	8	5.7	higher	-3p	-22q	0.736966	0.1299	0.13017	6	3.6	higher	-11q	+21q	0.68966	0.01511	0.01517	20	12.4	higher	+3q	+4q	0.391191	0.20323	0.20323	8	6.1	higher									+9p	+20p	0.501749	0.07182	0.07189	16	11.3	higher
-6q	+16q	0.415037	0.14775	0.14775	10	7.5	higher	-9q	+10p	0.321928	0.13017	0.13042	21	16.8	higher	+16q	-18q	1.44746	0.01517	0.01519	6	2.2	higher	+3q	+16q	0.391191	0.20323	0.20593	8	6.1	higher									+6p	+20p	0.544321	0.07189	0.07203	14	9.6	higher
-6q	+21q	0.415037	0.14775	0.14775	10	7.5	higher	-1q	+5p	1.09954	0.13042	0.13064	3	1.4	higher	-12p	+15q	2	0.01519	0.0153	4	1	higher	-7p	-16q	#NAME?	0.20593	0.20632	0	1.5	lower									-3p	-5p	1.32193	0.07203	0.07311	4	1.6	higher
+16q	-18q	0.415037	0.14775	0.1478	10	7.5	higher	+4p	+5p	0.387816	0.13064	0.13076	14	10.7	higher	-5q	+14q	-2.51096	0.0153	0.01534	1	5.7	lower	-4q	+20q	0.337035	0.20632	0.20637	12	9.5	higher									+12p	-14q	-0.716207	0.07311	0.07326	7	11.5	lower
+7p	+8q	0.367732	0.1478	0.14794	12	9.3	higher	+2p	-6q	0.375968	0.13076	0.13079	17	13.1	higher	+6p	-20q	2	0.01534	0.01559	4	1	higher	+12q	-18q	-1.48543	0.20637	0.2071	1	2.8	lower									-3p	-5q	0.798366	0.07326	0.07343	8	4.6	higher
+7q	+20p	0.621488	0.14794	0.14794	6	3.9	higher	-5q	-8p	0.200913	0.13079	0.1313	40	34.8	higher	-3p	+7q	0.913843	0.01559	0.01561	13	6.9	higher	-2q	-7p	0.906891	0.2071	0.20717	3	1.6	higher									-1p	+16q	0.652077	0.07343	0.07396	11	7	higher
+20p	-21q	0.621488	0.14794	0.14856	6	3.9	higher	-10p	-22q	0.836501	0.1313	0.13192	5	2.8	higher	-1p	+4p	1.32193	0.01561	0.01587	7	2.8	higher	+2p	+6p	0.485427	0.20717	0.20794	7	5	higher									-16p	-18q	0.552541	0.07396	0.07404	11	7.5	higher
-7p	-22q	#NAME?	0.14856	0.14856	0	1.2	lower	+17q	+18q	0.836501	0.13192	0.13242	5	2.8	higher	+5p	-7p	0.974005	0.01587	0.01589	11	5.6	higher	+1q	+17q	0.355095	0.20794	0.20819	11	8.6	higher									-1p	+9q	-1.43296	0.07404	0.07458	2	5.4	lower
-12p	-22q	#NAME?	0.14856	0.14926	0	1.2	lower	-11q	-17p	0.354109	0.13242	0.13318	17	13.3	higher	-4p	-20p	0.782769	0.01589	0.016	16	9.3	higher	-9p	-13q	0.736966	0.20819	0.20983	4	2.4	higher									-10p	-18p	0.798366	0.07458	0.07475	8	4.6	higher
-13q	-18q	0.266646	0.14926	0.1493	16	13.3	higher	-2p	+20q	1.20645	0.13318	0.13351	3	1.3	higher	+7p	+14q	1	0.016	0.01601	11	5.5	higher	-10q	-16p	0.906891	0.20983	0.21009	3	1.6	higher									-10p	+12p	1.12029	0.07475	0.07559	5	2.3	higher
-1p	+22q	1	0.1493	0.14971	3	1.5	higher	+6p	-11p	0.447459	0.13351	0.13453	12	8.8	higher	+7q	-9q	0.819428	0.01601	0.01602	15	8.5	higher	+2p	-12p	0.599462	0.21009	0.21062	5	3.3	higher									+7p	+14q	0.771731	0.07559	0.07566	7	4.1	higher
+1q	+7q	0.68966	0.14971	0.14971	5	3.1	higher	+6p	-19p	0.736966	0.13453	0.13507	6	3.6	higher	+7p	-15q	0.626322	0.01602	0.01604	23	14.9	higher	+12q	-17p	-0.963474	0.21062	0.21102	2	3.9	lower									-2p	-21q	1.23447	0.07566	0.07567	4	1.7	higher
+1q	-11p	0.68966	0.14971	0.14971	5	3.1	higher	-2q	+17q	0.437405	0.13507	0.13536	13	9.6	higher	-18q	-20p	0.819428	0.01604	0.01616	15	8.5	higher	-3p	+8q	-0.236067	0.21102	0.21136	18	21.2	lower									+5p	+7q	0.440573	0.07567	0.07586	19	14	higher
+3q	+7q	0.68966	0.14971	0.14971	5	3.1	higher	+1q	+10q	1.20645	0.13536	0.13545	3	1.3	higher	+11p	+20p	1.1343	0.01616	0.01621	9	4.1	higher	+7p	-11p	-0.963474	0.21136	0.21165	2	3.9	lower									-10p	-14q	0.584963	0.07586	0.07605	12	8	higher
+3q	-11p	0.68966	0.14971	0.14972	5	3.1	higher	+2p	-7q	0.836501	0.13545	0.13577	5	2.8	higher	+4p	-18q	1.32193	0.01621	0.01626	7	2.8	higher	-9p	-11q	0.485427	0.21165	0.21194	7	5	higher									+8p	+9q	1.23447	0.07605	0.07608	4	1.7	higher
-1q	-20p	-1.53605	0.14972	0.14972	1	2.9	lower	+4p	-13q	1.20645	0.13577	0.13577	3	1.3	higher	-2p	+7q	1.32193	0.01626	0.01634	7	2.8	higher	+1q	+11p	#NAME?	0.21194	0.21289	0	1.3	lower									-10q	-12p	1.58496	0.07608	0.07624	3	1	higher
-14q	-20p	-1.53605	0.14972	0.15086	1	2.9	lower	+16q	-18p	1.20645	0.13577	0.13604	3	1.3	higher	-6q	-19q	1.09954	0.01634	0.01642	9	4.2	higher	+13q	-17p	0.906891	0.21289	0.21388	3	1.6	higher									+5p	-11p	1.05889	0.07624	0.07643	5	2.4	higher
+15q	-17p	0.862496	0.15086	0.15154	4	2.2	higher	+13q	+20p	0.736966	0.13604	0.13607	6	3.6	higher	+12q	+19q	1.23447	0.01642	0.01644	8	3.4	higher	-7q	+9q	0.549339	0.21388	0.21449	6	4.1	higher									-9q	+16p	1.05889	0.07643	0.07703	5	2.4	higher
-11q	+12q	0.298081	0.15154	0.15372	15	12.2	higher	-9p	+21q	0.342106	0.13607	0.13612	18	14.2	higher	+14q	+19p	2	0.01644	0.01656	4	1	higher	+5p	-10p	0.321928	0.21449	0.21467	12	9.6	higher									+3p	+9q	1.58496	0.07703	0.07703	3	1	higher
+2p	+9q	1	0.15372	0.15379	3	1.5	higher	+21q	-22q	0.463947	0.13612	0.13625	12	8.7	higher	+8q	+22q	0.68966	0.01656	0.01656	15	9.3	higher	+1p	+18p	0.906891	0.21467	0.2155	3	1.6	higher									+9q	+10p	1.58496	0.07703	0.07718	3	1	higher
-3p	+6q	0.68966	0.15379	0.15379	5	3.1	higher	-5q	-19p	0.401363	0.13625	0.13638	14	10.6	higher	+7q	+10q	1.8625	0.01656	0.01661	4	1.1	higher	-7q	+9p	0.599462	0.2155	0.2155	5	3.3	higher									+6p	-6q	1.05889	0.07718	0.07781	5	2.4	higher
-3p	-20p	0.68966	0.15379	0.15383	5	3.1	higher	-18q	+20p	-0.571157	0.13638	0.13639	7	10.4	lower	+9p	-16p	2	0.01661	0.01662	4	1	higher	-7q	-21q	0.599462	0.2155	0.21725	5	3.3	higher									+13q	-19p	0.428843	0.07781	0.0781	14	10.4	higher
-1q	+4p	0.621488	0.15383	0.15383	6	3.9	higher	-20p	+20q	0.697437	0.13639	0.13697	6	3.7	higher	-2p	+17q	1.23447	0.01662	0.01667	8	3.4	higher	-10p	+21q	0.906891	0.21725	0.21725	3	1.6	higher									-3p	-4p	0.798366	0.0781	0.07816	8	4.6	higher
-3q	+19p	0.621488	0.15383	0.15383	6	3.9	higher	-4q	-11p	0.331451	0.13697	0.13808	19	15.1	higher	+4q	-10q	1.44746	0.01667	0.01679	6	2.2	higher	+17q	+21q	0.906891	0.21725	0.2174	3	1.6	higher									+4q	+7q	1.44746	0.07816	0.08049	3	1.1	higher
+4p	+9q	0.621488	0.15383	0.15383	6	3.9	higher	+8q	-19q	0.785875	0.13808	0.1382	5	2.9	higher	-6p	-17p	0.646363	0.01679	0.01704	18	11.5	higher	+15q	-22q	0.736966	0.2174	0.2186	4	2.4	higher									-5q	-19p	1.05889	0.08049	0.08065	5	2.4	higher
+4p	-14q	0.621488	0.15383	0.15464	6	3.9	higher	-10p	-10q	0.836501	0.1382	0.13838	5	2.8	higher	-2q	+4q	1.64386	0.01704	0.01725	5	1.6	higher	-11p	-18q	-0.485427	0.2186	0.21861	6	8.4	lower									-1p	-20p	0.478654	0.08065	0.08076	17	12.2	higher
-15q	-17p	0.395929	0.15464	0.15464	10	7.6	higher	+1p	+7q	1.20645	0.13838	0.13838	3	1.3	higher	+11p	+21q	1.1343	0.01725	0.01731	9	4.1	higher	+1q	-22q	0.294447	0.21861	0.21958	13	10.6	higher									+1q	-5q	0.514573	0.08076	0.08076	15	10.5	higher
-15q	-17q	0.395929	0.15464	0.15684	10	7.6	higher	-6p	+7q	1.20645	0.13838	0.13838	3	1.3	higher	-3p	+12q	#NAME?	0.01731	0.01733	0	3.8	lower	-2q	+9q	-0.963474	0.21958	0.22119	2	3.9	lower									-3p	-18p	0.710493	0.08076	0.08269	9	5.5	higher
+10p	+21q	0.68966	0.15684	0.15882	5	3.1	higher	+7q	+15q	1.20645	0.13838	0.13916	3	1.3	higher	+4p	-17p	0.819428	0.01733	0.01734	12	6.8	higher	-6q	+18q	0.819428	0.22119	0.222	3	1.7	higher									+11p	-11q	1.23447	0.08269	0.08275	4	1.7	higher
+7p	-15q	0.309104	0.15882	0.16028	14	11.3	higher	-9p	+13q	0.494109	0.13916	0.13954	10	7.1	higher	+3q	-8p	0.477579	0.01734	0.01736	33	23.7	higher	+1p	+5p	-0.450661	0.222	0.22232	6	8.2	lower									-17p	-17q	0.514573	0.08275	0.08341	12	8.4	higher
+2p	-2q	#NAME?	0.16028	0.16044	0	1.5	lower	-1p	+7p	0.929611	0.13954	0.14035	4	2.1	higher	-3p	+18p	1.1343	0.01736	0.0174	9	4.1	higher	-4p	-20p	-0.925999	0.22232	0.22255	2	3.8	lower									+19p	-22q	1	0.08341	0.08348	5	2.5	higher
-3q	+5p	0.395929	0.16044	0.16154	10	7.6	higher	-4p	-8p	0.296393	0.14035	0.14092	21	17.1	higher	-7p	-11p	1.19265	0.0174	0.01746	8	3.5	higher	+1q	-7q	0.283793	0.22255	0.22272	14	11.5	higher									-6q	-21q	0.643856	0.08348	0.08406	10	6.4	higher
+6q	+7p	0.584963	0.16154	0.16154	6	4	higher	-9q	+12q	0.567041	0.14092	0.14151	8	5.4	higher	-2q	+10p	0.802554	0.01746	0.0175	15	8.6	higher	-11q	-18p	0.599462	0.22272	0.2236	5	3.3	higher									-5p	+19q	1.23447	0.08406	0.08433	4	1.7	higher
+7p	-18p	0.584963	0.16154	0.16164	6	4	higher	+15q	+20q	0.929611	0.14151	0.14201	4	2.1	higher	+21q	+22q	1.44746	0.0175	0.01758	6	2.2	higher	-13q	+19q	0.415037	0.2236	0.22461	8	6	higher									-4p	-9p	0.906891	0.08433	0.08433	6	3.2	higher
+2p	-13q	0.599462	0.16164	0.16186	5	3.3	higher	+4p	+7q	0.736966	0.14201	0.14201	6	3.6	higher	+12p	+21q	0.893085	0.01758	0.01764	13	7	higher	-11p	-15q	0.456858	0.22461	0.22572	7	5.1	higher									-4p	-16q	0.906891	0.08433	0.08438	6	3.2	higher
+7p	-17p	0.425764	0.16186	0.16248	9	6.7	higher	+7q	+16q	0.736966	0.14201	0.14282	6	3.6	higher	+17q	-19p	0.782769	0.01764	0.01788	16	9.3	higher	-2q	-16p	#NAME?	0.22572	0.22709	0	1.4	lower									+12q	+20q	-0.365396	0.08438	0.08526	17	21.9	lower
-6p	-18p	0.798366	0.16248	0.16248	4	2.3	higher	-5p	-9q	1.09954	0.14282	0.14307	3	1.4	higher	+13q	-15q	1.19265	0.01788	0.0179	8	3.5	higher	-4p	+19p	0.678072	0.22709	0.22831	4	2.5	higher									+13q	+17q	0.263034	0.08526	0.08538	30	25	higher
+6q	+14q	0.798366	0.16248	0.16277	4	2.3	higher	-8p	+16q	0.393011	0.14307	0.14313	13	9.9	higher	+6q	+20q	0.906891	0.0179	0.01797	12	6.4	higher	-8p	+13q	0.819428	0.22831	0.22919	3	1.7	higher									+7q	-16p	0.771731	0.08538	0.0854	7	4.1	higher
-8p	+8q	-1.48543	0.16277	0.16296	1	2.8	lower	+11q	+19q	1.09954	0.14313	0.14313	3	1.4	higher	+8p	+8q	0.577767	0.01797	0.01798	20	13.4	higher	-7q	-19p	0.456858	0.22919	0.22976	7	5.1	higher									-5p	+13q	0.36257	0.0854	0.08565	18	14	higher
-20q	-22q	0.480626	0.16296	0.16305	6	4.3	higher	+11q	+21q	1.09954	0.14313	0.14333	3	1.4	higher	+4q	+5p	1.152	0.01798	0.01804	8	3.6	higher	-10q	+19p	#NAME?	0.22976	0.2305	0	1.3	lower									+12q	+13q	-0.347351	0.08565	0.08585	18	22.9	lower
+12q	-20p	-0.765535	0.16305	0.16365	3	5.1	lower	-6q	+20q	0.342106	0.14333	0.14375	18	14.2	higher	-1p	+8q	0.294022	0.01804	0.01811	64	52.2	higher	+20q	-22q	0.415037	0.2305	0.23052	8	6	higher									-12p	-21q	1	0.08585	0.08592	5	2.5	higher
+4q	+14q	0.584963	0.16365	0.16365	6	4	higher	+3p	-16p	0.697437	0.14375	0.14445	6	3.7	higher	+7q	+14q	1.1343	0.01811	0.0182	9	4.1	higher	-9q	+14q	0.819428	0.23052	0.23061	3	1.7	higher									+19q	-20p	-1.37851	0.08592	0.08595	2	5.2	lower
+14q	+16p	0.584963	0.16365	0.1643	6	4	higher	-1p	+19q	#NAME?	0.14445	0.14445	0	1.8	lower	+7q	+21q	0.843881	0.0182	0.01826	14	7.8	higher	+1p	+9q	-1.37851	0.23061	0.23079	1	2.6	lower									+2p	-16q	1.44746	0.08595	0.08597	3	1.1	higher
-11p	+19q	0.425764	0.1643	0.16527	9	6.7	higher	-1p	+21q	#NAME?	0.14445	0.14528	0	1.8	lower	-9q	-18q	0.648156	0.01826	0.01828	21	13.4	higher	-6p	-21q	#NAME?	0.23079	0.23079	0	1.4	lower									+4p	+20q	0.63743	0.08597	0.08655	7	4.5	higher
-3p	-8p	0.798366	0.16527	0.16574	4	2.3	higher	+7p	-13q	0.785875	0.14528	0.14528	5	2.9	higher	+8p	-16q	0.487938	0.01828	0.01844	23	16.4	higher	+9p	-20p	#NAME?	0.23079	0.23079	0	1.4	lower									+8p	-21q	0.684498	0.08655	0.08656	9	5.6	higher
+5q	+8p	0.599462	0.16574	0.16684	5	3.3	higher	+7p	-18p	0.785875	0.14528	0.14539	5	2.9	higher	+3q	-7p	1.19265	0.01844	0.01845	8	3.5	higher	-20p	-21q	#NAME?	0.23079	0.23081	0	1.4	lower									-10q	+19q	0.906891	0.08656	0.08678	6	3.2	higher
+3p	-13q	0.819428	0.16684	0.16684	3	1.7	higher	+5p	-17p	0.149038	0.14539	0.14548	54	48.7	higher	-4p	-9p	0.536826	0.01845	0.01862	28	19.3	higher	-6q	-18p	-1.37851	0.23081	0.23106	1	2.6	lower									-10p	+17q	1.05889	0.08678	0.08692	5	2.4	higher
+11p	-13q	0.819428	0.16684	0.16684	3	1.7	higher	-12p	-17p	0.574694	0.14548	0.14606	7	4.7	higher	-17p	-19p	0.415037	0.01862	0.01878	38	28.5	higher	-8p	-9q	0.514573	0.23106	0.23132	6	4.2	higher									+4q	-17p	1	0.08692	0.08705	4	2	higher
-12q	-13q	0.819428	0.16684	0.16686	3	1.7	higher	+6p	-18q	0.494109	0.14606	0.14664	10	7.1	higher	+11p	+14q	1.44746	0.01878	0.01882	6	2.2	higher	-18q	+20q	0.358454	0.23132	0.23171	10	7.8	higher									+2q	-18p	0.736966	0.08705	0.08716	8	4.8	higher
+10p	+20p	#NAME?	0.16686	0.16798	0	1.6	lower	-9q	-16q	-0.557218	0.14664	0.14671	7	10.3	lower	+10p	+20p	0.687213	0.01882	0.0193	19	11.8	higher	+3q	+7q	-0.378512	0.23171	0.23242	6	7.8	lower									-19q	-20p	1	0.08716	0.08765	5	2.5	higher
+1q	-2q	-1.48543	0.16798	0.17059	1	2.8	lower	-6p	-10q	#NAME?	0.14671	0.14713	0	1.7	lower	+14q	+20q	0.807355	0.0193	0.01947	14	8	higher	-16p	-19p	0.819428	0.23242	0.23329	3	1.7	higher									+9p	-12p	1.44746	0.08765	0.08797	3	1.1	higher
-6p	+9p	1	0.17059	0.17059	3	1.5	higher	-15q	-16q	0.537657	0.14713	0.14776	9	6.2	higher	-5p	+18q	1.8625	0.01947	0.01947	4	1.1	higher	-7p	-7q	0.819428	0.23329	0.23371	3	1.7	higher									+6q	-19q	1.44746	0.08797	0.08801	3	1.1	higher
-9q	+14q	1	0.17059	0.17099	3	1.5	higher	-4q	+16q	0.63743	0.14776	0.14809	7	4.5	higher	-16p	-20p	1.8625	0.01947	0.01992	4	1.1	higher	+2p	+5q	0.819428	0.23371	0.23429	3	1.7	higher									+1q	+3p	1	0.08801	0.08822	5	2.5	higher
+15q	-21q	-1.48543	0.17099	0.17202	1	2.8	lower	-9p	+20p	0.343302	0.14809	0.1483	17	13.4	higher	-2p	-8p	0.771731	0.01992	0.01998	14	8.2	higher	-2q	+15q	0.678072	0.23429	0.23451	4	2.5	higher									+7p	-11q	0.415037	0.08822	0.08828	18	13.5	higher
+4q	-20p	-1.48543	0.17202	0.17202	1	2.8	lower	-4p	+21q	0.494109	0.1483	0.1484	10	7.1	higher	-10q	-12q	0.974005	0.01998	0.02023	11	5.6	higher	+1q	+20q	0.209228	0.23451	0.23515	20	17.3	higher									+5p	+11p	1	0.08828	0.08838	5	2.5	higher
+6q	-9p	-1.48543	0.17202	0.17208	1	2.8	lower	-6q	-17p	0.231542	0.1484	0.14862	29	24.7	higher	+12q	+16p	0.541709	0.02023	0.02029	23	15.8	higher	+5q	-7q	#NAME?	0.23515	0.23568	0	1.3	lower									-1p	-1q	1.152	0.08838	0.08876	4	1.8	higher
-2p	+6p	0.906891	0.17208	0.17208	3	1.6	higher	+2p	-11q	0.494109	0.14862	0.14869	10	7.1	higher	-9p	-10q	0.675038	0.02029	0.02029	19	11.9	higher	+16p	-16q	-1.37851	0.23568	0.23592	1	2.6	lower									-5q	-6q	0.807355	0.08876	0.08939	7	4	higher
+6p	+8q	0.906891	0.17208	0.17208	3	1.6	higher	-11q	-22q	0.537657	0.14869	0.14904	9	6.2	higher	-9p	+20p	0.675038	0.02029	0.0205	19	11.9	higher	-1p	-8p	#NAME?	0.23592	0.23602	0	1.3	lower									-3p	+8p	1.23447	0.08939	0.08973	4	1.7	higher
+6p	+16q	0.906891	0.17208	0.17341	3	1.6	higher	-14q	-19q	1.09954	0.14904	0.15011	3	1.4	higher	-11q	+12p	0.72289	0.0205	0.0205	17	10.3	higher	+1p	-6q	0.480626	0.23602	0.23617	6	4.3	higher									-12q	-21q	0.862496	0.08973	0.08981	6	3.3	higher
+2q	-6p	#NAME?	0.17341	0.17341	0	1.5	lower	-6q	+16q	0.567041	0.15011	0.1507	8	5.4	higher	+12p	-18q	0.72289	0.0205	0.02055	17	10.3	higher	-8p	-16p	-1.32193	0.23617	0.23625	1	2.5	lower									+9q	-15q	-0.815575	0.08981	0.08983	5	8.8	lower
+2q	+14q	#NAME?	0.17341	0.17341	0	1.5	lower	+17q	-18q	0.343302	0.1507	0.15089	17	13.4	higher	-5p	-22q	0.798366	0.02055	0.0206	12	6.9	higher	+1p	+15q	0.819428	0.23625	0.23646	3	1.7	higher									+2q	+16q	1	0.08983	0.09012	5	2.5	higher
-10p	+14q	#NAME?	0.17341	0.17475	0	1.5	lower	-14q	-22q	0.431157	0.15089	0.15134	12	8.9	higher	-14q	-18q	0.597563	0.0206	0.02102	23	15.2	higher	-16p	-22q	#NAME?	0.23646	0.23853	0	1.3	lower									+18p	+20p	#NAME?	0.09012	0.09035	0	2.1	lower
+4q	+15q	0.798366	0.17475	0.17475	4	2.3	higher	-9p	+18q	-1.10434	0.15134	0.15147	2	4.3	lower	-3p	-8p	0.493409	0.02102	0.02103	29	20.6	higher	-1p	+3q	-0.765535	0.23853	0.23904	2	3.4	lower									+1q	+21q	1.152	0.09035	0.09112	4	1.8	higher
+15q	+16p	0.798366	0.17475	0.1758	4	2.3	higher	-3p	+21q	-1.63227	0.15147	0.15153	1	3.1	lower	+6p	+18q	1.06559	0.02103	0.02103	9	4.3	higher	+1p	-8p	-0.707819	0.23904	0.2393	3	4.9	lower									-1p	-5p	0.807355	0.09112	0.09299	7	4	higher
-1q	+2p	#NAME?	0.1758	0.1758	0	1.5	lower	-12q	+18p	#NAME?	0.15153	0.15189	0	1.7	lower	-10q	+12q	1.06559	0.02103	0.02125	9	4.3	higher	-2q	-20p	0.819428	0.2393	0.2393	3	1.7	higher									-11q	-16q	1.152	0.09299	0.09329	4	1.8	higher
+2p	-14q	#NAME?	0.1758	0.17696	0	1.5	lower	-1p	-9q	-1.58496	0.15189	0.15283	1	3	lower	+3p	+20q	1.03242	0.02125	0.02139	9	4.4	higher	-6p	-13q	0.819428	0.2393	0.23987	3	1.7	higher									+5q	+8q	0.649503	0.09329	0.0938	8	5.1	higher
+7q	+12q	0.294447	0.17696	0.177	13	10.6	higher	-5q	-13q	0.605721	0.15283	0.15384	7	4.6	higher	-3q	-16q	-2.16993	0.02139	0.02145	1	4.5	lower	+1q	+12p	0.36257	0.23987	0.2404	9	7	higher									+2q	-14q	0.531851	0.0938	0.0938	12	8.3	higher
-9p	-11q	0.40439	0.177	0.17812	9	6.8	higher	-5q	-21q	0.473931	0.15384	0.15438	10	7.2	higher	-4q	-19p	0.785875	0.02145	0.02162	15	8.7	higher	-11p	+16p	-0.707819	0.2404	0.24068	3	4.9	lower									-6q	-14q	0.531851	0.0938	0.09424	12	8.3	higher
-4p	+5p	#NAME?	0.17812	0.17887	0	1.4	lower	-9p	-16p	0.44151	0.15438	0.15455	11	8.1	higher	+2p	-9p	0.923379	0.02162	0.02165	11	5.8	higher	+7q	+20q	-1.32193	0.24068	0.24068	1	2.5	lower									-5q	+19q	0.736966	0.09424	0.09428	8	4.8	higher
-10q	+12q	-0.925999	0.17887	0.18021	2	3.8	lower	+1p	+5p	0.621488	0.15455	0.15504	6	3.9	higher	-12p	-22q	0.550869	0.02165	0.02175	23	15.7	higher	-18p	+20q	-1.32193	0.24068	0.24071	1	2.5	lower									-3q	-4q	1.32193	0.09428	0.09459	3	1.2	higher
+5q	-10q	0.514573	0.18021	0.18078	6	4.2	higher	-2q	-7p	1.09954	0.15504	0.15504	3	1.4	higher	+10p	+11q	1.55639	0.02175	0.02193	5	1.7	higher	+3q	+13q	-0.584963	0.24071	0.24118	3	4.5	lower									-8p	-11q	0.420706	0.09459	0.09496	17	12.7	higher
-4q	-17p	0.906891	0.18078	0.18078	3	1.6	higher	+11q	-15q	1.09954	0.15504	0.1568	3	1.4	higher	-7q	-9p	0.832543	0.02193	0.02199	13	7.3	higher	+2p	+12p	0.556393	0.24118	0.2412	5	3.4	higher									-18q	+20p	0.172504	0.09496	0.09496	63	55.9	higher
-17p	-20q	0.906891	0.18078	0.18116	3	1.6	higher	+13q	-22q	-1.1375	0.1568	0.15691	2	4.4	lower	-4q	+19q	0.852443	0.02199	0.02203	13	7.2	higher	+2p	+5p	0.212304	0.2412	0.24128	19	16.4	higher									-4q	-18p	0.405451	0.09496	0.09553	20	15.1	higher
+8q	+19p	0.485427	0.18116	0.1814	7	5	higher	-10p	-16p	1.09954	0.15691	0.15719	3	1.4	higher	+5p	-18p	0.643856	0.02203	0.02211	20	12.8	higher	+9q	-17p	0.36257	0.24128	0.24278	9	7	higher									+5q	-20p	1.152	0.09553	0.09609	4	1.8	higher
-1q	-18q	0.439285	0.1814	0.1814	8	5.9	higher	+9p	-17p	-0.514573	0.15719	0.15751	7	10	lower	-4q	-16p	1.55639	0.02211	0.02216	5	1.7	higher	+12q	-21q	0.819428	0.24278	0.24304	3	1.7	higher									+9q	+13q	0.298596	0.09609	0.09612	23	18.7	higher
-3q	-6q	0.439285	0.1814	0.1814	8	5.9	higher	+6q	-11p	1	0.15751	0.15751	3	1.5	higher	-4q	-17q	1.152	0.02216	0.02246	8	3.6	higher	-10q	+12q	0.621488	0.24304	0.24321	4	2.6	higher									-4p	+9p	0.621488	0.09612	0.0963	10	6.5	higher
-3q	+19q	0.439285	0.1814	0.18199	8	5.9	higher	-11p	-20q	1	0.15751	0.1584	3	1.5	higher	+16q	+17q	1.55639	0.02246	0.02268	5	1.7	higher	-17p	-18q	0.321928	0.24321	0.24394	11	8.8	higher									+1q	+16q	0.621488	0.0963	0.09652	10	6.5	higher
+5p	-20q	0.736966	0.18199	0.18242	4	2.4	higher	-4q	+5p	0.241008	0.1584	0.15856	26	22	higher	+8p	+14q	1.55639	0.02268	0.02275	5	1.7	higher	-16p	-18q	0.819428	0.24394	0.24431	3	1.7	higher									-15q	+22q	1.32193	0.09652	0.09661	3	1.2	higher
+4p	+20q	0.643856	0.18242	0.18291	5	3.2	higher	+12p	-17p	-0.411426	0.15856	0.15868	10	13.3	lower	-2p	+6p	1.22239	0.02275	0.02278	7	3	higher	-15q	-20p	#NAME?	0.24431	0.24444	0	1.3	lower									-12p	-17p	0.621488	0.09661	0.09666	8	5.2	higher
-1p	-3p	0.338416	0.18291	0.18291	11	8.7	higher	-12p	-22q	0.862496	0.15868	0.15875	4	2.2	higher	+1q	+18p	-0.445626	0.02278	0.02301	21	28.6	lower	+5p	-12q	0.736966	0.24444	0.24756	3	1.8	higher									+6p	-18p	0.621488	0.09666	0.09676	10	6.5	higher
-3p	-15q	0.338416	0.18291	0.18304	11	8.7	higher	+19q	+20q	0.374396	0.15875	0.1591	14	10.8	higher	+7q	+18p	1.06559	0.02301	0.02304	9	4.3	higher	-7q	+18p	-1.32193	0.24756	0.24768	1	2.5	lower									-2p	-22q	1.074	0.09676	0.09689	4	1.9	higher
-1p	-2p	0.294447	0.18304	0.1831	13	10.6	higher	-11q	+19q	0.540568	0.1591	0.15934	8	5.5	higher	-4q	+18p	1	0.02304	0.02307	10	5	higher	-6q	-22q	0.391191	0.24768	0.24848	8	6.1	higher									-10p	+20q	0.330973	0.09689	0.09704	20	15.9	higher
-11q	+19q	0.37707	0.1831	0.18426	10	7.7	higher	-5q	-9q	0.225713	0.15934	0.15974	29	24.8	higher	+11q	-15q	1.47393	0.02307	0.02313	5	1.8	higher	+9q	-11q	-0.432959	0.24848	0.25002	6	8.1	lower									-5q	-20p	0.499926	0.09704	0.09725	14	9.9	higher
-2q	+19p	0.549339	0.18426	0.18473	6	4.1	higher	+1q	+14q	0.736966	0.15974	0.15977	5	3	higher	-2p	-18q	1.03242	0.02313	0.02325	9	4.4	higher	-16q	-22q	0.556393	0.25002	0.25019	5	3.4	higher									-11q	+20q	0.280901	0.09725	0.09769	26	21.4	higher
-6p	+14q	0.643856	0.18473	0.18498	5	3.2	higher	+8q	-11q	0.346176	0.15977	0.15977	15	11.8	higher	+6p	-7q	1	0.02325	0.02341	10	5	higher	-2q	+19q	-0.584963	0.25019	0.25198	4	6	lower									+12q	+16p	-1.88753	0.09769	0.09924	1	3.7	lower
+5p	-20p	0.549339	0.18498	0.18519	6	4.1	higher	+8q	+12p	0.346176	0.15977	0.16109	15	11.8	higher	-11q	+14q	0.862496	0.02341	0.02363	12	6.6	higher	-4q	+18p	-0.887525	0.25198	0.25241	2	3.7	lower									-9q	-17p	0.421464	0.09924	0.09944	15	11.2	higher
-1p	+1q	0.514573	0.18519	0.18565	6	4.2	higher	-17p	-19p	0.311359	0.16109	0.16212	17	13.7	higher	-5p	+20q	1.074	0.02363	0.02364	8	3.8	higher	-5p	-11q	#NAME?	0.25241	0.25321	0	1.2	lower									+2p	+12q	1.152	0.09944	0.09969	4	1.8	higher
-6q	-22q	0.209719	0.18565	0.18678	17	14.7	higher	-6q	-10q	0.358454	0.16212	0.16221	15	11.7	higher	+6p	+17q	0.736966	0.02364	0.02378	16	9.6	higher	+3q	-19p	-0.162271	0.25321	0.25336	21	23.5	lower									+4q	-18q	0.929611	0.09969	0.10003	4	2.1	higher
-13q	+16q	0.206451	0.18678	0.18716	18	15.6	higher	-3p	+17q	0.658963	0.16221	0.16269	6	3.8	higher	-7p	+8q	0.534336	0.02378	0.02386	21	14.5	higher	-8p	-19p	0.305626	0.25336	0.2536	11	8.9	higher									-3p	-19q	1.44746	0.10003	0.10037	3	1.1	higher
-11p	+20q	0.485427	0.18716	0.18716	7	5	higher	-6q	+7q	0.415037	0.16269	0.16344	12	9	higher	+18q	-20p	1.22239	0.02386	0.02388	7	3	higher	-2q	+12p	-1.32193	0.2536	0.25382	1	2.5	lower									-3p	+7p	0.42711	0.10037	0.10115	16	11.9	higher
+12p	+20q	0.485427	0.18716	0.18768	7	5	higher	+18q	+20p	0.862496	0.16344	0.16349	4	2.2	higher	-5q	-9p	0.578704	0.02388	0.02391	23	15.4	higher	-5q	+21q	0.621488	0.25382	0.25382	4	2.6	higher									-11p	+17q	1.152	0.10115	0.1015	4	1.8	higher
-6q	-8q	0.736966	0.18768	0.18768	4	2.4	higher	-4p	+16q	0.658963	0.16349	0.16358	6	3.8	higher	-9p	-16q	-0.286417	0.02391	0.02394	51	62.2	lower	-18q	+21q	0.621488	0.25382	0.25422	4	2.6	higher									-1p	-6q	0.707218	0.1015	0.10174	8	4.9	higher
-6q	-10q	0.736966	0.18768	0.18768	4	2.4	higher	-16p	-21q	0.862496	0.16358	0.16399	4	2.2	higher	-6q	+22q	1.11247	0.02394	0.02398	8	3.7	higher	+4q	-11q	0.621488	0.25422	0.25422	4	2.6	higher									+6p	+20q	0.269461	0.10174	0.10284	27	22.4	higher
-8p	-18q	0.736966	0.18768	0.18882	4	2.4	higher	+3q	-7p	0.862496	0.16399	0.16471	4	2.2	higher	-1p	-16q	0.237864	0.02398	0.02411	75	63.6	higher	+6q	-11q	0.621488	0.25422	0.25422	4	2.6	higher									-16p	-18p	0.943416	0.10284	0.10309	5	2.6	higher
-2p	+8q	0.338416	0.18882	0.18919	11	8.7	higher	-10q	-14q	0.415037	0.16471	0.16556	12	9	higher	+5q	+15q	1.73697	0.02411	0.02414	4	1.2	higher	-11q	+16q	0.621488	0.25422	0.25438	4	2.6	higher									+4q	-14q	1.20645	0.10309	0.10339	3	1.3	higher
-2p	+9q	0.40439	0.18919	0.18919	9	6.8	higher	-10q	-12p	0.862496	0.16556	0.1661	4	2.2	higher	+2q	+20q	1.62149	0.02414	0.02431	4	1.3	higher	-9p	+14q	0.736966	0.25438	0.25438	3	1.8	higher									+2q	+8q	0.403065	0.10339	0.10358	16	12.1	higher
-3q	+8q	0.40439	0.18919	0.18919	9	6.8	higher	+5p	+9q	0.489038	0.1661	0.16617	8	5.7	higher	-4p	-19p	0.621488	0.02431	0.02436	20	13	higher	-12p	+14q	0.736966	0.25438	0.25599	3	1.8	higher									+7p	+11q	0.584963	0.10358	0.10358	9	6	higher
+9q	+16q	0.40439	0.18919	0.18919	9	6.8	higher	+2p	+22q	0.736966	0.16617	0.1665	5	3	higher	-2q	-4q	0.862496	0.02436	0.02458	12	6.6	higher	-14q	+20p	0.736966	0.25599	0.25617	3	1.8	higher									+7p	-19q	0.584963	0.10358	0.1038	9	6	higher
-14q	+16q	0.40439	0.18919	0.18981	9	6.8	higher	-2q	-22q	0.415037	0.1665	0.16708	12	9	higher	+2p	-9q	1.03242	0.02458	0.02464	9	4.4	higher	-2q	+6q	#NAME?	0.25617	0.25617	0	1.3	lower									+8p	+19q	1.152	0.1038	0.10439	4	1.8	higher
-2p	+7q	0.358454	0.18981	0.18981	10	7.8	higher	-19p	-22q	0.491853	0.16708	0.16746	9	6.4	higher	+6q	-9p	0.971431	0.02464	0.02482	10	5.1	higher	-2q	+22q	#NAME?	0.25617	0.25617	0	1.3	lower									+6p	+9q	0.943416	0.10439	0.10441	5	2.6	higher
-2p	+12p	0.358454	0.18981	0.18981	10	7.8	higher	+10p	-17p	0.222392	0.16746	0.16752	28	24	higher	-2p	-6p	1.8625	0.02482	0.02486	4	1.1	higher	+5q	+9q	#NAME?	0.25617	0.25617	0	1.3	lower									+5p	-10q	0.707218	0.10441	0.10459	8	4.9	higher
+7q	+8q	0.358454	0.18981	0.18981	10	7.8	higher	+2p	+19q	0.393011	0.16752	0.16752	13	9.9	higher	+12p	+17q	0.789433	0.02486	0.02491	14	8.1	higher	-13q	+16q	#NAME?	0.25617	0.25654	0	1.3	lower									-1q	+5p	1.32193	0.10459	0.10485	3	1.2	higher
+8q	+12p	0.358454	0.18981	0.18981	10	7.8	higher	+2p	+21q	0.393011	0.16752	0.16804	13	9.9	higher	-3p	-17p	0.412292	0.02491	0.02493	35	26.3	higher	+2p	+20p	-0.678072	0.25654	0.25854	3	4.8	lower									+6p	-15q	0.447459	0.10485	0.10511	15	11	higher
+12p	+21q	0.358454	0.18981	0.18981	10	7.8	higher	-8p	-21q	0.383329	0.16804	0.16878	12	9.2	higher	-9p	-17p	0.31853	0.02493	0.02493	53	42.5	higher	+16p	+19q	0.447459	0.25854	0.25857	6	4.4	higher									+2p	+7q	0.60921	0.10511	0.10511	9	5.9	higher
+16q	-21q	0.358454	0.18981	0.19055	10	7.8	higher	+3q	-10q	0.311944	0.16878	0.16936	18	14.5	higher	-8p	-12q	0.550869	0.02493	0.02497	23	15.7	higher	-6p	+16p	#NAME?	0.25857	0.25857	0	1.3	lower									+7q	-9p	0.60921	0.10511	0.10512	9	5.9	higher
-1p	+10p	-0.925999	0.19055	0.19084	2	3.8	lower	-11q	-16q	-1.10434	0.16936	0.17156	2	4.3	lower	-3p	-13q	0.514573	0.02497	0.0252	26	18.2	higher	+16p	-20p	#NAME?	0.25857	0.25909	0	1.3	lower									+5q	+9p	1.32193	0.10512	0.10512	3	1.2	higher
-4p	+7p	#NAME?	0.19084	0.19254	0	1.3	lower	+8q	-10p	-0.82103	0.17156	0.17159	3	5.3	lower	+12p	-18p	0.862496	0.0252	0.02527	12	6.6	higher	-13q	+20q	0.367732	0.25909	0.2593	8	6.2	higher									+5q	+16p	1.32193	0.10512	0.10554	3	1.2	higher
+2p	+4q	#NAME?	0.19254	0.19354	0	1.4	lower	+7p	+12p	0.491853	0.17159	0.17172	9	6.4	higher	-9q	+22q	1.32193	0.02527	0.02535	6	2.4	higher	-4p	-9p	0.401363	0.2593	0.2593	7	5.3	higher									+11p	+20q	0.367732	0.10554	0.10694	16	12.4	higher
+5q	-21q	0.258918	0.19354	0.19443	14	11.7	higher	-1p	+3q	-1.53605	0.17172	0.17189	1	2.9	lower	+5p	-11p	0.605721	0.02535	0.02539	21	13.8	higher	-4p	+18p	0.401363	0.2593	0.25941	7	5.3	higher									-1p	-18p	0.40439	0.10694	0.10699	18	13.6	higher
+2q	+4p	#NAME?	0.19443	0.19513	0	1.4	lower	+14q	+16q	1	0.17189	0.17332	3	1.5	higher	-1p	-10p	1.17509	0.02539	0.02545	7	3.1	higher	+1q	+5q	-0.807355	0.25941	0.25941	2	3.5	lower									+3q	+17q	0.862496	0.10699	0.10722	6	3.3	higher
+9p	+20q	0.906891	0.19513	0.1963	3	1.6	higher	+6p	-16q	0.621488	0.17332	0.17347	6	3.9	higher	+5p	+9p	0.736966	0.02545	0.02547	15	9	higher	+1q	+16q	-0.807355	0.25941	0.26012	2	3.5	lower									+1q	+6q	0.678072	0.10722	0.10728	8	5	higher
-8p	+19p	0.906891	0.1963	0.19704	3	1.6	higher	-6q	+18q	0.68966	0.17347	0.17375	5	3.1	higher	+2p	+8q	0.480626	0.02547	0.0257	24	17.2	higher	-11q	-20p	-0.847997	0.26012	0.26195	2	3.6	lower									+16p	-17p	0.287658	0.10728	0.1076	26	21.3	higher
-1q	+14q	0.514573	0.19704	0.19704	6	4.2	higher	-11p	+18q	-1.03562	0.17375	0.1738	2	4.1	lower	+1q	+8q	-0.108934	0.0257	0.02599	204	220	lower	+3q	+14q	0.192645	0.26195	0.26255	16	14	higher									-1q	-8p	0.777608	0.1076	0.10817	6	3.5	higher
-3q	+14q	0.514573	0.19704	0.19742	6	4.2	higher	-1p	+18p	#NAME?	0.1738	0.1745	0	1.6	lower	-10p	+12p	1.47393	0.02599	0.02601	5	1.8	higher	+1p	+6p	-1.32193	0.26255	0.26312	1	2.5	lower									+3q	+7p	0.383329	0.10817	0.10822	18	13.8	higher
+6q	-20p	0.906891	0.19742	0.20162	3	1.6	higher	-4p	-16q	0.514573	0.1745	0.17495	8	5.6	higher	-3p	+10p	0.68147	0.02601	0.02602	17	10.6	higher	+3p	-22q	1	0.26312	0.26312	2	1	higher									+3q	-12q	1.32193	0.10822	0.10825	3	1.2	higher
+1q	-17p	0.736966	0.20162	0.20172	4	2.4	higher	-11q	+12q	0.862496	0.17495	0.17498	4	2.2	higher	+6p	-22q	0.40439	0.02602	0.02611	36	27.2	higher	-8q	-22q	1	0.26312	0.26312	2	1	higher									-10p	-22q	0.577767	0.10825	0.10828	10	6.7	higher
-8p	+20p	#NAME?	0.20172	0.20172	0	1.4	lower	-7q	+20q	0.68966	0.17498	0.17567	5	3.1	higher	-3p	+6p	0.812914	0.02611	0.02612	13	7.4	higher	-17q	-22q	1	0.26312	0.26326	2	1	higher									+2p	-21q	0.678072	0.10828	0.10875	8	5	higher
-8q	+20p	#NAME?	0.20172	0.20277	0	1.4	lower	+7q	+20p	0.491853	0.17567	0.17654	9	6.4	higher	-9q	+17q	0.68147	0.02612	0.02615	17	10.6	higher	+4q	+9p	1	0.26326	0.26326	2	1	higher									+8q	-16q	0.452512	0.10875	0.10951	13	9.5	higher
+8p	+16p	0.906891	0.20277	0.20335	3	1.6	higher	+13q	-14q	0.621488	0.17654	0.17717	6	3.9	higher	+17q	-20q	1.73697	0.02615	0.02635	4	1.2	higher	+5q	-10p	1	0.26326	0.26326	2	1	higher									-8q	-22q	1.20645	0.10951	0.10951	3	1.3	higher
+6p	-6q	#NAME?	0.20335	0.20335	0	1.3	lower	+10p	-16p	0.514573	0.17717	0.17735	8	5.6	higher	+4p	-22q	0.80408	0.02635	0.02641	11	6.3	higher	+6q	-10p	1	0.26326	0.26326	2	1	higher									+15q	-22q	1.20645	0.10951	0.10983	3	1.3	higher
+6p	+19q	#NAME?	0.20335	0.20356	0	1.3	lower	-18q	+20q	0.284453	0.17735	0.17752	19	15.6	higher	+8p	+18p	1.55639	0.02641	0.02645	5	1.7	higher	+6q	-21q	1	0.26326	0.26326	2	1	higher									+8q	-11q	0.349235	0.10983	0.10991	20	15.7	higher
+2p	+12q	0.678072	0.20356	0.20417	4	2.5	higher	-5q	+15q	-1.48543	0.17752	0.1781	1	2.8	lower	+3q	-21q	0.862496	0.02645	0.02662	12	6.6	higher	+16q	-21q	1	0.26326	0.26326	2	1	higher									+11q	+13q	0.393011	0.10991	0.11025	13	9.9	higher
+7p	-16p	0.819428	0.20417	0.20423	3	1.7	higher	+6p	-17p	-0.415037	0.1781	0.17844	9	12	lower	-8p	-18p	0.460634	0.02662	0.02682	30	21.8	higher	+17q	+22q	1	0.26326	0.26339	2	1	higher									+5q	-18p	#NAME?	0.11025	0.1106	0	2	lower
-4p	-11q	#NAME?	0.20423	0.20534	0	1.3	lower	+15q	+21q	1	0.17844	0.17887	3	1.5	higher	-7q	+20q	0.721024	0.02682	0.0269	15	9.1	higher	+8q	-20p	0.514573	0.26339	0.26518	5	3.5	higher									+8q	+11q	0.514573	0.1106	0.11076	10	7	higher
-11p	+12p	0.383329	0.20534	0.20534	9	6.9	higher	-6q	+7p	0.334001	0.17887	0.17906	15	11.9	higher	+14q	+20p	1.03242	0.0269	0.02714	9	4.4	higher	-5q	+16p	-0.847997	0.26518	0.26518	2	3.6	lower									+2q	-10q	0.943416	0.11076	0.11076	5	2.6	higher
+12p	-21q	0.383329	0.20534	0.20548	9	6.9	higher	+20p	-22q	0.40632	0.17906	0.17994	11	8.3	higher	-2p	-17q	1.73697	0.02714	0.02732	4	1.2	higher	+14q	-18q	-0.847997	0.26518	0.26529	2	3.6	lower									-6q	-10q	0.943416	0.11076	0.11128	5	2.6	higher
+8q	-9q	0.678072	0.20548	0.20548	4	2.5	higher	-4q	+11q	1	0.17994	0.18002	3	1.5	higher	+10p	+22q	1.17509	0.02732	0.02738	7	3.1	higher	-4p	+11p	1	0.26529	0.26537	2	1	higher									+8q	+17q	0.321928	0.11128	0.11131	22	17.6	higher
-10p	+16q	0.678072	0.20548	0.20597	4	2.5	higher	-7q	-19p	#NAME?	0.18002	0.18004	0	1.6	lower	-16q	-18q	-0.274332	0.02738	0.02739	53	64.1	lower	-3p	-7q	0.254183	0.26537	0.2673	13	10.9	higher									+2q	+9q	1.074	0.11131	0.11202	4	1.9	higher
+12p	-20p	0.599462	0.20597	0.20614	5	3.3	higher	-9p	+12p	0.364156	0.18004	0.1801	13	10.1	higher	-7q	-18q	0.793549	0.02739	0.02773	13	7.5	higher	-6p	+7p	1	0.2673	0.26828	2	1	higher									+5q	+7p	0.669851	0.11202	0.11217	7	4.4	higher
-11q	-22q	0.176251	0.20614	0.2079	20	17.7	higher	-6q	-19p	0.434403	0.1801	0.18028	10	7.4	higher	+5p	-19p	0.610433	0.02773	0.02796	20	13.1	higher	-7q	-20p	0.736966	0.26828	0.26884	3	1.8	higher									-4q	-20p	0.40439	0.11217	0.11233	18	13.6	higher
-9p	+16p	-0.707819	0.2079	0.20823	3	4.9	lower	-7p	-22q	#NAME?	0.18028	0.18042	0	1.6	lower	-9p	-14q	0.571906	0.02796	0.02842	22	14.8	higher	+7p	+17q	0.736966	0.26884	0.26884	3	1.8	higher									+6q	+12p	0.943416	0.11233	0.11261	5	2.6	higher
-18p	+21q	-0.887525	0.20823	0.20936	2	3.7	lower	-12p	-16q	1	0.18042	0.18132	3	1.5	higher	-1p	+9p	-1.43296	0.02842	0.02862	3	8.1	lower	-9q	-10p	0.736966	0.26884	0.269	3	1.8	higher									-1p	+5p	0.498806	0.11261	0.11273	13	9.2	higher
-1p	+4q	0.340075	0.20936	0.20936	10	7.9	higher	-2q	-10q	0.383329	0.18132	0.18167	12	9.2	higher	+20p	+20q	0.571906	0.02862	0.02864	22	14.8	higher	-15q	-17p	0.401363	0.269	0.26903	7	5.3	higher									+7p	-20p	0.2705	0.11273	0.11292	31	25.7	higher
-15q	+16p	0.340075	0.20936	0.21074	10	7.9	higher	+3p	+8q	0.300866	0.18167	0.18425	17	13.8	higher	-14q	+16q	1.47393	0.02864	0.02865	5	1.8	higher	-15q	-18p	#NAME?	0.26903	0.27068	0	1.2	lower									-3p	-19p	1.32193	0.11292	0.11296	3	1.2	higher
-1p	-8p	0.556393	0.21074	0.21074	5	3.4	higher	-9p	+9q	-1	0.18425	0.18468	2	4	lower	+13q	+20p	1.32193	0.02865	0.02867	6	2.4	higher	-4p	-10q	-0.336283	0.27068	0.27107	8	10.1	lower									+12p	-16q	1.074	0.11296	0.11376	4	1.9	higher
-1p	-10q	0.556393	0.21074	0.21127	5	3.4	higher	+8p	-9q	0.798366	0.18468	0.18498	4	2.3	higher	-5p	-12p	1.73697	0.02867	0.02868	4	1.2	higher	+3q	-9q	0.215013	0.27107	0.27139	13	11.2	higher									-5p	+20q	0.343302	0.11376	0.11422	17	13.4	higher
-3q	-9p	0.456858	0.21127	0.21127	7	5.1	higher	+14q	-17p	0.425764	0.18498	0.18527	9	6.7	higher	+11p	+13q	1.73697	0.02868	0.02881	4	1.2	higher	-8p	-12p	0.415037	0.27139	0.27139	6	4.5	higher									-6q	+7p	0.428843	0.11422	0.11452	14	10.4	higher
+4q	+9q	0.456858	0.21127	0.21135	7	5.1	higher	+12p	+16q	-1.53605	0.18527	0.18547	1	2.9	lower	+7q	-12p	1	0.02881	0.029	9	4.5	higher	-8p	+18p	0.415037	0.27139	0.27151	6	4.5	higher									-3p	-8p	0.421464	0.11452	0.11493	15	11.2	higher
-8p	-21q	0.678072	0.21135	0.21135	4	2.5	higher	-14q	+15q	1	0.18547	0.18663	3	1.5	higher	-12p	-17p	0.4975	0.029	0.02905	24	17	higher	+5p	+16p	-0.34645	0.27151	0.2725	7	8.9	lower									-12q	-18q	0.494109	0.11493	0.11525	10	7.1	higher
-8q	+12p	0.678072	0.21135	0.21135	4	2.5	higher	+5p	-6p	-0.963474	0.18663	0.18707	2	3.9	lower	-1p	-3q	1.62149	0.02905	0.02919	4	1.3	higher	+6p	-14q	0.736966	0.2725	0.27273	3	1.8	higher									+13q	-16q	0.332575	0.11525	0.11593	17	13.5	higher
-10q	-11p	0.678072	0.21135	0.21135	4	2.5	higher	+3q	+8q	0.193975	0.18707	0.18813	31	27.1	higher	+20q	-21q	0.633872	0.02919	0.02935	18	11.6	higher	-11q	-13q	0.304006	0.27273	0.27316	10	8.1	higher									+12q	+20p	0.483209	0.11593	0.11604	13	9.3	higher
-10q	+12p	0.678072	0.21135	0.21135	4	2.5	higher	+9q	-11q	#NAME?	0.18813	0.18832	0	1.6	lower	-9p	-19p	0.646363	0.02935	0.02947	18	11.5	higher	-12q	-17p	1	0.27316	0.27427	2	1	higher									-3p	+3q	0.943416	0.11604	0.11692	5	2.6	higher
-10q	-21q	0.678072	0.21135	0.21398	4	2.5	higher	+12q	+13q	#NAME?	0.18832	0.18863	0	1.6	lower	+17q	-21q	0.793549	0.02947	0.02965	13	7.5	higher	+7p	+21q	#NAME?	0.27427	0.27456	0	1.2	lower									-11p	-18p	0.777608	0.11692	0.11704	6	3.5	higher
+4p	+20p	0.678072	0.21398	0.21612	4	2.5	higher	+4p	+7p	0.544321	0.18863	0.18863	7	4.8	higher	-8p	+12p	0.476903	0.02965	0.0298	27	19.4	higher	+8q	+12q	0.415037	0.27456	0.27501	6	4.5	higher									+19q	+20p	0.4975	0.11704	0.11714	12	8.5	higher
+10q	+15q	0.819428	0.21612	0.21733	3	1.7	higher	+7p	+9p	0.544321	0.18863	0.18922	7	4.8	higher	-2q	+12q	1.17509	0.0298	0.03029	7	3.1	higher	-3p	+10p	0.567041	0.27501	0.27501	4	2.7	higher									+2q	-17p	0.364997	0.11714	0.11739	17	13.2	higher
+4p	-6q	0.480626	0.21733	0.21733	6	4.3	higher	+19q	+22q	0.798366	0.18922	0.18958	4	2.3	higher	-2q	+6p	0.874469	0.03029	0.03029	11	6	higher	-3p	-17q	0.567041	0.27501	0.27501	4	2.7	higher									+10p	-11q	1.32193	0.11739	0.11759	3	1.2	higher
+4p	+19q	0.480626	0.21733	0.21765	6	4.3	higher	-2q	+10p	0.349942	0.18958	0.18982	13	10.2	higher	-2q	+20p	0.874469	0.03029	0.03033	11	6	higher	-3p	+18q	0.567041	0.27501	0.27503	4	2.7	higher									+9q	+20p	0.533432	0.11759	0.1179	11	7.6	higher
-10p	+10q	#NAME?	0.21765	0.21808	0	1.3	lower	+3q	+5q	0.906891	0.18982	0.19122	3	1.6	higher	+12p	+16q	1.73697	0.03033	0.03078	4	1.2	higher	-6q	+20q	0.263034	0.27503	0.27511	12	10	higher									-11p	-14q	0.584963	0.1179	0.11831	9	6	higher
+8p	+14q	#NAME?	0.21808	0.21832	0	1.3	lower	+10p	-18p	0.643856	0.19122	0.19152	5	3.2	higher	-9q	+21q	0.721024	0.03078	0.03087	15	9.1	higher	-2q	+3p	1	0.27511	0.27511	2	1	higher									-15q	+16p	0.398164	0.11831	0.11924	17	12.9	higher
-2p	-4p	#NAME?	0.21832	0.21832	0	1.2	lower	+3q	-4q	0.29045	0.19152	0.1919	17	13.9	higher	+7p	+18q	0.915936	0.03087	0.03146	10	5.3	higher	-8q	-13q	1	0.27511	0.27511	2	1	higher									+7p	+9q	0.40864	0.11924	0.11954	15	11.3	higher
-4p	+8q	#NAME?	0.21832	0.21832	0	1.2	lower	+1q	-18q	0.321928	0.1919	0.19259	15	12	higher	+4p	-19p	1.39593	0.03146	0.0316	5	1.9	higher	+9q	-17q	1	0.27511	0.27511	2	1	higher									-12p	+20p	0.836501	0.11954	0.12003	5	2.8	higher
-4p	+16q	#NAME?	0.21832	0.21837	0	1.2	lower	+1p	-15q	0.906891	0.19259	0.19259	3	1.6	higher	+5p	-11q	0.478231	0.0316	0.03167	28	20.1	higher	+9q	+18q	1	0.27511	0.27511	2	1	higher									-9p	+16q	1.074	0.12003	0.12016	4	1.9	higher
-9q	-13q	0.447459	0.21837	0.21924	6	4.4	higher	-6p	-15q	0.906891	0.19259	0.19287	3	1.6	higher	-9p	-22q	0.321928	0.03167	0.03187	49	39.2	higher	+10p	-13q	1	0.27511	0.27511	2	1	higher									-1p	+21q	#NAME?	0.12016	0.12107	0	1.9	lower
-2p	+12q	0.24664	0.21924	0.21924	14	11.8	higher	+11q	-22q	0.906891	0.19287	0.19346	3	1.6	higher	-13q	+17q	0.433185	0.03187	0.03204	32	23.7	higher	-13q	-17q	1	0.27511	0.27511	2	1	higher									-12q	-17p	-0.765535	0.12107	0.12226	4	6.8	lower
+12q	+16q	0.24664	0.21924	0.21996	14	11.8	higher	-2q	+20p	0.415037	0.19346	0.19404	10	7.5	higher	+5p	+19q	0.654503	0.03204	0.03207	17	10.8	higher	-13q	+18q	1	0.27511	0.27527	2	1	higher									+16q	-18p	0.556393	0.12226	0.12241	10	6.8	higher
+10p	-18p	#NAME?	0.21996	0.22101	0	1.3	lower	-6q	+10p	0.29956	0.19404	0.1944	16	13	higher	-14q	-20q	1.62149	0.03207	0.03232	4	1.3	higher	-9q	-10q	0.567041	0.27527	0.27567	4	2.7	higher									+2q	-20p	0.703018	0.12241	0.12248	7	4.3	higher
-3q	+7q	0.391191	0.22101	0.2211	8	6.1	higher	+3q	-15q	0.29956	0.1944	0.19535	16	13	higher	+13q	-22q	0.70044	0.03232	0.03239	13	8	higher	-8p	+9q	0.321928	0.27567	0.27585	9	7.2	higher									-15q	-16p	0.669851	0.12248	0.12263	7	4.4	higher
+5p	+6p	0.819428	0.2211	0.2211	3	1.7	higher	-11q	-19p	0.584963	0.19535	0.19535	6	4	higher	+5p	-16p	1.20645	0.03239	0.03248	6	2.6	higher	+6p	+16p	0.567041	0.27585	0.27629	4	2.7	higher									+1p	+20q	1	0.12263	0.12353	3	1.5	higher
+5p	-7q	0.819428	0.2211	0.2211	3	1.7	higher	+8q	+15q	0.643856	0.19535	0.19539	5	3.2	higher	+1q	+3q	0.229	0.03248	0.03254	62	52.9	higher	-3p	-21q	0.286304	0.27629	0.27677	10	8.2	higher									+5p	-19p	1	0.12353	0.12361	4	2	higher
+5p	-16q	0.819428	0.2211	0.22126	3	1.7	higher	-6p	+21q	#NAME?	0.19539	0.19584	0	1.5	lower	+10p	-13q	0.38498	0.03254	0.03254	38	29.1	higher	-4p	+14q	0.344648	0.27677	0.27724	8	6.3	higher									+9p	-18p	0.533432	0.12361	0.12361	11	7.6	higher
+2q	+16q	-1.32193	0.22126	0.22126	1	2.5	lower	-9q	+12p	0.367732	0.19584	0.19608	12	9.3	higher	-9p	+12p	0.678072	0.03254	0.03257	16	10	higher	-12p	-14q	#NAME?	0.27724	0.2774	0	1.2	lower									+2p	-4q	0.703018	0.12361	0.12361	7	4.3	higher
-10p	+21q	-1.32193	0.22126	0.22285	1	2.5	lower	-1q	-17p	#NAME?	0.19608	0.19608	0	1.3	lower	-2q	+15q	1.62149	0.03257	0.03292	4	1.3	higher	-4p	-21q	-0.443607	0.2774	0.27755	5	6.8	lower									-4q	-9p	0.703018	0.12361	0.12363	7	4.3	higher
+1q	+8q	0.556393	0.22285	0.22331	5	3.4	higher	+4q	-17p	#NAME?	0.19608	0.19671	0	1.3	lower	-11p	-16q	-0.333424	0.03292	0.03319	35	44.1	lower	-6q	-13q	0.344648	0.27755	0.27782	8	6.3	higher									+8q	-12q	0.537657	0.12363	0.12374	9	6.2	higher
+3p	-22q	0.736966	0.22331	0.22479	3	1.8	higher	+1q	-7p	#NAME?	0.19671	0.19671	0	1.5	lower	+2p	-19p	1.03653	0.03319	0.03329	8	3.9	higher	-7p	+12p	1	0.27782	0.27782	2	1	higher									+3q	-16p	1.20645	0.12374	0.12424	3	1.3	higher
+5p	+15q	0.556393	0.22479	0.22522	5	3.4	higher	+1q	-19q	#NAME?	0.19671	0.19729	0	1.5	lower	+10p	-17p	0.304691	0.03329	0.03336	52	42.1	higher	-7p	+15q	1	0.27782	0.27782	2	1	higher									+5p	-22q	0.387023	0.12424	0.12424	17	13	higher
-6p	-8q	0.819428	0.22522	0.22522	3	1.7	higher	+14q	-16p	0.906891	0.19729	0.19733	3	1.6	higher	+8q	-16p	0.715271	0.03336	0.03338	11	6.7	higher	+7q	+12p	1	0.27782	0.27793	2	1	higher									+11q	-18p	0.888969	0.12424	0.12456	5	2.7	higher
-6p	-10q	0.819428	0.22522	0.22522	3	1.7	higher	-10q	-11p	0.266075	0.19733	0.19801	19	15.8	higher	-9p	-12p	0.798366	0.03338	0.03385	12	6.9	higher	+5p	-6q	0.16665	0.27793	0.27844	22	19.6	higher									-5p	-20p	0.777608	0.12456	0.12489	6	3.5	higher
-10q	+14q	0.819428	0.22522	0.22566	3	1.7	higher	+10p	+12q	0.584963	0.19801	0.19907	6	4	higher	+6p	+18p	0.968291	0.03385	0.03386	9	4.6	higher	-13q	+18p	-1.26303	0.27844	0.27865	1	2.4	lower									-3p	+6p	0.888969	0.12489	0.1251	5	2.7	higher
-3q	-20q	0.819428	0.22566	0.22566	3	1.7	higher	+3p	-15q	0.447459	0.19907	0.19945	9	6.6	higher	+15q	-22q	0.810966	0.03386	0.03415	10	5.7	higher	+15q	+16p	0.658963	0.27865	0.27888	3	1.9	higher									+13q	-17q	0.361099	0.1251	0.12559	14	10.9	higher
+9q	-20q	0.819428	0.22566	0.22766	3	1.7	higher	-10q	+11q	0.906891	0.19945	0.19985	3	1.6	higher	+11p	-21q	1.12928	0.03415	0.03432	7	3.2	higher	+4q	+6p	#NAME?	0.27888	0.27898	0	1.2	lower									+7q	+12p	0.428843	0.12559	0.12561	14	10.4	higher
-14q	+19q	-0.560715	0.22766	0.23176	4	5.9	lower	+4p	-9p	0.395929	0.19985	0.20011	10	7.6	higher	-9q	+15q	1.39593	0.03432	0.03446	5	1.9	higher	-7q	+19q	0.344648	0.27898	0.27979	8	6.3	higher									-17p	-19p	0.459432	0.12561	0.12616	11	8	higher
-11q	+12p	0.304006	0.23176	0.23234	10	8.1	higher	-3p	+13q	0.906891	0.20011	0.20021	3	1.6	higher	+5q	+12p	0.968291	0.03446	0.03449	9	4.6	higher	+1p	+20p	-1.26303	0.27979	0.28046	1	2.4	lower									+3q	-9q	#NAME?	0.12616	0.12676	0	2	lower
+8q	+20p	0.447459	0.23234	0.23274	6	4.4	higher	-3p	-9p	0.463947	0.20021	0.20068	8	5.8	higher	-6p	-15q	0.937264	0.03449	0.03471	9	4.7	higher	-16q	+19p	1	0.28046	0.28046	2	1	higher									+5p	+14q	1.20645	0.12676	0.12729	3	1.3	higher
-9p	-11p	-0.536053	0.23274	0.23274	4	5.8	lower	-7p	-8p	0.599462	0.20068	0.20068	5	3.3	higher	-6q	-11q	0.45881	0.03471	0.03523	29	21.1	higher	+19p	+20p	1	0.28046	0.28069	2	1	higher									+2p	+17q	1	0.12729	0.12732	4	2	higher
-9p	-21q	-0.536053	0.23274	0.23319	4	5.8	lower	-8p	+11q	0.599462	0.20068	0.20068	5	3.3	higher	+7q	-20p	0.888969	0.03523	0.03543	10	5.4	higher	-5q	+20p	0.415037	0.28069	0.28107	6	4.5	higher									-2p	-18p	1.20645	0.12732	0.12732	3	1.3	higher
+5p	+20q	0.367732	0.23319	0.23453	8	6.2	higher	-8p	-19q	0.599462	0.20068	0.2009	5	3.3	higher	+3p	+5p	1	0.03543	0.03563	8	4	higher	-4q	+19q	0.273565	0.28107	0.28142	11	9.1	higher									+4p	-18p	1.20645	0.12732	0.12769	3	1.3	higher
-6p	+12q	0.321928	0.23453	0.23538	9	7.2	higher	-5q	-11q	0.335867	0.2009	0.2009	13	10.3	higher	-13q	-16q	0.16282	0.03563	0.03563	119	106.3	higher	-8p	+17q	-0.510962	0.28142	0.28275	4	5.7	lower									-10q	+11p	1	0.12769	0.12774	4	2	higher
-1p	-11q	0.241008	0.23538	0.23596	13	11	higher	-5q	+12p	0.335867	0.2009	0.20138	13	10.3	higher	+13q	-21q	1.39593	0.03563	0.03583	5	1.9	higher	-8p	-18q	0.273565	0.28275	0.2828	11	9.1	higher									+1q	+5p	0.4975	0.12774	0.1279	12	8.5	higher
-1p	+18q	#NAME?	0.23596	0.23719	0	1.1	lower	+3p	+7p	0.415037	0.20138	0.20161	10	7.5	higher	-11p	+20q	0.533432	0.03583	0.03593	22	15.2	higher	+2p	+3q	0.123658	0.2828	0.28294	28	25.7	higher									-8q	+13q	0.68966	0.1279	0.12796	5	3.1	higher
-3q	-7q	#NAME?	0.23719	0.23719	0	1.2	lower	-4q	+21q	0.389042	0.20161	0.20199	11	8.4	higher	+5p	+18q	0.777608	0.03593	0.03595	12	7	higher	-7p	-11p	0.567041	0.28294	0.28309	4	2.7	higher									+10q	-17p	#NAME?	0.12796	0.12807	0	1.6	lower
+6p	-14q	#NAME?	0.23719	0.23719	0	1.2	lower	+8q	-12p	0.549339	0.20199	0.20351	6	4.1	higher	-3p	-11q	0.628031	0.03595	0.03595	17	11	higher	-1p	-4q	0.862496	0.28309	0.28322	2	1.1	higher									+9p	+13q	0.21864	0.12807	0.12898	32	27.5	higher
+9q	-16p	#NAME?	0.23719	0.23726	0	1.2	lower	+3q	-8p	0.170986	0.20351	0.20435	34	30.2	higher	-9q	+18q	0.937264	0.03595	0.03611	9	4.7	higher	-3p	+21q	0.347923	0.28322	0.28362	7	5.5	higher									+11p	-22q	0.621488	0.12898	0.12913	8	5.2	higher
-6p	+21q	0.401363	0.23726	0.23726	7	5.3	higher	+17q	+20q	0.288505	0.20435	0.20442	16	13.1	higher	-7p	+18p	1.39593	0.03611	0.0363	5	1.9	higher	+7q	+14q	#NAME?	0.28362	0.28362	0	1.2	lower									+18p	-20p	1.20645	0.12913	0.12968	3	1.3	higher
+14q	+16q	0.401363	0.23726	0.23871	7	5.3	higher	-4p	-16p	0.584963	0.20442	0.20575	6	4	higher	+1q	+12q	0.321928	0.0363	0.0364	33	26.4	higher	+7q	+16p	#NAME?	0.28362	0.28426	0	1.2	lower									-12q	+20p	0.736966	0.12968	0.13021	6	3.6	higher
-3p	-22q	0.182377	0.23871	0.23906	16	14.1	higher	+8q	+14q	0.439285	0.20575	0.20611	8	5.9	higher	-2p	-22q	0.628906	0.0364	0.0365	15	9.7	higher	+12p	-17p	0.415037	0.28426	0.28528	6	4.5	higher									+3p	+6p	1.20645	0.13021	0.13097	3	1.3	higher
-3p	+16q	0.321928	0.23906	0.23921	9	7.2	higher	+7p	+11q	0.906891	0.20611	0.2072	3	1.6	higher	+17q	-18q	0.554374	0.0365	0.03654	21	14.3	higher	+3q	+9p	0.170986	0.28528	0.28528	17	15.1	higher									+6p	-9q	1	0.13097	0.13114	4	2	higher
+16q	-17p	0.367732	0.23921	0.24022	8	6.2	higher	-2q	+22q	0.736966	0.2072	0.20776	4	2.4	higher	-4q	+11q	1.62149	0.03654	0.03658	4	1.3	higher	+3q	+17q	0.170986	0.28528	0.28624	17	15.1	higher									+7q	-22q	0.236892	0.13114	0.13214	35	29.7	higher
-1p	-20q	0.621488	0.24022	0.24022	4	2.6	higher	-6q	-13q	0.643856	0.20776	0.20883	5	3.2	higher	-7p	+17q	1	0.03658	0.03711	8	4	higher	+1q	+7p	0.321928	0.28624	0.28636	8	6.4	higher									-12q	+17q	1.20645	0.13214	0.13314	3	1.3	higher
+8p	-15q	0.621488	0.24022	0.24086	4	2.6	higher	-2p	-9q	0.906891	0.20883	0.20883	3	1.6	higher	+12p	-21q	0.888969	0.03711	0.03723	10	5.4	higher	+8q	+9p	0.321928	0.28636	0.28654	8	6.4	higher									+3p	-17p	0.473931	0.13314	0.13394	10	7.2	higher
+4p	-4q	#NAME?	0.24086	0.2413	0	1.2	lower	+5q	-9q	0.906891	0.20883	0.2092	3	1.6	higher	-2q	-21q	0.937264	0.03723	0.03729	9	4.7	higher	+6p	+15q	-1.26303	0.28654	0.28693	1	2.4	lower									+2q	+16p	0.836501	0.13394	0.13553	5	2.8	higher
+8q	+9q	-0.443607	0.2413	0.24271	5	6.8	lower	-4p	-20p	0.736966	0.2092	0.21059	4	2.4	higher	+11p	-19p	1	0.03729	0.03743	8	4	higher	-4p	+21q	0.415037	0.28693	0.28703	6	4.5	higher									+12p	+13q	0.228416	0.13553	0.13566	28	23.9	higher
+1q	-17q	-1.26303	0.24271	0.24431	1	2.4	lower	-7p	-17p	0.599462	0.21059	0.21059	5	3.3	higher	+13q	+14q	1.62149	0.03743	0.03761	4	1.3	higher	-6p	-12p	0.862496	0.28703	0.28728	2	1.1	higher									-2q	-21q	1.09954	0.13566	0.13569	3	1.4	higher
+7p	+19p	0.401363	0.24431	0.24678	7	5.3	higher	+8p	-17p	0.599462	0.21059	0.21059	5	3.3	higher	+19q	+20q	0.597035	0.03761	0.03766	18	11.9	higher	-10q	-17p	0.286304	0.28728	0.28794	10	8.2	higher									+8p	+12q	1	0.13569	0.13573	4	2	higher
-9p	+12q	-0.34645	0.24678	0.24753	7	8.9	lower	-17p	-19q	0.599462	0.21059	0.21068	5	3.3	higher	-6q	+11p	0.777608	0.03766	0.03779	12	7	higher	-4p	-16q	-0.378512	0.28794	0.28836	6	7.8	lower									+5p	+9p	0.621488	0.13573	0.13582	8	5.2	higher
+2q	-17p	0.736966	0.24753	0.24753	3	1.8	higher	-1p	-9p	0.599462	0.21068	0.21081	5	3.3	higher	+6q	+14q	1.39593	0.03779	0.03789	5	1.9	higher	+7p	+20q	0.473931	0.28836	0.28847	5	3.6	higher									-4p	+6q	0.669851	0.13582	0.13582	7	4.4	higher
+9p	-17q	0.736966	0.24753	0.24753	3	1.8	higher	+9p	+17q	0.485427	0.21081	0.2115	7	5	higher	-6p	-22q	0.594008	0.03789	0.0379	16	10.6	higher	-16q	-17p	0.321928	0.28847	0.28873	8	6.4	higher									-4p	+9q	0.669851	0.13582	0.13593	7	4.4	higher
-9q	-17p	0.736966	0.24753	0.24759	3	1.8	higher	+4p	+14q	#NAME?	0.2115	0.21239	0	1.5	lower	-4q	-18p	0.703018	0.0379	0.03791	14	8.6	higher	-3p	+3q	0.075434	0.28873	0.28946	53	50.3	higher									+18p	-22q	0.929611	0.13593	0.13611	4	2.1	higher
-10q	+19q	-1.26303	0.24759	0.24767	1	2.4	lower	-17p	+18p	0.234465	0.21239	0.21242	20	17	higher	-6p	-14q	1	0.03791	0.03799	8	4	higher	+3q	-13q	-0.160465	0.28946	0.28955	17	19	lower									+1q	+3q	0.561116	0.13611	0.13637	9	6.1	higher
-6q	-17p	0.401363	0.24767	0.24767	7	5.3	higher	+5q	-18q	#NAME?	0.21242	0.21446	0	1.4	lower	-17q	-21q	1.20645	0.03799	0.03807	6	2.6	higher	-4q	-8p	-0.289507	0.28955	0.29018	9	11	lower									+17q	-18p	0.535332	0.13637	0.13676	10	6.9	higher
-17q	+19q	0.401363	0.24767	0.24878	7	5.3	higher	+1q	+15q	0.906891	0.21446	0.21463	3	1.6	higher	-3p	+14q	1	0.03807	0.03814	8	4	higher	-4p	+18q	-1.20163	0.29018	0.29059	1	2.3	lower									-4p	+17q	-0.975752	0.13676	0.13682	3	5.9	lower
+5q	-20p	-0.485427	0.24878	0.24915	4	5.6	lower	+1p	+20p	#NAME?	0.21463	0.21595	0	1.4	lower	-11p	+18p	0.937264	0.03814	0.03823	9	4.7	higher	+9q	+19p	#NAME?	0.29059	0.29059	0	1.1	lower									+3p	+12p	1.20645	0.13682	0.13815	3	1.3	higher
+4p	+15q	0.736966	0.24915	0.24936	3	1.8	higher	+5p	+22q	-0.584963	0.21595	0.21664	4	6	lower	-8p	-14q	0.37151	0.03823	0.03829	37	28.6	higher	-13q	+19p	#NAME?	0.29059	0.29067	0	1.1	lower									-1p	+11q	0.836501	0.13815	0.13873	5	2.8	higher
-2q	+8p	0.736966	0.24936	0.24936	3	1.8	higher	+7q	-19p	0.485427	0.21664	0.21665	7	5	higher	+5p	+20p	0.567041	0.03829	0.03831	20	13.5	higher	+13q	-19p	#NAME?	0.29067	0.29091	0	1.1	lower									-1q	+7p	0.658963	0.13873	0.13873	6	3.8	higher
-3p	-4q	0.736966	0.24936	0.25052	3	1.8	higher	-11p	+13q	0.40439	0.21665	0.21708	9	6.8	higher	-16q	-17p	0.125531	0.03831	0.03854	168	154	higher	-16q	+22q	#NAME?	0.29091	0.29138	0	1.1	lower									+7p	+19p	0.658963	0.13873	0.13927	6	3.8	higher
+7p	+9p	0.567041	0.25052	0.25075	4	2.7	higher	-3p	-6q	0.549339	0.21708	0.21853	6	4.1	higher	+4p	-11p	1.32193	0.03854	0.03882	5	2	higher	-4p	+22q	0.514573	0.29138	0.29203	4	2.8	higher									+2p	-10p	1.20645	0.13927	0.13936	3	1.3	higher
+10q	+12q	0.344648	0.25075	0.25091	8	6.3	higher	-10q	+22q	-1.43296	0.21853	0.21862	1	2.7	lower	+7p	-12q	0.777608	0.03882	0.03882	12	7	higher	+8q	-18q	0.248679	0.29203	0.29215	12	10.1	higher									+13q	+18p	-0.793549	0.13936	0.13966	3	5.2	lower
+5p	-9p	0.321928	0.25091	0.25184	9	7.2	higher	-10p	-17p	0.415037	0.21862	0.21873	8	6	higher	-9p	+9q	0.906891	0.03882	0.03901	9	4.8	higher	-4q	-15q	0.383329	0.29215	0.29285	6	4.6	higher									-8p	+18p	0.785875	0.13966	0.13984	5	2.9	higher
+3q	+15q	#NAME?	0.25184	0.25277	0	1.2	lower	+12p	-22q	-0.632268	0.21873	0.21929	4	6.2	lower	-7p	-19p	1.08489	0.03901	0.03919	7	3.3	higher	+3p	-8p	0.658963	0.29285	0.29285	3	1.9	higher									+1p	+13q	0.906891	0.13984	0.14002	3	1.6	higher
+4p	+12p	0.447459	0.25277	0.25277	6	4.4	higher	+16q	-18q	0.439285	0.21929	0.21962	8	5.9	higher	-2q	+6q	1.20645	0.03919	0.03933	6	2.6	higher	-8p	+10q	0.658963	0.29285	0.29285	3	1.9	higher									+3q	+11q	1.20645	0.14002	0.14164	3	1.3	higher
-11p	+19p	0.447459	0.25277	0.25277	6	4.4	higher	+8p	+17q	0.819428	0.21962	0.21962	3	1.7	higher	+2p	-10q	1	0.03933	0.03941	8	4	higher	-8p	-17q	0.658963	0.29285	0.2953	3	1.9	higher									+8q	+10q	1	0.14164	0.14295	3	1.5	higher
+12p	+19p	0.447459	0.25277	0.25395	6	4.4	higher	+11q	+17q	0.819428	0.21962	0.21963	3	1.7	higher	+5q	+6p	0.862496	0.03941	0.03994	10	5.5	higher	+9p	-12p	0.658963	0.2953	0.2953	3	1.9	higher									-15q	+16q	0.383329	0.14295	0.14337	15	11.5	higher
+12q	+19q	0.248679	0.25395	0.25424	12	10.1	higher	-18p	+19q	0.678072	0.21963	0.21963	4	2.5	higher	-3q	-4p	1.51457	0.03994	0.04001	4	1.4	higher	+9p	+18p	0.658963	0.2953	0.2953	3	1.9	higher									-2q	+7p	0.862496	0.14337	0.14353	4	2.2	higher
-3p	-9p	0.374396	0.25424	0.25424	7	5.4	higher	-18p	+21q	0.678072	0.21963	0.22031	4	2.5	higher	+6p	+7p	0.649503	0.04001	0.04011	16	10.2	higher	-9p	+17q	0.658963	0.2953	0.2953	3	1.9	higher									-11p	+20q	0.334001	0.14353	0.14354	15	11.9	higher
-3p	+16p	0.374396	0.25424	0.25519	7	5.4	higher	-4q	+18p	0.37707	0.22031	0.22047	10	7.7	higher	-20p	+20q	0.635428	0.04011	0.04022	16	10.3	higher	-9p	-21q	0.658963	0.2953	0.29583	3	1.9	higher									-3p	+16q	0.836501	0.14354	0.14355	5	2.8	higher
-6q	+15q	0.567041	0.25519	0.25519	4	2.7	higher	-2q	-6q	0.321928	0.22047	0.22071	13	10.4	higher	-4q	-21q	0.777608	0.04022	0.04029	12	7	higher	-3p	-18q	-0.241008	0.29583	0.29589	11	13	lower									+3p	+16q	1.20645	0.14355	0.14371	3	1.3	higher
+10p	-18q	0.567041	0.25519	0.25572	4	2.7	higher	+8p	-14q	#NAME?	0.22071	0.22134	0	1.4	lower	-8p	-9p	0.339206	0.04029	0.04029	42	33.2	higher	-4q	-11p	0.234465	0.29589	0.29589	12	10.2	higher									-6p	+16p	1.20645	0.14371	0.14414	3	1.3	higher
+4q	+6p	#NAME?	0.25572	0.25572	0	1.2	lower	-2q	-4p	-0.545968	0.22134	0.22191	5	7.3	lower	-18p	+19q	0.80408	0.04029	0.04047	11	6.3	higher	-11p	+19q	0.234465	0.29589	0.29652	12	10.2	higher									+2q	+5p	-1.67807	0.14414	0.14546	1	3.2	lower
+4q	-7q	#NAME?	0.25572	0.25572	0	1.2	lower	+1p	-4q	0.819428	0.22191	0.22191	3	1.7	higher	+9q	-15q	0.906891	0.04047	0.04047	9	4.8	higher	+5p	-15q	0.242201	0.29652	0.29727	11	9.3	higher									+7q	-12p	0.785875	0.14546	0.14632	5	2.9	higher
-7q	+16p	#NAME?	0.25572	0.25572	0	1.2	lower	-4q	+15q	0.819428	0.22191	0.22205	3	1.7	higher	-15q	-17q	0.906891	0.04047	0.04085	9	4.8	higher	-10q	-19p	-0.510962	0.29727	0.2974	4	5.7	lower									-10q	+12p	0.736966	0.14632	0.14729	6	3.6	higher
+16p	-16q	#NAME?	0.25572	0.25635	0	1.2	lower	-2q	-20p	-1.43296	0.22205	0.22227	1	2.7	lower	-11q	+18q	0.80408	0.04085	0.04106	11	6.3	higher	-9p	+19q	0.434403	0.2974	0.29837	5	3.7	higher									+8q	-10p	0.358454	0.14729	0.14754	15	11.7	higher
+5q	+8q	0.195396	0.25635	0.25644	15	13.1	higher	-6q	+13q	0.485427	0.22227	0.22294	7	5	higher	-2p	+5q	1.32193	0.04106	0.04128	5	2	higher	-15q	-19p	0.434403	0.29837	0.29862	5	3.7	higher									-18p	-19p	0.785875	0.14754	0.14801	5	2.9	higher
-3q	-14q	0.374396	0.25644	0.25729	7	5.4	higher	+1q	-10p	-1.43296	0.22294	0.22314	1	2.7	lower	+12q	-13q	0.607683	0.04128	0.04153	16	10.5	higher	+1q	-11q	0.139236	0.29862	0.29896	25	22.7	higher									-6q	+20q	-0.335184	0.14801	0.14905	13	16.4	lower
+6q	-17q	0.567041	0.25729	0.25781	4	2.7	higher	-14q	+16q	0.514573	0.22314	0.22319	6	4.2	higher	-2p	-13q	0.717066	0.04153	0.04154	12	7.3	higher	+19q	+22q	0.658963	0.29896	0.29919	3	1.9	higher									-15q	+19q	0.407658	0.14905	0.15005	13	9.8	higher
-7q	-13q	0.514573	0.25781	0.25799	4	2.8	higher	-11q	+22q	0.819428	0.22319	0.22329	3	1.7	higher	+5q	-9p	0.718587	0.04154	0.04195	13	7.9	higher	+3p	-7q	0.862496	0.29919	0.29919	2	1.1	higher									+8q	+16q	0.287981	0.15005	0.1504	21	17.2	higher
-17p	+19p	0.473931	0.25799	0.25799	5	3.6	higher	+12q	-16q	0.678072	0.22329	0.22345	4	2.5	higher	-10q	-12p	0.906891	0.04195	0.04234	9	4.8	higher	-7q	-8q	0.862496	0.29919	0.29919	2	1.1	higher									+3p	+17q	1.09954	0.1504	0.15105	3	1.4	higher
-17q	+19p	0.473931	0.25799	0.25821	5	3.6	higher	+7q	+21q	0.40439	0.22345	0.22414	9	6.8	higher	+18p	-19q	1.51457	0.04234	0.04245	4	1.4	higher	-7q	+18q	0.862496	0.29919	0.29955	2	1.1	higher									+7p	+22q	#NAME?	0.15105	0.15128	0	1.6	lower
-8p	-20p	#NAME?	0.25821	0.25828	0	1.2	lower	+6p	+9q	#NAME?	0.22414	0.22477	0	1.4	lower	-8p	+17p	1.18442	0.04245	0.04247	5	2.2	higher	+3q	+6p	-0.161888	0.29955	0.30039	16	17.9	lower									+5p	+10p	#NAME?	0.15128	0.15248	0	1.8	lower
+4p	+10q	0.567041	0.25828	0.25896	4	2.7	higher	+3p	-11p	0.296393	0.22477	0.22477	14	11.4	higher	-6q	+16p	0.252084	0.04247	0.04252	63	52.9	higher	+1q	-2q	-0.276331	0.30039	0.30083	9	10.9	lower									-8p	-12p	0.658963	0.15248	0.15328	6	3.8	higher
+5q	-9p	-0.292782	0.25896	0.25946	8	9.8	lower	+2p	-12q	0.678072	0.22477	0.22584	4	2.5	higher	+3p	-4q	1.152	0.04252	0.04254	6	2.7	higher	-8p	-12q	#NAME?	0.30083	0.30133	0	1.1	lower									-2p	-15q	0.862496	0.15328	0.15448	4	2.2	higher
+5q	+13q	0.658963	0.25946	0.25993	3	1.9	higher	+1q	-11q	0.439285	0.22584	0.227	8	5.9	higher	-7p	-21q	1.20645	0.04254	0.04273	6	2.6	higher	+5q	-17p	-1.20163	0.30133	0.30142	1	2.3	lower									+11q	+12p	1.09954	0.15448	0.15494	3	1.4	higher
-10p	+12q	-0.765535	0.25993	0.26029	2	3.4	lower	-2q	-18q	0.296393	0.227	0.227	14	11.4	higher	-11p	+12p	0.757143	0.04273	0.04292	12	7.1	higher	-7q	+12q	-1.20163	0.30142	0.30169	1	2.3	lower									+9p	+16p	-1.16993	0.15494	0.155	2	4.5	lower
-7q	+20q	1	0.26029	0.26051	2	1	higher	-15q	-18q	0.296393	0.227	0.22711	14	11.4	higher	+7q	-11p	0.718587	0.04292	0.04301	13	7.9	higher	-11q	-21q	0.29956	0.30169	0.30388	8	6.5	higher									-1p	+12p	-0.786596	0.155	0.15508	4	6.9	lower
-9p	+10q	-0.807355	0.26051	0.26074	2	3.5	lower	+8p	+19q	#NAME?	0.22711	0.22711	0	1.4	lower	-2p	+8q	0.503168	0.04301	0.04313	18	12.7	higher	+2p	+8p	#NAME?	0.30388	0.30423	0	1.1	lower									+1q	+2q	0.63743	0.15508	0.15508	7	4.5	higher
-1p	+2p	-1.20163	0.26074	0.26121	1	2.3	lower	-19q	+21q	#NAME?	0.22711	0.22749	0	1.4	lower	-19p	-20p	0.836501	0.04313	0.04314	10	5.6	higher	+3q	-5q	-0.125531	0.30423	0.30526	22	24	lower									+1q	-6q	0.63743	0.15508	0.15533	7	4.5	higher
-8q	+10p	1	0.26121	0.26121	2	1	higher	-9q	-14q	0.266646	0.22749	0.22786	16	13.3	higher	+8p	-18p	#NAME?	0.04314	0.04317	0	3	lower	+8q	-16p	0.514573	0.30526	0.30559	4	2.8	higher									-4q	+21q	0.862496	0.15533	0.15554	4	2.2	higher
-8q	+15q	1	0.26121	0.26123	2	1	higher	+3p	-4p	0.439285	0.22786	0.22794	8	5.9	higher	+7p	-20p	0.757143	0.04317	0.04331	12	7.1	higher	-4p	+12p	0.321928	0.30559	0.30596	7	5.6	higher									+8q	-12p	0.544321	0.15554	0.15554	7	4.8	higher
-4q	-22q	-0.519374	0.26123	0.26217	3	4.3	lower	-1p	+20p	0.819428	0.22794	0.22795	3	1.7	higher	-2q	+19q	0.906891	0.04331	0.0434	9	4.8	higher	-17p	-21q	0.347923	0.30596	0.30598	7	5.5	higher									+8q	+14q	0.544321	0.15554	0.15554	7	4.8	higher
-1q	+3q	0.567041	0.26217	0.26259	4	2.7	higher	+6p	+17q	0.415037	0.22795	0.22839	8	6	higher	+1q	-6q	0.163382	0.0434	0.0436	99	88.4	higher	+9q	-14q	0.658963	0.30598	0.30615	3	1.9	higher									+8q	+21q	0.544321	0.15554	0.15561	7	4.8	higher
+5p	+12q	0.195396	0.26259	0.26333	15	13.1	higher	+1p	+18p	#NAME?	0.22839	0.22839	0	1.4	lower	+5q	-7q	1.08489	0.0436	0.04368	7	3.3	higher	-6p	+12p	#NAME?	0.30615	0.30616	0	1.1	lower									+17q	-20p	0.537657	0.15561	0.15598	9	6.2	higher
-10q	-15q	-0.765535	0.26333	0.26497	2	3.4	lower	+15q	+18p	#NAME?	0.22839	0.22847	0	1.4	lower	-2q	+18p	1.08489	0.04368	0.04377	7	3.3	higher	+9p	-16q	0.514573	0.30616	0.30656	4	2.8	higher									+2p	+7p	0.423808	0.15598	0.15598	11	8.2	higher
-4p	+7q	#NAME?	0.26497	0.26497	0	1.1	lower	-2p	-11p	0.819428	0.22847	0.22847	3	1.7	higher	+5q	-15q	0.718587	0.04377	0.04394	13	7.9	higher	-6q	-7q	-0.422233	0.30656	0.30663	5	6.7	lower									+7p	-16q	0.423808	0.15598	0.15701	11	8.2	higher
-4p	-11p	#NAME?	0.26497	0.26497	0	1.1	lower	+5q	-11p	0.819428	0.22847	0.22854	3	1.7	higher	+7q	-13q	0.452512	0.04394	0.04397	26	19	higher	+5p	+13q	0.463947	0.30663	0.307	4	2.9	higher									-4p	-11p	0.785875	0.15701	0.15726	5	2.9	higher
-21q	+22q	#NAME?	0.26497	0.26566	0	1.1	lower	+1q	-8p	-0.234465	0.22854	0.22903	17	20	lower	-19p	-22q	0.370472	0.04397	0.04409	34	26.3	higher	-6q	+14q	0.383329	0.307	0.30709	6	4.6	higher									+3q	-15q	0.387816	0.15726	0.15774	14	10.7	higher
+8p	+10q	#NAME?	0.26566	0.26644	0	1.2	lower	+9p	-20p	#NAME?	0.22903	0.22903	0	1.4	lower	+6p	+11p	0.964376	0.04409	0.04423	8	4.1	higher	+19p	-22q	0.862496	0.30709	0.30729	2	1.1	higher									-5p	-10q	0.929611	0.15774	0.15793	4	2.1	higher
+1q	+10q	0.736966	0.26644	0.26748	3	1.8	higher	+16q	-20p	#NAME?	0.22903	0.22915	0	1.4	lower	+9q	-13q	0.682518	0.04423	0.04435	13	8.1	higher	-7q	+10p	#NAME?	0.30729	0.30729	0	1.1	lower									-12q	+20q	0.371969	0.15793	0.15824	11	8.5	higher
-9p	+10p	-1.20163	0.26748	0.26882	1	2.3	lower	-7p	-9p	0.678072	0.22915	0.22915	4	2.5	higher	-12q	-13q	0.524915	0.04435	0.0447	20	13.9	higher	-7q	-17q	#NAME?	0.30729	0.30796	0	1.1	lower									+11p	+12q	#NAME?	0.15824	0.16025	0	1.7	lower
-3p	+13q	1	0.26882	0.26882	2	1	higher	-9p	+11q	0.678072	0.22915	0.23034	4	2.5	higher	-2q	+4p	1.51457	0.0447	0.0448	4	1.4	higher	-1p	-6q	0.862496	0.30796	0.30827	2	1.1	higher									-5q	+6p	0.567041	0.16025	0.16094	8	5.4	higher
-3p	+22q	1	0.26882	0.26889	2	1	higher	+6p	+8q	0.294447	0.23034	0.23048	13	10.6	higher	+6q	-18p	1.04182	0.0448	0.04515	7	3.4	higher	-9p	-10q	0.514573	0.30827	0.30921	4	2.8	higher									-9p	+20p	-0.874469	0.16094	0.16142	3	5.5	lower
+1q	+16q	-0.765535	0.26889	0.26889	2	3.4	lower	+5p	+9p	0.280901	0.23048	0.2306	13	10.7	higher	-1p	-14q	-0.746552	0.04515	0.04529	9	15.1	lower	-4p	-18q	-0.276331	0.30921	0.31002	9	10.9	lower									-10p	-17p	0.321928	0.16142	0.16195	16	12.8	higher
+3q	+8q	-0.765535	0.26889	0.26909	2	3.4	lower	-3p	+9p	0.819428	0.2306	0.2338	3	1.7	higher	-4q	+14q	0.906891	0.04529	0.04542	9	4.8	higher	-4p	+17p	#NAME?	0.31002	0.31108	0	1	lower									-5p	-6q	1.09954	0.16195	0.16204	3	1.4	higher
-1q	+7p	0.302029	0.26909	0.27052	9	7.3	higher	+3q	-20p	0.480626	0.2338	0.23467	6	4.3	higher	-7p	-10q	1.04182	0.04542	0.04686	7	3.4	higher	-18q	+20p	-0.584963	0.31108	0.31206	3	4.5	lower									+8p	+16q	0.862496	0.16204	0.16313	4	2.2	higher
-2q	+12p	0.321928	0.27052	0.27158	8	6.4	higher	-19p	+22q	0.819428	0.23467	0.23522	3	1.7	higher	+11p	+16p	0.466318	0.04686	0.04701	21	15.2	higher	-11q	-18q	0.22039	0.31206	0.3122	12	10.3	higher									-2q	-22q	1	0.16313	0.1636	3	1.5	higher
+2p	+21q	0.658963	0.27158	0.27173	3	1.9	higher	+1q	+18q	0.678072	0.23522	0.23546	4	2.5	higher	+1q	-13q	0.128956	0.04701	0.04741	138	126.2	higher	+2p	-3p	-0.21205	0.3122	0.31224	12	13.9	lower									+8q	-22q	-0.167687	0.1636	0.16447	43	48.3	lower
-6q	-21q	-0.422233	0.27173	0.27179	5	6.7	lower	+19q	-21q	-0.925999	0.23546	0.23589	2	3.8	lower	+18q	+19q	1.04182	0.04741	0.04765	7	3.4	higher	+6p	+18p	-1.20163	0.31224	0.3134	1	2.3	lower									-12p	+13q	0.40439	0.16447	0.16455	9	6.8	higher
+5p	-12q	1	0.27179	0.2718	2	1	higher	-7q	-9q	-0.887525	0.23589	0.23635	2	3.7	lower	-12q	+20p	0.836501	0.04765	0.04774	10	5.6	higher	-8p	+12p	0.352302	0.3134	0.31388	6	4.7	higher									+9p	-12q	1.09954	0.16455	0.16456	3	1.4	higher
+9q	-15q	0.268817	0.2718	0.27193	10	8.3	higher	+9q	-10q	0.678072	0.23635	0.23764	4	2.5	higher	+12p	-19q	1.32193	0.04774	0.04797	5	2	higher	+6p	+19p	#NAME?	0.31388	0.31402	0	1.1	lower									+5p	-20p	0.44151	0.16456	0.16486	11	8.1	higher
-6q	+14q	0.415037	0.27193	0.27213	6	4.5	higher	+17q	-22q	0.294447	0.23764	0.23921	13	10.6	higher	+20p	-21q	0.78136	0.04797	0.04805	11	6.4	higher	-5p	-17p	#NAME?	0.31402	0.31493	0	1	lower									+6p	-19p	1.09954	0.16486	0.16505	3	1.4	higher
+10q	+20p	-1.20163	0.27213	0.27264	1	2.3	lower	+9q	-16q	0.819428	0.23921	0.23949	3	1.7	higher	+2p	-13q	0.614109	0.04805	0.04815	15	9.8	higher	-3p	-8p	-0.168038	0.31493	0.31505	17	19.1	lower									-16q	+20p	0.540568	0.16505	0.16514	8	5.5	higher
-6q	+19q	0.321928	0.27264	0.27264	8	6.4	higher	+7q	+10p	0.321928	0.23949	0.23961	11	8.8	higher	+10q	-22q	0.91983	0.04815	0.04838	7	3.7	higher	+1p	+7q	#NAME?	0.31505	0.31513	0	1.1	lower									-8p	+11q	0.514573	0.16514	0.16541	8	5.6	higher
-18q	+19q	0.321928	0.27264	0.27299	8	6.4	higher	-2q	-10p	0.678072	0.23961	0.23961	4	2.5	higher	-21q	-22q	0.401363	0.04838	0.04858	28	21.2	higher	+1q	+3p	0.463947	0.31513	0.31565	4	2.9	higher									+6q	+11p	1.09954	0.16541	0.16575	3	1.4	higher
+14q	-22q	0.206451	0.27299	0.27341	12	10.4	higher	-2q	-18p	0.678072	0.23961	0.24085	4	2.5	higher	+1q	+16q	0.498806	0.04858	0.04862	13	9.2	higher	-11q	-16p	0.463947	0.31565	0.3157	4	2.9	higher									+12p	-15q	-0.485427	0.16575	0.16588	8	11.2	lower
+2p	-6p	#NAME?	0.27341	0.27376	0	1.1	lower	-5q	+11q	0.621488	0.24085	0.24175	4	2.6	higher	-5q	+10q	1.41504	0.04862	0.04891	4	1.5	higher	-18p	-19p	0.584963	0.3157	0.3161	3	2	higher									+2q	-4q	0.540568	0.16588	0.16637	8	5.5	higher
-4q	-6q	0.658963	0.27376	0.27376	3	1.9	higher	-10q	+20q	0.263034	0.24175	0.24314	15	12.5	higher	+10p	-19q	1	0.04891	0.04908	7	3.5	higher	-7q	-16q	0.395929	0.3161	0.31658	5	3.8	higher									-10p	-11q	0.862496	0.16637	0.16638	4	2.2	higher
-4q	-18q	0.658963	0.27376	0.27376	3	1.9	higher	-9p	-21q	-0.505891	0.24314	0.24364	5	7.1	lower	-5p	-12q	1.51457	0.04908	0.04941	4	1.4	higher	+1p	-11q	-0.459432	0.31658	0.31685	4	5.5	lower									+2p	+16p	0.862496	0.16638	0.16673	4	2.2	higher
-6q	-20q	0.658963	0.27376	0.27376	3	1.9	higher	-11q	-18q	0.340075	0.24364	0.24387	10	7.9	higher	-6q	+19q	0.576501	0.04941	0.04945	17	11.4	higher	+9q	+16p	0.463947	0.31685	0.31699	4	2.9	higher									-5q	+9q	-1.10434	0.16673	0.16713	2	4.3	lower
-18q	-20q	0.658963	0.27376	0.27436	3	1.9	higher	-11q	+20p	0.428843	0.24387	0.24387	7	5.2	higher	-2q	-18q	0.65355	0.04945	0.04968	14	8.9	higher	+12q	+20p	0.584963	0.31699	0.31727	3	2	higher									-1p	+7p	0.20482	0.16713	0.16831	34	29.5	higher
+5p	-9q	0.514573	0.27436	0.27508	4	2.8	higher	+12p	+20p	0.428843	0.24387	0.24421	7	5.2	higher	-7q	+16p	0.41889	0.04968	0.05004	25	18.7	higher	-5q	-15q	0.395929	0.31727	0.31807	5	3.8	higher									+16q	+19q	0.736966	0.16831	0.16888	5	3	higher
+2q	-9p	0.658963	0.27508	0.27508	3	1.9	higher	-5p	+8q	0.736966	0.24421	0.24421	3	1.8	higher	+6p	-10p	1.25154	0.05004	0.05004	5	2.1	higher	-3p	+20p	0.226771	0.31807	0.3194	11	9.4	higher									-3q	+20p	1	0.16888	0.16908	3	1.5	higher
+4q	-9q	0.658963	0.27508	0.27539	3	1.9	higher	+8q	-20q	0.736966	0.24421	0.24466	3	1.8	higher	-9q	+19p	1.25154	0.05004	0.05027	5	2.1	higher	-7q	+20q	0.29956	0.3194	0.31977	8	6.5	higher									+7p	+10p	0.514573	0.16908	0.16912	8	5.6	higher
-7q	-17q	#NAME?	0.27539	0.27609	0	1.1	lower	+1p	-10q	0.819428	0.24466	0.24466	3	1.7	higher	-6p	+20q	0.785875	0.05027	0.05057	10	5.8	higher	-7q	-8p	-0.341037	0.31977	0.32042	6	7.6	lower									-8q	-14q	1	0.16912	0.16919	3	1.5	higher
-3q	+20p	-0.765535	0.27609	0.27609	2	3.4	lower	-10q	+15q	0.819428	0.24466	0.24495	3	1.7	higher	-16q	-18p	-0.309635	0.05057	0.05062	33	40.9	lower	-2q	+19p	0.862496	0.32042	0.32136	2	1.1	higher									-4p	+6p	0.540568	0.16919	0.16976	8	5.5	higher
+9q	+20p	-0.765535	0.27609	0.27616	2	3.4	lower	-16p	+22q	#NAME?	0.24495	0.24507	0	1.3	lower	-9p	-19q	1	0.05062	0.0508	7	3.5	higher	+16q	+20q	0.584963	0.32136	0.32158	3	2	higher									-1p	+6p	-0.744161	0.16976	0.17061	4	6.7	lower
-4q	+5q	-0.722466	0.27616	0.27672	2	3.3	lower	-7q	-8p	0.401363	0.24507	0.24542	7	5.3	higher	-9p	+16q	1.25154	0.0508	0.05091	5	2.1	higher	+4q	-16q	0.862496	0.32158	0.32158	2	1.1	higher									-11p	+12q	#NAME?	0.17061	0.17103	0	1.7	lower
+5p	+18q	#NAME?	0.27672	0.27687	0	1	lower	+7p	-7q	0.621488	0.24542	0.24569	4	2.6	higher	+8p	+9p	1.25154	0.05091	0.05097	5	2.1	higher	+4q	+20p	0.862496	0.32158	0.32158	2	1.1	higher									+7q	-17q	0.574694	0.17103	0.17266	7	4.7	higher
-18p	+20p	0.658963	0.27687	0.27875	3	1.9	higher	+12p	-16q	0.480626	0.24569	0.24575	6	4.3	higher	+5q	-11q	0.682518	0.05097	0.05163	13	8.1	higher	+6q	+20p	0.862496	0.32158	0.32158	2	1.1	higher									-14q	-19q	0.544321	0.17266	0.17418	7	4.8	higher
+1q	+7p	0.434403	0.27875	0.27967	5	3.7	higher	+3p	-8p	0.225067	0.24575	0.24592	18	15.4	higher	-1q	+8q	1.44746	0.05163	0.0518	3	1.1	higher	+20p	+22q	0.862496	0.32158	0.32172	2	1.1	higher									-1p	-19p	-1.58496	0.17418	0.17428	1	3	lower
-11q	-17p	0.321928	0.27967	0.28206	8	6.4	higher	+4p	-9q	0.36257	0.24592	0.24637	9	7	higher	+12q	+17q	0.847997	0.0518	0.0518	9	5	higher	-4p	-6q	-0.21205	0.32172	0.32199	12	13.9	lower									-1p	-11q	0.491853	0.17428	0.1749	9	6.4	higher
-4p	-6q	#NAME?	0.28206	0.28206	0	1.1	lower	-2p	-6q	#NAME?	0.24637	0.24709	0	1.3	lower	+17q	+18q	0.847997	0.0518	0.05206	9	5	higher	+12p	-21q	0.584963	0.32199	0.32199	3	2	higher									+17q	-22q	-0.514573	0.1749	0.17552	7	10	lower
+13q	+19q	#NAME?	0.28206	0.28206	0	1.1	lower	-4q	-9p	-0.272253	0.24709	0.24732	13	15.7	lower	-9q	-15q	0.536433	0.05206	0.05237	19	13.1	higher	+15q	-21q	0.584963	0.32199	0.32201	3	2	higher									+1q	-9q	0.621488	0.17552	0.17577	6	3.9	higher
+19q	+22q	#NAME?	0.28206	0.28313	0	1.1	lower	-19q	+20p	#NAME?	0.24732	0.24737	0	1.3	lower	-17p	+20p	0.331709	0.05237	0.05281	37	29.4	higher	+8q	-9q	0.352302	0.32201	0.32248	6	4.7	higher									+6q	+9p	0.736966	0.17577	0.17577	5	3	higher
-3q	+10q	0.434403	0.28313	0.28332	5	3.7	higher	-7p	+10p	0.736966	0.24737	0.24737	3	1.8	higher	+1q	+11q	0.533432	0.05281	0.053	11	7.6	higher	+12q	+21q	0.736966	0.32248	0.32263	2	1.2	higher									+9q	+16p	0.736966	0.17577	0.17581	5	3	higher
+10p	+14q	0.658963	0.28332	0.28347	3	1.9	higher	+8p	+10p	0.736966	0.24737	0.24737	3	1.8	higher	-11q	+19p	1.09954	0.053	0.05308	6	2.8	higher	+1p	-5q	-0.722466	0.32263	0.32343	2	3.3	lower									-1p	-8p	0.208186	0.17581	0.17664	32	27.7	higher
-2q	-11q	0.2824	0.28347	0.28437	9	7.4	higher	+10p	+11q	0.736966	0.24737	0.24796	3	1.8	higher	+2p	-20p	1.09954	0.05308	0.05327	6	2.8	higher	+10p	-11q	-1.1375	0.32343	0.32483	1	2.2	lower									+3q	-10p	0.862496	0.17664	0.17694	4	2.2	higher
+5q	-9q	0.434403	0.28437	0.28441	5	3.7	higher	+9p	-13q	#NAME?	0.24796	0.24796	0	1.3	lower	-8p	-19q	0.693897	0.05327	0.05342	11	6.8	higher	-5q	+7p	0.463947	0.32483	0.32633	4	2.9	higher									-4p	+7q	0.279617	0.17694	0.17745	21	17.3	higher
+7q	+10p	0.514573	0.28441	0.28441	4	2.8	higher	-10p	+16q	#NAME?	0.24796	0.2483	0	1.3	lower	+5q	+20q	0.614109	0.05342	0.0537	15	9.8	higher	-5q	+13q	0.736966	0.32633	0.32633	2	1.2	higher									+5p	-18p	-0.568843	0.17745	0.17776	6	8.9	lower
+10p	-11p	0.514573	0.28441	0.28441	4	2.8	higher	-15q	+21q	0.340075	0.2483	0.24869	10	7.9	higher	-6p	+8q	0.461331	0.0537	0.05381	19	13.8	higher	+13q	-18q	0.736966	0.32633	0.32648	2	1.2	higher									+7q	+11p	0.514573	0.17776	0.17853	8	5.6	higher
-11p	+15q	0.514573	0.28441	0.28441	4	2.8	higher	-2p	-9p	0.736966	0.24869	0.24869	3	1.8	higher	-2p	+11p	1.41504	0.05381	0.05403	4	1.5	higher	+1p	-6p	0.736966	0.32648	0.32669	2	1.2	higher									-11q	+20p	0.399096	0.17853	0.17855	12	9.1	higher
+12p	+15q	0.514573	0.28441	0.28565	4	2.8	higher	+5q	-9p	0.736966	0.24869	0.24906	3	1.8	higher	-2q	+5p	0.614109	0.05403	0.05443	15	9.8	higher	+17q	+19q	0.352302	0.32669	0.3269	6	4.7	higher									-11q	+12q	-1.58496	0.17855	0.17897	1	3	lower
-6p	-13q	0.226771	0.28565	0.28637	11	9.4	higher	+1q	+10p	0.280901	0.24906	0.24939	13	10.7	higher	+16q	+21q	1.41504	0.05443	0.05465	4	1.5	higher	-4q	-5q	0.263034	0.3269	0.32748	9	7.5	higher									+12p	+16p	0.621488	0.17897	0.17913	6	3.9	higher
+1q	+12q	0.383329	0.28637	0.2865	6	4.6	higher	+3p	+16q	0.556393	0.24939	0.24966	5	3.4	higher	-11p	-21q	0.736966	0.05465	0.05475	11	6.6	higher	+6p	+8q	0.263034	0.32748	0.32749	9	7.5	higher									+7p	-17q	0.447459	0.17913	0.17933	9	6.6	higher
-3p	+20q	0.383329	0.2865	0.28727	6	4.6	higher	-1p	-19p	#NAME?	0.24966	0.24978	0	1.3	lower	+11q	-14q	1.41504	0.05475	0.05551	4	1.5	higher	-8p	+21q	0.395929	0.32749	0.32831	5	3.8	higher									+17q	+19q	0.736966	0.17933	0.17965	5	3	higher
+5q	+15q	0.352302	0.28727	0.28782	6	4.7	higher	+10p	-11q	0.36257	0.24978	0.25044	9	7	higher	-11q	-13q	0.331451	0.05551	0.05591	38	30.2	higher	+18p	+20q	0.395929	0.32831	0.32853	5	3.8	higher									+1q	+17q	-0.722466	0.17965	0.17993	4	6.6	lower
+10p	+15q	#NAME?	0.28782	0.28799	0	1.1	lower	-11p	+20q	0.196397	0.25044	0.25057	22	19.2	higher	+3p	+17q	1.09954	0.05591	0.05616	6	2.8	higher	+6p	+17q	0.463947	0.32853	0.32949	4	2.9	higher									+2p	+6q	1	0.17993	0.17993	3	1.5	higher
-6p	+6q	-1.20163	0.28799	0.28813	1	2.3	lower	+12p	-13q	0.736966	0.25057	0.25123	3	1.8	higher	-7q	+13q	1.41504	0.05616	0.0562	4	1.5	higher	-8q	+9q	#NAME?	0.32949	0.32949	0	1	lower									+9q	-16q	1	0.17993	0.1803	3	1.5	higher
-4p	+19q	0.862496	0.28813	0.28813	2	1.1	higher	-14q	-16q	0.391191	0.25123	0.25139	8	6.1	higher	-2q	-19p	0.785875	0.0562	0.05626	10	5.8	higher	+9q	+10p	#NAME?	0.32949	0.32978	0	1	lower									+5q	-18q	0.463947	0.1803	0.181	8	5.8	higher
-6q	+22q	0.862496	0.28813	0.28813	2	1.1	higher	-10p	+20q	0.514573	0.25139	0.2527	5	3.5	higher	+10p	+11p	0.785875	0.05626	0.0566	10	5.8	higher	-5q	+7q	0.584963	0.32978	0.32978	3	2	higher									-4p	+14q	#NAME?	0.181	0.18136	0	1.6	lower
-18q	+22q	0.862496	0.28813	0.28853	2	1.1	higher	+7q	+12p	-0.707819	0.2527	0.25274	3	4.9	lower	+7q	+17q	0.63743	0.0566	0.05671	14	9	higher	-5q	-18p	0.584963	0.32978	0.32978	3	2	higher									-11q	-20p	0.514573	0.18136	0.18282	8	5.6	higher
+2q	+6q	0.862496	0.28853	0.28853	2	1.1	higher	+10q	-18q	0.736966	0.25274	0.2531	3	1.8	higher	+6p	+19q	0.736966	0.05671	0.05685	11	6.6	higher	+7q	-18q	0.584963	0.32978	0.33026	3	2	higher									-3p	-18q	0.266075	0.18282	0.18309	19	15.8	higher
+2q	-18p	0.862496	0.28853	0.28853	2	1.1	higher	+3q	-6p	-1.32193	0.2531	0.2544	1	2.5	lower	-3p	+20q	0.514573	0.05685	0.05732	19	13.3	higher	-12p	-16q	-1.1375	0.33026	0.33057	1	2.2	lower									+12q	-14q	-0.459432	0.18309	0.18314	8	11	lower
+2q	-20p	0.862496	0.28853	0.28853	2	1.1	higher	-4p	+8p	#NAME?	0.2544	0.25444	0	1.3	lower	+13q	+20q	0.862496	0.05732	0.05754	8	4.4	higher	-5q	+8p	#NAME?	0.33057	0.33057	0	1	lower									+6p	-17q	1	0.18314	0.18355	3	1.5	higher
+6q	+9p	0.862496	0.28853	0.28853	2	1.1	higher	+2p	-19q	0.736966	0.25444	0.25534	3	1.8	higher	+6q	-10q	0.959358	0.05754	0.05754	7	3.6	higher	+8p	-18q	#NAME?	0.33057	0.33082	0	1	lower									+20q	+22q	0.678072	0.18355	0.18359	4	2.5	higher
+9p	-20p	0.862496	0.28853	0.28853	2	1.1	higher	-2q	-17p	0.188903	0.25534	0.25585	22	19.3	higher	+6q	+20p	0.959358	0.05754	0.05777	7	3.6	higher	-16q	-19p	-0.552541	0.33082	0.33082	3	4.4	lower									+6p	-11q	0.68966	0.18359	0.18366	5	3.1	higher
-10p	-18p	0.862496	0.28853	0.28886	2	1.1	higher	-4q	+12q	0.514573	0.25585	0.25718	5	3.5	higher	-5q	+7p	0.514573	0.05777	0.0582	19	13.3	higher	-19p	+20p	-0.552541	0.33082	0.33128	3	4.4	lower									-5p	+9p	0.798366	0.18366	0.18489	4	2.3	higher
-2p	-8p	0.514573	0.28886	0.28886	4	2.8	higher	+10q	-14q	#NAME?	0.25718	0.2574	0	1.2	lower	-1p	-2p	0.862496	0.0582	0.05823	8	4.4	higher	+5q	-11p	-1.07039	0.33128	0.33181	1	2.1	lower									+11q	-17p	0.395929	0.18489	0.18562	10	7.6	higher
-2p	-8q	0.514573	0.28886	0.28886	4	2.8	higher	-10q	+17q	0.26748	0.2574	0.25787	13	10.8	higher	+3q	-19p	0.664816	0.05823	0.05838	13	8.2	higher	+3q	+8p	0.358454	0.33181	0.33185	5	3.9	higher									-1p	+12q	-0.722466	0.18562	0.18575	4	6.6	lower
-8p	+16q	0.514573	0.28886	0.28886	4	2.8	higher	+5p	+8p	0.473931	0.25787	0.25845	5	3.6	higher	+4q	+20p	1.18442	0.05838	0.05838	5	2.2	higher	-5q	-20p	-1.1375	0.33185	0.33185	1	2.2	lower									-5q	-19q	0.798366	0.18575	0.18625	4	2.3	higher
+8q	-10q	0.514573	0.28886	0.28886	4	2.8	higher	+3q	-16q	0.292181	0.25845	0.26111	12	9.8	higher	-10q	+22q	1.18442	0.05838	0.05858	5	2.2	higher	-6p	-18q	-1.1375	0.33185	0.33195	1	2.2	lower									+10p	+16p	1	0.18625	0.18696	3	1.5	higher
-8q	+21q	0.514573	0.28886	0.29141	4	2.8	higher	+5q	-17p	-1.20163	0.26111	0.26157	1	2.3	lower	-6q	-17q	-1.51096	0.05858	0.05887	2	5.7	lower	+12p	-18p	#NAME?	0.33195	0.33195	0	1	lower									+19p	+20q	0.415037	0.18696	0.18714	8	6	higher
+1q	-8p	#NAME?	0.29141	0.29141	0	1.1	lower	-6q	-7p	0.736966	0.26157	0.26164	3	1.8	higher	-7p	+12p	1.04891	0.05887	0.05907	6	2.9	higher	+15q	-18p	#NAME?	0.33195	0.33295	0	1	lower									+5p	-6p	#NAME?	0.18714	0.18728	0	1.6	lower
+1q	-10q	#NAME?	0.29141	0.29141	0	1.1	lower	+10p	+14q	0.514573	0.26164	0.26167	5	3.5	higher	-2q	-10p	1.41504	0.05907	0.05926	4	1.5	higher	-1p	-11p	0.736966	0.33295	0.3331	2	1.2	higher									+6q	+19q	0.798366	0.18728	0.18863	4	2.3	higher
+3q	-8p	#NAME?	0.29141	0.29141	0	1.1	lower	-7p	+18p	#NAME?	0.26167	0.26167	0	1.2	lower	+9q	+20q	0.761213	0.05926	0.05933	10	5.9	higher	-7p	+16p	0.736966	0.3331	0.3331	2	1.2	higher									+2q	+8p	1	0.18863	0.18863	3	1.5	higher
+3q	-10q	#NAME?	0.29141	0.29249	0	1.1	lower	+8p	+18p	#NAME?	0.26167	0.26203	0	1.2	lower	+8q	-10q	0.280587	0.05933	0.05933	43	35.4	higher	+16p	-18p	0.736966	0.3331	0.33502	2	1.2	higher									-6q	+8p	1	0.18863	0.18874	3	1.5	higher
+12q	-17p	0.251539	0.29249	0.29261	10	8.4	higher	-3p	-16p	0.736966	0.26203	0.26232	3	1.8	higher	-9p	-11q	0.439285	0.05933	0.05968	24	17.7	higher	-14q	+21q	#NAME?	0.33502	0.33524	0	1	lower									-4p	+12q	-0.847997	0.18874	0.18912	3	5.4	lower
-4q	+20p	#NAME?	0.29261	0.29321	0	1.1	lower	-4p	+19q	0.342106	0.26232	0.26301	9	7.1	higher	-17p	-18p	0.32709	0.05968	0.06	35	27.9	higher	-17p	+19q	-0.249614	0.33524	0.33588	9	10.7	lower									+5p	+19q	0.621488	0.18912	0.18915	6	3.9	higher
+6p	+12q	-1.07039	0.29321	0.294	1	2.1	lower	-13q	-19p	0.736966	0.26301	0.26304	3	1.8	higher	-6q	+7p	0.439285	0.06	0.06	24	17.7	higher	+6p	+12q	0.584963	0.33588	0.33598	3	2	higher									+17q	-19p	1	0.18915	0.18923	3	1.5	higher
-2p	-9p	-0.378512	0.294	0.29436	5	6.5	lower	+10p	-12q	-1.32193	0.26304	0.26316	1	2.5	lower	-6q	-14q	0.439285	0.06	0.06	24	17.7	higher	+1q	-6p	0.321928	0.33598	0.33615	6	4.8	higher									-15q	+21q	0.643856	0.18923	0.19084	5	3.2	higher
+5p	+8q	-0.263034	0.29436	0.29436	8	9.6	lower	+6p	+7q	0.447459	0.26316	0.26338	6	4.4	higher	+12p	+12q	0.959358	0.06	0.06	7	3.6	higher	+6p	+22q	0.736966	0.33615	0.33771	2	1.2	higher									-3p	-15q	0.367732	0.19084	0.19117	12	9.3	higher
-20p	-22q	-0.282934	0.29436	0.29436	6	7.3	lower	-4q	-9q	-0.273018	0.26338	0.2636	12	14.5	lower	+12p	+18q	0.959358	0.06	0.06012	7	3.6	higher	-17p	+19p	0.514573	0.33771	0.33784	3	2.1	higher									+2q	+12q	0.798366	0.19117	0.19256	4	2.3	higher
+1q	-3p	0.514573	0.29436	0.29638	4	2.8	higher	+5p	+6p	0.228819	0.2636	0.26384	15	12.8	higher	+2p	+8p	1.41504	0.06012	0.06026	4	1.5	higher	-4p	-14q	-0.519374	0.33784	0.33799	3	4.3	lower									-15q	-19p	0.514573	0.19256	0.19266	7	4.9	higher
+8q	-20p	0.434403	0.29638	0.2971	5	3.7	higher	-7q	+17q	0.621488	0.26384	0.26432	4	2.6	higher	+8p	-20p	1.18442	0.06026	0.06045	5	2.2	higher	+8q	+20q	-0.207325	0.33799	0.33939	11	12.7	lower									-3q	+7q	0.906891	0.19266	0.19286	3	1.6	higher
-2p	+16p	0.29956	0.2971	0.2971	8	6.5	higher	+18q	-22q	0.621488	0.26432	0.26439	4	2.6	higher	+3q	+17q	0.599462	0.06045	0.06048	15	9.9	higher	-8p	+9p	0.296393	0.33939	0.33939	7	5.7	higher									+7p	-12p	0.549339	0.19286	0.19288	6	4.1	higher
+4q	+8q	0.29956	0.2971	0.2971	8	6.5	higher	+5p	-9q	-0.137504	0.26439	0.26455	31	34.1	lower	+1q	-20p	-0.295824	0.06048	0.06062	29	35.6	lower	-8p	-10p	0.296393	0.33939	0.3397	7	5.7	higher									+2q	-8p	-0.47063	0.19288	0.19311	7	9.7	lower
+8q	-9p	0.29956	0.2971	0.2971	8	6.5	higher	+6p	-11q	0.514573	0.26455	0.26498	5	3.5	higher	+4q	+21q	1.18442	0.06062	0.06074	5	2.2	higher	+6p	-9q	-1.1375	0.3397	0.3409	1	2.2	lower									-3p	+20q	0.219117	0.19311	0.19349	22	18.9	higher
+16p	+21q	0.29956	0.2971	0.29754	8	6.5	higher	-12q	+20p	0.736966	0.26498	0.2652	3	1.8	higher	+6q	-7q	1.18442	0.06074	0.06094	5	2.2	higher	+14q	-16p	#NAME?	0.3409	0.34107	0	1	lower									-10q	-20p	-0.70044	0.19349	0.19386	4	6.5	lower
+2p	+4p	#NAME?	0.29754	0.29798	0	1.1	lower	+1q	+3q	0.223896	0.2652	0.26552	16	13.7	higher	-11p	-18q	0.526069	0.06094	0.06113	18	12.5	higher	+1q	+21q	0.271302	0.34107	0.34107	7	5.8	higher									+18p	-18q	0.514573	0.19386	0.19447	6	4.2	higher
+7p	+20p	0.352302	0.29798	0.29877	6	4.7	higher	-5p	-18q	#NAME?	0.26552	0.26636	0	1.2	lower	+7q	-19p	0.678072	0.06113	0.06117	12	7.5	higher	-3p	-18p	-0.485427	0.34107	0.34155	3	4.2	lower									-1p	-10q	0.434403	0.19447	0.19513	10	7.4	higher
-4q	+7q	0.658963	0.29877	0.29877	3	1.9	higher	-1q	-9p	1	0.26636	0.26636	2	1	higher	-2p	+12q	1.41504	0.06117	0.06117	4	1.5	higher	+3q	+6q	-0.286881	0.34155	0.34194	5	6.1	lower									-4q	-19q	0.643856	0.19513	0.19517	5	3.2	higher
+7q	-20q	0.658963	0.29877	0.29997	3	1.9	higher	+4q	-9p	1	0.26636	0.26643	2	1	higher	-2p	+18q	1.41504	0.06117	0.06126	4	1.5	higher	-6q	-8p	-0.226509	0.34194	0.34209	10	11.7	lower									+2q	-5q	0.584963	0.19517	0.19644	6	4	higher
-3p	-4p	#NAME?	0.29997	0.30004	0	1	lower	-3p	-10p	1	0.26643	0.26643	2	1	higher	-1p	-5q	-0.650765	0.06126	0.06162	10	15.7	lower	-14q	+18p	0.736966	0.34209	0.34228	2	1.2	higher									+1q	-12q	0.798366	0.19644	0.19677	4	2.3	higher
-8p	+9q	-1.1375	0.30004	0.30004	1	2.2	lower	-10p	+12q	1	0.26643	0.26643	2	1	higher	+16p	-20q	-1.96347	0.06162	0.06167	1	3.9	lower	-6p	-9q	#NAME?	0.34228	0.34228	0	1	lower									-1p	+18p	#NAME?	0.19677	0.19689	0	1.5	lower
-8q	-14q	-1.1375	0.30004	0.30022	1	2.2	lower	+12q	-13q	1	0.26643	0.26654	2	1	higher	+5p	-8p	0.283248	0.06167	0.06169	46	37.8	higher	+7p	-20p	#NAME?	0.34228	0.34228	0	1	lower									+8q	-19p	-0.545968	0.19689	0.19743	5	7.3	lower
-6q	+16p	0.321928	0.30022	0.30022	7	5.6	higher	+9q	-16p	#NAME?	0.26654	0.26657	0	1.2	lower	-1p	+7p	0.475841	0.06169	0.06206	21	15.1	higher	-9q	-20p	#NAME?	0.34228	0.34247	0	1	lower									-5q	+12q	-0.82103	0.19743	0.19837	3	5.3	lower
+16p	-18q	0.321928	0.30022	0.30053	7	5.6	higher	+3q	+6p	0.304006	0.26657	0.26697	10	8.1	higher	+9p	+9q	1.18442	0.06206	0.06206	5	2.2	higher	-2q	-4p	0.217591	0.34247	0.34247	10	8.6	higher									+10q	-18q	0.819428	0.19837	0.19847	3	1.7	higher
-1q	-22q	0.162729	0.30053	0.30053	15	13.4	higher	+2q	+5p	#NAME?	0.26697	0.26788	0	1.1	lower	+9p	-17q	1.18442	0.06206	0.06223	5	2.2	higher	-4p	-13q	0.217591	0.34247	0.34253	10	8.6	higher									-5q	+21q	0.906891	0.19847	0.19931	3	1.6	higher
-3q	-22q	0.162729	0.30053	0.30053	15	13.4	higher	-2q	-16q	0.367732	0.26788	0.26794	8	6.2	higher	+7p	+16p	0.271843	0.06223	0.06242	46	38.1	higher	-8p	-18p	0.415037	0.34253	0.3433	4	3	higher									+20p	+21q	-1.48543	0.19931	0.20031	1	2.8	lower
+9q	-22q	0.162729	0.30053	0.30121	15	13.4	higher	-9p	-12q	-0.807355	0.26794	0.26796	2	3.5	lower	-2q	-16q	0.279837	0.06242	0.0625	38	31.3	higher	-2q	-19p	0.321928	0.3433	0.3433	6	4.8	higher									+12p	+20p	-0.485427	0.20031	0.20038	7	9.8	lower
+16p	-17q	0.352302	0.30121	0.3018	6	4.7	higher	-6p	+17q	0.736966	0.26796	0.26839	3	1.8	higher	+6q	-15q	0.791413	0.0625	0.06262	9	5.2	higher	-13q	-19p	0.321928	0.3433	0.34382	6	4.8	higher									-18p	-21q	0.254814	0.20038	0.20209	21	17.6	higher
-6p	+10q	0.514573	0.3018	0.30225	4	2.8	higher	-10p	+19q	-1.32193	0.26839	0.26903	1	2.5	lower	+14q	-16q	0.321928	0.06262	0.0632	29	23.2	higher	-11p	+15q	-0.519374	0.34382	0.3439	3	4.3	lower									+20p	-22q	0.192645	0.20209	0.20237	32	28	higher
+3q	-8q	0.862496	0.30225	0.30248	2	1.1	higher	-11p	+17q	0.203533	0.26903	0.26913	19	16.5	higher	-6q	-16q	0.173149	0.0632	0.06336	84	74.5	higher	+4q	+17q	#NAME?	0.3439	0.3439	0	1	lower									+2q	+7p	0.321928	0.20237	0.20298	13	10.4	higher
+9p	-18p	#NAME?	0.30248	0.30248	0	1.1	lower	+7q	-19q	#NAME?	0.26913	0.26938	0	1.2	lower	-16p	+20p	1.32193	0.06336	0.06337	4	1.6	higher	+9p	+16q	#NAME?	0.3439	0.3439	0	1	lower									+8q	+9q	0.277534	0.20298	0.20345	16	13.2	higher
-9q	-20p	#NAME?	0.30248	0.30332	0	1.1	lower	-3p	-16q	-1.32193	0.26938	0.26964	1	2.5	lower	-3p	-22q	0.351312	0.06337	0.06398	31	24.3	higher	+16q	+17q	#NAME?	0.3439	0.34399	0	1	lower									-10q	+11q	#NAME?	0.20345	0.20437	0	1.5	lower
+2q	+9q	0.584963	0.30332	0.30332	3	2	higher	-10p	-18q	0.514573	0.26964	0.26964	5	3.5	higher	-1p	-3p	0.553744	0.06398	0.06416	16	10.9	higher	-6q	-12p	0.358454	0.34399	0.34519	5	3.9	higher									-1p	-6p	0.736966	0.20437	0.20487	4	2.4	higher
+9q	-10p	0.584963	0.30332	0.30332	3	2	higher	-13q	-18q	0.514573	0.26964	0.2702	5	3.5	higher	+8q	+11p	0.394279	0.06416	0.06435	23	17.5	higher	+6p	-11q	0.243926	0.34519	0.34521	9	7.6	higher									-4q	+19q	0.425764	0.20487	0.20592	9	6.7	higher
-9q	-14q	0.584963	0.30332	0.30447	3	2	higher	-2p	-8p	-1.20163	0.2702	0.2702	1	2.3	lower	-2p	+7p	0.91983	0.06435	0.06516	7	3.7	higher	+9q	-15q	0.415037	0.34521	0.34544	4	3	higher									-2q	+8q	-1.37851	0.20592	0.2062	1	2.6	lower
+1q	+19p	0.584963	0.30447	0.30463	3	2	higher	+5q	-8p	-1.20163	0.2702	0.27059	1	2.3	lower	-11q	-17p	0.250878	0.06516	0.06517	52	43.7	higher	+6p	-10q	-0.519374	0.34544	0.34548	3	4.3	lower									-3p	+9p	0.643856	0.2062	0.20644	5	3.2	higher
+3q	+20q	-1.1375	0.30463	0.30632	1	2.2	lower	+2p	+4p	0.401363	0.27059	0.27094	7	5.3	higher	-15q	-16p	1.12029	0.06517	0.0652	5	2.3	higher	-2q	-13q	0.358454	0.34548	0.34741	5	3.9	higher									+11p	+19q	0.906891	0.20644	0.20671	3	1.6	higher
-8q	+12q	0.395929	0.30632	0.30736	5	3.8	higher	-2q	-14q	-0.415037	0.27094	0.27172	6	8	lower	-7q	-12p	1.04891	0.0652	0.06527	6	2.9	higher	+10p	-10q	0.736966	0.34741	0.34741	2	1.2	higher									-1q	-4p	#NAME?	0.20671	0.20868	0	1.5	lower
+6p	-17q	0.862496	0.30736	0.30736	2	1.1	higher	-3p	+5p	0.286304	0.27172	0.27206	10	8.2	higher	+3q	+22q	1.18442	0.06527	0.06583	5	2.2	higher	-10q	-17q	0.736966	0.34741	0.34782	2	1.2	higher									+9p	+11q	0.906891	0.20868	0.20869	3	1.6	higher
-7q	-17p	0.862496	0.30736	0.30736	2	1.1	higher	+9p	-12p	1	0.27206	0.27305	2	1	higher	-8p	-13q	0.219117	0.06583	0.06585	66	56.7	higher	+7p	+20p	0.514573	0.34782	0.34782	3	2.1	higher									-8p	-19p	0.439285	0.20869	0.20894	8	5.9	higher
-16p	-17p	0.862496	0.30736	0.30736	2	1.1	higher	-10p	+13q	#NAME?	0.27305	0.27305	0	1.2	lower	-4q	-11p	0.605721	0.06585	0.06645	14	9.2	higher	-9q	-16q	0.514573	0.34782	0.34902	3	2.1	higher									-15q	+18p	0.736966	0.20894	0.20949	4	2.4	higher
-16p	-17q	0.862496	0.30736	0.30736	2	1.1	higher	+13q	-18p	#NAME?	0.27305	0.2732	0	1.2	lower	-1p	+11p	0.736966	0.06645	0.06685	10	6	higher	-5q	-21q	0.358454	0.34902	0.34902	5	3.9	higher									+9p	+17q	-1	0.20949	0.20997	2	4	lower
-16q	-17p	0.862496	0.30736	0.30736	2	1.1	higher	-12p	+20q	0.567041	0.2732	0.27422	4	2.7	higher	+6p	+14q	0.862496	0.06685	0.06685	8	4.4	higher	+9p	-18q	0.358454	0.34902	0.34902	5	3.9	higher									+6q	-9q	0.906891	0.20997	0.21106	3	1.6	higher
-16q	-17q	0.862496	0.30736	0.30767	2	1.1	higher	-10q	+18q	0.567041	0.27422	0.27424	4	2.7	higher	-10q	+14q	0.862496	0.06685	0.06692	8	4.4	higher	-18q	-21q	0.358454	0.34902	0.35068	5	3.9	higher									-5p	-14q	0.40439	0.21106	0.21122	9	6.8	higher
+7q	+13q	0.862496	0.30767	0.30767	2	1.1	higher	+7q	+8q	0.209719	0.27424	0.27466	17	14.7	higher	+5q	+7p	0.693897	0.06692	0.06692	11	6.8	higher	+6q	-22q	0.736966	0.35068	0.35108	2	1.2	higher									+3q	-21q	0.371969	0.21122	0.21225	11	8.5	higher
+12p	+22q	0.862496	0.30767	0.30991	2	1.1	higher	+4q	-5q	1	0.27466	0.27483	2	1	higher	+7p	+9p	0.693897	0.06692	0.06749	11	6.8	higher	+9p	-22q	0.415037	0.35108	0.35205	4	3	higher									+13q	+22q	0.621488	0.21225	0.21229	4	2.6	higher
-6p	-17p	0.395929	0.30991	0.30995	5	3.8	higher	+3p	+10q	1	0.27483	0.27531	2	1	higher	-2q	-10q	0.736966	0.06749	0.06751	10	6	higher	+8q	-10p	-0.356144	0.35205	0.35212	5	6.4	lower									-14q	-19p	0.485427	0.21229	0.21365	7	5	higher
+1q	-22q	0.255839	0.30995	0.31171	8	6.7	higher	-17p	-20p	0.344648	0.27531	0.2754	8	6.3	higher	+6p	-11p	0.63005	0.06751	0.06751	13	8.4	higher	-16p	+19q	0.514573	0.35212	0.35237	3	2.1	higher									+12q	-17q	#NAME?	0.21365	0.21429	0	1.5	lower
-9p	+20p	-0.722466	0.31171	0.31264	2	3.3	lower	-5p	+20q	#NAME?	0.2754	0.27651	0	1.2	lower	-10q	-11p	0.63005	0.06751	0.06759	13	8.4	higher	-5q	-10q	0.271302	0.35237	0.35291	7	5.8	higher									+1p	-17p	#NAME?	0.21429	0.21467	0	1.2	lower
-6p	+7q	0.352302	0.31264	0.31264	6	4.7	higher	+3q	+14q	0.415037	0.27651	0.27651	6	4.5	higher	-3p	-17q	1	0.06759	0.0676	6	3	higher	+5p	+9p	0.196397	0.35291	0.35337	11	9.6	higher									+11p	-20p	0.643856	0.21467	0.21601	5	3.2	higher
+7q	+14q	0.352302	0.31264	0.31264	6	4.7	higher	-17p	+18q	-0.510962	0.27651	0.27677	4	5.7	lower	+8p	+10p	0.830075	0.0676	0.0681	8	4.5	higher	-3p	+17p	0.736966	0.35337	0.35337	2	1.2	higher									-8p	-21q	0.152003	0.21601	0.21874	40	36	higher
+12p	+14q	0.352302	0.31264	0.31394	6	4.7	higher	-5q	+13q	0.321928	0.27677	0.27847	9	7.2	higher	+5q	-11p	-1.48543	0.0681	0.06848	2	5.6	lower	-3p	-20q	0.736966	0.35337	0.35351	2	1.2	higher									-3p	-17p	0.243926	0.21874	0.22056	18	15.2	higher
-2p	+19q	-0.321928	0.31394	0.31394	6	7.5	lower	-11q	-20p	0.736966	0.27847	0.27847	3	1.8	higher	-3q	-8p	1.05889	0.06848	0.06854	5	2.4	higher	+1p	-4p	0.271302	0.35351	0.3541	7	5.8	higher									-12q	+16p	#NAME?	0.22056	0.22092	0	1.4	lower
+16q	+19q	-0.321928	0.31394	0.31405	6	7.5	lower	+12p	-20p	0.736966	0.27847	0.27861	3	1.8	higher	-6q	+9p	-0.910733	0.06854	0.0692	5	9.4	lower	+8p	+19q	0.736966	0.3541	0.35444	2	1.2	higher									+6q	+17q	-1.43296	0.22092	0.22111	1	2.7	lower
+5q	-8p	-0.485427	0.31405	0.31522	3	4.2	lower	+1q	-2p	1	0.27861	0.27861	2	1	higher	+2q	-13q	1.23447	0.0692	0.06932	4	1.7	higher	-5q	+15q	-0.678072	0.35444	0.35444	2	3.2	lower									-16q	-21q	0.485427	0.22111	0.22137	7	5	higher
+2q	-6q	-1.07039	0.31522	0.31522	1	2.1	lower	+1q	+5q	1	0.27861	0.27861	2	1	higher	-12q	-17q	1.12029	0.06932	0.06939	5	2.3	higher	+12p	-18q	-0.678072	0.35444	0.35481	2	3.2	lower									-3q	+20q	0.514573	0.22137	0.22207	5	3.5	higher
+2q	-18q	-1.07039	0.31522	0.31522	1	2.1	lower	+1q	+19p	1	0.27861	0.27956	2	1	higher	-4q	-5p	1.12029	0.06939	0.06944	5	2.3	higher	+12q	-22q	0.514573	0.35481	0.35576	3	2.1	higher									-9q	-15q	0.40439	0.22207	0.22335	9	6.8	higher
-6q	+9p	-1.07039	0.31522	0.31522	1	2.1	lower	-15q	+22q	-1.26303	0.27956	0.27967	1	2.4	lower	-2q	+11p	1	0.06944	0.06946	6	3	higher	+3q	+10p	-0.321928	0.35576	0.35759	4	5	lower									-1p	+10p	-1.43296	0.22335	0.22405	1	2.7	lower
-6q	-10p	-1.07039	0.31522	0.31784	1	2.1	lower	-9q	+11q	-1.20163	0.27967	0.28103	1	2.3	lower	+7q	-21q	0.736966	0.06946	0.06964	10	6	higher	-4p	+13q	-1	0.35759	0.35784	1	2	lower									-4p	-5p	0.599462	0.22405	0.22543	5	3.3	higher
-2q	-9p	-0.432959	0.31784	0.31808	4	5.4	lower	-4q	-13q	0.567041	0.28103	0.28103	4	2.7	higher	-4q	+16q	1.32193	0.06964	0.06965	4	1.6	higher	-4p	-16p	0.415037	0.35784	0.35856	4	3	higher									+6q	+8p	0.819428	0.22543	0.22585	3	1.7	higher
-8q	-17p	0.584963	0.31808	0.31835	3	2	higher	-4q	-18p	0.567041	0.28103	0.28111	4	2.7	higher	+3q	-16p	1.32193	0.06965	0.07005	4	1.6	higher	-4p	-19p	0.17897	0.35856	0.35861	12	10.6	higher									+8q	-18p	0.152003	0.22585	0.2263	37	33.3	higher
-1p	+11q	0.862496	0.31835	0.31835	2	1.1	higher	-4p	-14q	0.321928	0.28111	0.28189	9	7.2	higher	+6q	-18q	0.763933	0.07005	0.0702	9	5.3	higher	-7q	+16p	0.415037	0.35861	0.35871	4	3	higher									-18q	-19q	0.340075	0.2263	0.22732	10	7.9	higher
-1p	-12q	0.862496	0.31835	0.31835	2	1.1	higher	-4p	+8q	-0.23502	0.28189	0.28203	13	15.3	lower	-5q	+17p	1.58496	0.0702	0.07041	3	1	higher	+3p	+8q	0.514573	0.35871	0.35986	3	2.1	higher									+8q	-11p	0.321928	0.22732	0.22743	11	8.8	higher
-12q	-15q	0.862496	0.31835	0.31836	2	1.1	higher	-6q	+14q	0.473931	0.28203	0.28259	5	3.6	higher	-16p	-18q	1.12029	0.07041	0.07045	5	2.3	higher	-11q	+15q	-0.405992	0.35986	0.36107	4	5.3	lower									+1q	+10p	0.678072	0.22743	0.22748	4	2.5	higher
+6p	+20q	#NAME?	0.31836	0.31836	0	1	lower	+19q	+20p	0.321928	0.28259	0.28312	9	7.2	higher	-11q	-20p	0.612977	0.07045	0.07054	13	8.5	higher	+3q	-22q	-0.114171	0.36107	0.36109	17	18.4	lower									-10q	-17q	0.819428	0.22748	0.22758	3	1.7	higher
-16p	+20q	#NAME?	0.31836	0.3186	0	1	lower	-6p	-16q	#NAME?	0.28312	0.28312	0	1.2	lower	-2q	+8p	1.12029	0.07054	0.0712	5	2.3	higher	-12p	-18q	0.415037	0.36109	0.36109	4	3	higher									-4q	-19p	0.599462	0.22758	0.2279	5	3.3	higher
+6q	+10q	0.584963	0.3186	0.31964	3	2	higher	+15q	-16q	#NAME?	0.28312	0.28348	0	1.2	lower	+7p	-14q	0.503168	0.0712	0.07158	18	12.7	higher	+18p	-18q	0.415037	0.36109	0.36223	4	3	higher									-6p	-22q	0.599462	0.2279	0.22808	5	3.3	higher
-4q	-13q	0.358454	0.31964	0.32363	5	3.9	higher	-5p	+10p	0.862496	0.28348	0.28381	2	1.1	higher	+1q	-2p	0.32979	0.07158	0.07169	23	18.3	higher	-16p	-16q	0.621488	0.36223	0.36223	2	1.3	higher									-1p	+2p	-0.963474	0.22808	0.22848	2	3.9	lower
-11p	-18q	0.255839	0.32363	0.32363	8	6.7	higher	+3q	-9q	0.158698	0.28381	0.28461	24	21.5	higher	+7p	+13q	1	0.07169	0.07187	6	3	higher	-16p	+20p	0.621488	0.36223	0.36317	2	1.3	higher									+5p	-12q	0.819428	0.22848	0.22883	3	1.7	higher
+12p	+19q	0.255839	0.32363	0.32429	8	6.7	higher	-4p	+13q	-0.807355	0.28461	0.28487	2	3.5	lower	-4q	+20q	0.432632	0.07187	0.07203	22	16.3	higher	-6q	+16q	-1	0.36317	0.36415	1	2	lower									+14q	-17p	0.428843	0.22883	0.23048	7	5.2	higher
+4p	-20p	-1.07039	0.32429	0.32469	1	2.1	lower	-11q	+13q	0.567041	0.28487	0.28692	4	2.7	higher	+8q	-21q	0.300866	0.07203	0.0721	34	27.6	higher	-7q	-14q	-1.07039	0.36415	0.36416	1	2.1	lower									-2q	-15q	0.819428	0.23048	0.23056	3	1.7	higher
-6q	-20p	-0.678072	0.32469	0.32469	2	3.2	lower	+1p	-17p	0.434403	0.28692	0.28709	5	3.7	higher	+5p	-6q	0.358454	0.0721	0.07218	30	23.4	higher	+12p	-14q	0.621488	0.36416	0.36416	2	1.3	higher									-8q	-17p	-1.26303	0.23056	0.23066	1	2.4	lower
-18p	-18q	-0.678072	0.32469	0.32501	2	3.2	lower	+10p	+20q	0.213404	0.28709	0.28783	16	13.8	higher	-6p	+17q	0.881356	0.07218	0.07265	7	3.8	higher	-14q	+15q	0.621488	0.36416	0.36469	2	1.3	higher									-6q	-10p	0.819428	0.23066	0.23077	3	1.7	higher
-11p	+12q	0.17897	0.32501	0.32501	12	10.6	higher	-2q	-15q	0.286304	0.28783	0.28808	10	8.2	higher	+5p	-16q	-0.193517	0.07265	0.07279	62	70.9	lower	+5p	+6p	-0.189034	0.36469	0.36471	10	11.4	lower									+10p	+20q	0.289507	0.23077	0.23077	11	9	higher
+12q	-21q	0.17897	0.32501	0.32632	12	10.6	higher	-15q	-16p	0.415037	0.28808	0.28843	6	4.5	higher	+8p	+12q	1.32193	0.07279	0.07287	4	1.6	higher	+9q	+21q	-1.07039	0.36471	0.36515	1	2.1	lower									-16p	+20q	0.289507	0.23077	0.23086	11	9	higher
-18q	+19p	-0.519374	0.32632	0.32752	3	4.3	lower	+5p	-8q	0.862496	0.28843	0.28872	2	1.1	higher	-4p	-12p	0.640104	0.07287	0.07299	12	7.7	higher	-2q	+5q	0.621488	0.36515	0.36515	2	1.3	higher									+14q	-21q	0.678072	0.23086	0.23225	4	2.5	higher
+1q	+19q	0.463947	0.32752	0.32798	4	2.9	higher	+3q	+20q	0.176251	0.28872	0.28944	20	17.7	higher	+10q	-16q	0.60921	0.07299	0.073	9	5.9	higher	+4q	+9q	0.621488	0.36515	0.36515	2	1.3	higher									+12p	-19q	#NAME?	0.23225	0.23228	0	1.4	lower
-3q	-18p	0.463947	0.32798	0.32798	4	2.9	higher	+2p	+6q	0.862496	0.28944	0.28993	2	1.1	higher	+4p	+8q	0.549339	0.073	0.07312	12	8.2	higher	+6q	-13q	0.621488	0.36515	0.36515	2	1.3	higher									-12p	-20p	0.819428	0.23228	0.23228	3	1.7	higher
+9q	-18p	0.463947	0.32798	0.32798	4	2.9	higher	-12p	-18q	0.514573	0.28993	0.28993	4	2.8	higher	+9q	-20p	1.12029	0.07312	0.07342	5	2.3	higher	-13q	+22q	0.621488	0.36515	0.36522	2	1.3	higher									+14q	-20p	0.819428	0.23228	0.2334	3	1.7	higher
-14q	-18p	0.463947	0.32798	0.32833	4	2.9	higher	-12q	-18q	0.514573	0.28993	0.29006	4	2.8	higher	+16p	+18q	0.410465	0.07342	0.07355	21	15.8	higher	-4p	+9p	0.234465	0.36522	0.36561	8	6.8	higher									+9q	-17p	0.239466	0.2334	0.2345	17	14.4	higher
+8p	+12q	0.415037	0.32833	0.32835	4	3	higher	+4p	-11p	0.302029	0.29006	0.29006	9	7.3	higher	-2p	-21q	1.12029	0.07355	0.07358	5	2.3	higher	-6p	+14q	0.621488	0.36561	0.36667	2	1.3	higher									+9p	-10q	0.514573	0.2345	0.23535	6	4.2	higher
-8p	+10p	#NAME?	0.32835	0.32835	0	1	lower	-11p	+16q	0.302029	0.29006	0.29026	9	7.3	higher	-5q	+19q	0.612977	0.07358	0.07392	13	8.5	higher	+8q	-22q	0.206451	0.36667	0.36773	9	7.8	higher									-9q	-18q	0.258918	0.23535	0.23542	14	11.7	higher
+10p	-10q	#NAME?	0.32835	0.32887	0	1	lower	+8q	-19p	-0.275007	0.29026	0.29045	10	12.1	lower	+1p	-17p	#NAME?	0.07392	0.07427	0	2.2	lower	+6p	+7p	0.447459	0.36773	0.36824	3	2.2	higher									-14q	+22q	#NAME?	0.23542	0.23677	0	1.3	lower
+4q	-10q	-1.07039	0.32887	0.32887	1	2.1	lower	-7q	+16q	#NAME?	0.29045	0.29046	0	1.2	lower	-1p	+18p	-1.18057	0.07427	0.07469	3	6.8	lower	+10q	-11q	0.447459	0.36824	0.36862	3	2.2	higher									-5q	+20p	0.238939	0.23677	0.23683	19	16.1	higher
-8q	-9p	-1.07039	0.32887	0.32899	1	2.1	lower	-19p	+20q	-0.39689	0.29046	0.29077	6	7.9	lower	-1p	+5p	-0.514573	0.07469	0.0748	14	20	lower	+5p	-11q	0.093822	0.36862	0.3689	27	25.3	higher									-6q	+17q	0.678072	0.23683	0.23694	4	2.5	higher
-11q	-20p	0.358454	0.32899	0.32986	5	3.9	higher	-2p	+7p	#NAME?	0.29077	0.29078	0	1.1	lower	-9q	-18p	0.596103	0.0748	0.07492	13	8.6	higher	+15q	+20q	0.321928	0.3689	0.36918	5	4	higher									+3q	+9q	0.678072	0.23694	0.23694	4	2.5	higher
+2q	-22q	0.292181	0.32986	0.32986	6	4.9	higher	-3p	-10q	0.473931	0.29078	0.29113	5	3.6	higher	+5q	-6q	0.574694	0.07492	0.07522	14	9.4	higher	-7q	-22q	0.321928	0.36918	0.36928	5	4	higher									+9q	+12q	0.678072	0.23694	0.23722	4	2.5	higher
+9p	-22q	0.292181	0.32986	0.32986	6	4.9	higher	+8p	-16q	0.862496	0.29113	0.29113	2	1.1	higher	+6q	+16p	0.447459	0.07522	0.07526	18	13.2	higher	+18p	+21q	0.621488	0.36928	0.36963	2	1.3	higher									+15q	+20p	#NAME?	0.23722	0.23774	0	1.3	lower
-9q	-22q	0.292181	0.32986	0.33008	6	4.9	higher	-16q	-19q	0.862496	0.29113	0.29127	2	1.1	higher	+7p	-10q	0.556393	0.07526	0.07526	15	10.2	higher	-7p	-21q	0.621488	0.36963	0.36963	2	1.3	higher									+19p	+20p	0.678072	0.23774	0.2381	4	2.5	higher
-4q	+10q	0.736966	0.33008	0.33053	2	1.2	higher	+1q	-11p	0.199938	0.29127	0.29265	17	14.8	higher	-10q	-14q	0.556393	0.07526	0.07559	15	10.2	higher	+7q	+9p	0.621488	0.36963	0.36963	2	1.3	higher									-6p	+20p	0.556393	0.2381	0.2383	5	3.4	higher
-1p	+21q	0.17897	0.33053	0.33053	12	10.6	higher	+3p	+11q	#NAME?	0.29265	0.29348	0	1.1	lower	+11p	-17q	1.32193	0.07559	0.07624	4	1.6	higher	+7q	+17q	0.621488	0.36963	0.36963	2	1.3	higher									+16p	+19q	0.556393	0.2383	0.23932	5	3.4	higher
-15q	+21q	0.17897	0.33053	0.33062	12	10.6	higher	-6p	-9p	0.514573	0.29348	0.29362	4	2.8	higher	-14q	+17q	0.5025	0.07624	0.07626	17	12	higher	-10p	-18p	0.621488	0.36963	0.36963	2	1.3	higher									+5q	-15q	0.556393	0.23932	0.23975	5	3.4	higher
+8q	+14q	-0.405992	0.33062	0.33121	4	5.3	lower	-8p	-12p	0.383329	0.29362	0.29449	6	4.6	higher	+18q	-22q	0.440573	0.07626	0.07632	19	14	higher	-18p	-21q	0.621488	0.36963	0.36993	2	1.3	higher									-6q	-8p	0.306978	0.23975	0.24022	12	9.7	higher
+6p	+16p	0.736966	0.33121	0.33121	2	1.2	higher	+7q	+9p	0.473931	0.29449	0.29516	5	3.6	higher	-10q	-15q	0.5025	0.07632	0.07648	17	12	higher	+8q	-14q	0.321928	0.36993	0.37126	5	4	higher									+3p	-18p	-1.37851	0.24022	0.24052	1	2.6	lower
-9p	-16q	0.736966	0.33121	0.3321	2	1.2	higher	-1p	+2p	-1.20163	0.29516	0.29524	1	2.3	lower	+5p	+12q	0.652077	0.07648	0.07657	11	7	higher	-6p	-17p	0.367732	0.37126	0.37139	4	3.1	higher									+13q	+14q	-0.443607	0.24052	0.24087	5	6.8	lower
-2q	-10p	0.584963	0.3321	0.3321	3	2	higher	-12p	+17q	-1.20163	0.29524	0.29541	1	2.3	lower	+4p	-13q	0.767339	0.07657	0.07673	8	4.7	higher	+3p	-19p	0.621488	0.37139	0.37139	2	1.3	higher									+6p	-11p	0.819428	0.24087	0.24622	3	1.7	higher
-3p	-10p	0.584963	0.3321	0.33294	3	2	higher	-6q	-20q	0.862496	0.29541	0.2961	2	1.1	higher	+2p	-22q	0.447459	0.07673	0.07746	18	13.2	higher	+10p	-19p	0.621488	0.37139	0.37223	2	1.3	higher									+5p	-16q	0.621488	0.24622	0.2476	4	2.6	higher
+5p	+20p	0.321928	0.33294	0.33379	6	4.8	higher	+8q	+9p	-0.330149	0.2961	0.29649	7	8.8	lower	-2p	+18p	1.32193	0.07746	0.0777	4	1.6	higher	+2p	-7p	0.447459	0.37223	0.37223	3	2.2	higher									+8q	+19p	0.447459	0.2476	0.24817	6	4.4	higher
-13q	+21q	0.123989	0.33379	0.33427	17	15.6	higher	+2p	+6p	0.321928	0.29649	0.29797	8	6.4	higher	-2q	-6p	1.12029	0.0777	0.07776	5	2.3	higher	+2p	+7q	0.447459	0.37223	0.3731	3	2.2	higher									-9p	-18q	0.26748	0.24817	0.24897	13	10.8	higher
+11p	-22q	-0.847997	0.33427	0.33427	1	1.8	lower	+13q	+18p	-0.807355	0.29797	0.29797	2	3.5	lower	-4p	+16q	1.05889	0.07776	0.07819	5	2.4	higher	-18q	-20p	0.447459	0.3731	0.37319	3	2.2	higher									-5p	-17p	0.26748	0.24897	0.25027	13	10.8	higher
+18q	-22q	-0.847997	0.33427	0.33825	1	1.8	lower	+18p	-21q	-0.807355	0.29797	0.29811	2	3.5	lower	-2q	-6q	0.542318	0.07819	0.07828	15	10.3	higher	+8p	+20q	0.621488	0.37319	0.37373	2	1.3	higher									+2q	+20p	0.36257	0.25027	0.25063	9	7	higher
+5p	+21q	0.196397	0.33825	0.33914	11	9.6	higher	-1p	+6p	#NAME?	0.29811	0.29849	0	1.1	lower	-2p	-16q	0.37707	0.07828	0.07866	20	15.4	higher	+9p	-13q	0.367732	0.37373	0.37373	4	3.1	higher									-5q	-11q	0.428843	0.25063	0.25159	7	5.2	higher
+1q	-15q	-0.485427	0.33914	0.33974	3	4.2	lower	-7q	+13q	0.862496	0.29849	0.29855	2	1.1	higher	-3p	+17q	0.596103	0.07866	0.07894	13	8.6	higher	+9q	+17q	0.367732	0.37373	0.37373	4	3.1	higher									-1p	+9p	0.340075	0.25159	0.25159	10	7.9	higher
+5p	-10q	-0.632268	0.33974	0.33988	2	3.1	lower	-12p	-16p	0.862496	0.29855	0.2992	2	1.1	higher	-2q	-3p	0.736966	0.07894	0.07899	9	5.4	higher	+9q	-21q	0.367732	0.37373	0.37375	4	3.1	higher									-1p	+16p	0.340075	0.25159	0.25327	10	7.9	higher
-13q	+16p	0.152003	0.33988	0.3415	13	11.7	higher	+3p	+19q	0.321928	0.2992	0.2992	8	6.4	higher	-6p	+18q	1.23447	0.07899	0.07903	4	1.7	higher	-2q	+12q	0.447459	0.37375	0.37375	3	2.2	higher									-1p	+8p	0.480626	0.25327	0.25362	6	4.3	higher
-2p	+10p	-0.632268	0.3415	0.3419	2	3.1	lower	+5q	-22q	0.862496	0.2992	0.2992	2	1.1	higher	-5p	+19q	1.23447	0.07903	0.07921	4	1.7	higher	+9q	+12q	0.447459	0.37375	0.37375	3	2.2	higher									+10p	-18p	0.621488	0.25362	0.25415	4	2.6	higher
-1q	+19p	0.358454	0.3419	0.3419	5	3.9	higher	+19p	-22q	0.862496	0.2992	0.2997	2	1.1	higher	-12q	-19q	1.23447	0.07921	0.07988	4	1.7	higher	+12q	-13q	0.447459	0.37375	0.3742	3	2.2	higher									+2q	+11p	#NAME?	0.25415	0.25511	0	1.3	lower
+9q	+19p	0.358454	0.3419	0.3419	5	3.9	higher	+1p	+10p	0.658963	0.2997	0.2997	3	1.9	higher	-6q	-7q	0.579424	0.07988	0.08042	13	8.7	higher	-10q	-20p	-1	0.3742	0.37421	1	2	lower									-19p	-20p	0.621488	0.25511	0.25517	4	2.6	higher
-14q	+19p	0.358454	0.3419	0.3434	5	3.9	higher	+10p	+15q	0.658963	0.2997	0.30027	3	1.9	higher	-4q	+22q	1.05889	0.08042	0.08048	5	2.4	higher	+3q	-16q	-0.1127	0.37421	0.37481	16	17.3	lower									+16p	-17q	0.736966	0.25517	0.25607	3	1.8	higher
+6q	-8p	0.736966	0.3434	0.3434	2	1.2	higher	-17p	+17q	0.139236	0.30027	0.3012	25	22.7	higher	+3p	+16p	0.530515	0.08048	0.08048	13	9	higher	-4p	+20p	0.206451	0.37481	0.37614	9	7.8	higher									+3q	+5p	0.480626	0.25607	0.25775	6	4.3	higher
+6q	-10q	0.736966	0.3434	0.3434	2	1.2	higher	-19p	-21q	0.514573	0.3012	0.30124	4	2.8	higher	+13q	+16p	0.530515	0.08048	0.08056	13	9	higher	+3q	-11p	0.0695409	0.37614	0.37671	34	32.4	higher									+2p	-11q	0.736966	0.25775	0.25786	3	1.8	higher
-8q	-20p	0.736966	0.3434	0.3434	2	1.2	higher	+3p	+12p	-0.616671	0.30124	0.30159	3	4.6	lower	-10q	+18p	0.798366	0.08056	0.08058	8	4.6	higher	-16p	+20q	0.447459	0.37671	0.37788	3	2.2	higher									+5q	-14q	0.514573	0.25786	0.25793	5	3.5	higher
-10q	-18p	0.736966	0.3434	0.3434	2	1.2	higher	-3p	-18q	-0.584963	0.30159	0.30203	3	4.5	lower	+10p	+17q	0.461331	0.08058	0.08117	19	13.8	higher	+6p	-16p	0.621488	0.37788	0.37793	2	1.3	higher									+8p	-15q	0.342106	0.25793	0.25909	9	7.1	higher
-10q	-20p	0.736966	0.3434	0.34447	2	1.2	higher	-3p	-11p	-0.485427	0.30203	0.3022	4	5.6	lower	-10q	-17p	0.292181	0.08117	0.08118	36	29.4	higher	-2q	+17q	-0.632268	0.37793	0.37862	2	3.1	lower									-3q	+13q	0.473931	0.25909	0.25957	5	3.6	higher
-3q	-15q	-0.245756	0.34447	0.34456	7	8.3	lower	-14q	+20p	0.2824	0.3022	0.30365	9	7.4	higher	+6q	+9p	1.05889	0.08118	0.08132	5	2.4	higher	-9p	+20p	0.447459	0.37862	0.37883	3	2.2	higher									+1q	-19q	0.621488	0.25957	0.25977	4	2.6	higher
+2p	+20q	0.736966	0.34456	0.34471	2	1.2	higher	+6p	-16p	0.514573	0.30365	0.30401	4	2.8	higher	+9q	+17q	0.843881	0.08132	0.08139	7	3.9	higher	+15q	-19p	0.367732	0.37883	0.38008	4	3.1	higher									+1q	-3p	0.428843	0.25977	0.25997	7	5.2	higher
+7p	-8p	0.415037	0.34471	0.34482	4	3	higher	-2q	-5q	0.180572	0.30401	0.30431	17	15	higher	+5p	+16q	1.05889	0.08139	0.08182	5	2.4	higher	+3q	-17q	0.263034	0.38008	0.38156	6	5	higher									+8q	+22q	0.736966	0.25997	0.26001	3	1.8	higher
-18q	-22q	0.122256	0.34482	0.34553	16	14.7	higher	-11p	-20p	0.383329	0.30431	0.30431	6	4.6	higher	+8p	+16p	0.463947	0.08182	0.0819	16	11.6	higher	+7p	-17p	-0.450661	0.38156	0.38158	3	4.1	lower									+3p	-15q	0.447459	0.26001	0.2621	6	4.4	higher
+8q	+21q	0.200913	0.34553	0.34769	10	8.7	higher	+12p	-15q	-0.485427	0.30431	0.30476	4	5.6	lower	-2q	+18q	0.952694	0.0819	0.08226	6	3.1	higher	-6q	+9p	0.263034	0.38158	0.38158	6	5	higher									-11p	+16q	0.736966	0.2621	0.26251	3	1.8	higher
+10q	+12p	-0.485427	0.34769	0.34769	3	4.2	lower	-12q	-14q	0.658963	0.30476	0.30608	3	1.9	higher	-2q	-15q	0.579424	0.08226	0.08261	13	8.7	higher	-6q	+17q	0.263034	0.38158	0.3816	6	5	higher									+7p	-12q	0.401363	0.26251	0.26354	7	5.3	higher
+10q	-21q	-0.485427	0.34769	0.34804	3	4.2	lower	+5q	-10q	0.862496	0.30608	0.30608	2	1.1	higher	+4q	-21q	1.23447	0.08261	0.08261	4	1.7	higher	+1q	-17p	-0.115477	0.3816	0.38226	18	19.5	lower									-12q	+16q	#NAME?	0.26354	0.26396	0	1.3	lower
-2q	+12q	0.181447	0.34804	0.34853	11	9.7	higher	-10q	+19p	0.862496	0.30608	0.3067	2	1.1	higher	-21q	+22q	1.23447	0.08261	0.08294	4	1.7	higher	-2q	-4q	0.222392	0.38226	0.38306	7	6	higher									+8q	+9p	0.181447	0.26396	0.26396	22	19.4	higher
+4q	+12p	0.271302	0.34853	0.34853	7	5.8	higher	+8q	-22q	0.159657	0.3067	0.3075	21	18.8	higher	-6p	-19p	0.952694	0.08294	0.08328	6	3.1	higher	+3q	-10q	-0.0931094	0.38306	0.38309	21	22.4	lower									+8q	+16p	0.181447	0.26396	0.26545	22	19.4	higher
+7q	-9p	0.271302	0.34853	0.34853	7	5.8	higher	+14q	-15q	0.514573	0.3075	0.3085	4	2.8	higher	-1p	-16p	#NAME?	0.08328	0.08348	0	2.3	lower	-11q	-14q	0.286304	0.38309	0.38317	5	4.1	higher									+2q	-15q	-0.432959	0.26545	0.26588	6	8.1	lower
-9p	+12p	0.271302	0.34853	0.34853	7	5.8	higher	+8q	+18p	0.180572	0.3085	0.30918	17	15	higher	-3q	+7p	1.44746	0.08348	0.08445	3	1.1	higher	+9p	+15q	-1	0.38317	0.38317	1	2	lower									-8p	+19q	0.24664	0.26588	0.26607	14	11.8	higher
+12p	+16p	0.271302	0.34853	0.35007	7	5.8	higher	-8p	-20q	0.584963	0.30918	0.30976	3	2	higher	-5q	+13q	0.952694	0.08445	0.08458	6	3.1	higher	-10p	+15q	-1	0.38317	0.38331	1	2	lower									+12p	+17q	0.514573	0.26607	0.26613	5	3.5	higher
+9q	+12q	-0.217231	0.35007	0.35009	8	9.3	lower	-9p	+11p	#NAME?	0.30976	0.31003	0	1	lower	-11q	-12p	0.631613	0.08458	0.0846	11	7.1	higher	+3p	-5q	0.621488	0.38331	0.38331	2	1.3	higher									-16q	+20q	0.217591	0.26613	0.26699	15	12.9	higher
-1p	+2q	0.415037	0.35009	0.35009	4	3	higher	+15q	-19p	#NAME?	0.31003	0.3107	0	1.1	lower	+3q	-20q	1.44746	0.0846	0.0848	3	1.1	higher	+3p	-18q	0.621488	0.38331	0.38335	2	1.3	higher									-2q	-18p	1	0.26699	0.26699	2	1	higher
+2q	-15q	0.415037	0.35009	0.35033	4	3	higher	-8p	-9q	0.110183	0.3107	0.31165	34	31.5	higher	-9p	-11p	0.490528	0.0848	0.08522	17	12.1	higher	+1q	-20q	0.621488	0.38335	0.3851	2	1.3	higher									-3q	-18p	1	0.26699	0.26723	2	1	higher
+4q	-8p	0.514573	0.35033	0.3504	3	2.1	higher	+8q	-20p	0.321928	0.31165	0.31196	7	5.6	higher	-1p	+6p	0.478654	0.08522	0.08523	17	12.2	higher	+7q	-19p	-1	0.3851	0.38532	1	2	lower									+4p	-17p	0.473931	0.26723	0.26888	5	3.6	higher
-3q	-17p	0.292181	0.3504	0.3504	6	4.9	higher	-10q	-19p	0.29956	0.31196	0.31238	8	6.5	higher	-2q	-17q	1.05889	0.08523	0.08532	5	2.4	higher	-11q	-22q	0.188072	0.38532	0.38601	9	7.9	higher									-3p	+12q	0.621488	0.26888	0.26927	4	2.6	higher
-14q	-17q	0.292181	0.3504	0.35241	6	4.9	higher	+7p	-12q	-1.1375	0.31238	0.31247	1	2.2	lower	-4q	-9p	0.469485	0.08532	0.08585	18	13	higher	+1p	-14q	0.621488	0.38601	0.38612	2	1.3	higher									-6p	+19q	1	0.26927	0.26934	2	1	higher
+1q	+10p	0.736966	0.35241	0.35241	2	1.2	higher	-18q	-20p	0.434403	0.31247	0.31296	5	3.7	higher	-4p	+13q	0.843881	0.08585	0.0859	7	3.9	higher	-11q	+16p	0.222392	0.38612	0.38626	7	6	higher									+2p	+3q	0.736966	0.26934	0.27051	3	1.8	higher
+1q	+15q	0.736966	0.35241	0.35276	2	1.2	higher	+5q	+7p	0.862496	0.31296	0.31296	2	1.1	higher	-8p	+20q	0.243151	0.0859	0.08618	49	41.4	higher	+2p	-10q	-0.31034	0.38626	0.38901	5	6.2	lower									+3q	-5q	0.401363	0.27051	0.27098	7	5.3	higher
+4p	+14q	0.415037	0.35276	0.35328	4	3	higher	+7p	+19p	0.862496	0.31296	0.31308	2	1.1	higher	-12q	-16p	1.44746	0.08618	0.08625	3	1.1	higher	-6q	-16p	0.447459	0.38901	0.3892	3	2.2	higher									+9p	+20q	0.135515	0.27098	0.2717	29	26.4	higher
+12q	-16q	0.514573	0.35328	0.35431	3	2.1	higher	-10q	-18p	0.514573	0.31308	0.3138	4	2.8	higher	-9q	-19p	0.579424	0.08625	0.08676	13	8.7	higher	+19q	+21q	0.321928	0.3892	0.38967	4	3.2	higher									+5q	+12p	1	0.2717	0.27187	2	1	higher
-1p	+12q	-0.147557	0.35431	0.35515	13	14.4	lower	+10q	-11p	-1.1375	0.3138	0.31462	1	2.2	lower	-4q	-20p	0.666576	0.08676	0.08704	10	6.3	higher	+5p	-18q	-0.128105	0.38967	0.39157	14	15.3	lower									+9q	-14q	0.289507	0.27187	0.27215	11	9	higher
-1q	-16p	0.736966	0.35515	0.35515	2	1.2	higher	-9q	+14q	0.352302	0.31462	0.31483	6	4.7	higher	-6p	-8p	0.530515	0.08704	0.08757	13	9	higher	-4p	+7p	0.234465	0.39157	0.39157	6	5.1	higher									+7q	+19q	0.289507	0.27215	0.27354	11	9	higher
-1q	-16q	0.736966	0.35515	0.35515	2	1.2	higher	-2q	-12p	0.584963	0.31483	0.31483	3	2	higher	-11q	+12q	0.666576	0.08757	0.08757	10	6.3	higher	-4p	-9q	0.234465	0.39157	0.39158	6	5.1	higher									-8p	+16p	0.206451	0.27354	0.27381	18	15.6	higher
-3q	-16p	0.736966	0.35515	0.35515	2	1.2	higher	-2q	-12q	0.584963	0.31483	0.31487	3	2	higher	+10q	+16p	0.736966	0.08757	0.08785	7	4.2	higher	-11p	-12p	0.286304	0.39158	0.39386	5	4.1	higher									+5p	+6p	0.447459	0.27381	0.2742	6	4.4	higher
-3q	-16q	0.736966	0.35515	0.35515	2	1.2	higher	-2q	+7p	0.242201	0.31487	0.31487	11	9.3	higher	-10q	+15q	1.23447	0.08785	0.08789	4	1.7	higher	+4q	-7q	0.621488	0.39386	0.39448	2	1.3	higher									+1q	-20p	-0.328326	0.2742	0.27608	9	11.3	lower
+6p	+9q	0.736966	0.35515	0.35515	2	1.2	higher	+7p	-15q	0.242201	0.31487	0.31505	11	9.3	higher	+3p	-10q	1.05889	0.08789	0.08789	5	2.4	higher	+5p	+14q	0.168123	0.39448	0.39611	10	8.9	higher									+7p	-9p	0.286304	0.27608	0.27621	10	8.2	higher
-7q	-14q	0.736966	0.35515	0.35515	2	1.2	higher	-11p	+12q	0.321928	0.31505	0.31539	7	5.6	higher	-10q	+13q	1.05889	0.08789	0.08812	5	2.4	higher	-9p	+12q	0.621488	0.39611	0.39611	2	1.3	higher									+9q	+16q	0.567041	0.27621	0.27699	4	2.7	higher
-14q	-16q	0.736966	0.35515	0.35562	2	1.2	higher	-9q	+18p	-0.250962	0.31539	0.31543	10	11.9	lower	+1q	+20p	0.179909	0.08812	0.08814	58	51.2	higher	-12p	+12q	0.621488	0.39611	0.39699	2	1.3	higher									-5p	-11q	0.736966	0.27699	0.27755	3	1.8	higher
-6p	-9p	0.321928	0.35562	0.35567	5	4	higher	-2p	-4q	#NAME?	0.31543	0.3156	0	1.1	lower	+11p	+22q	1.44746	0.08814	0.08822	3	1.1	higher	+4q	+19q	-0.925999	0.39699	0.39699	1	1.9	lower									-10p	+16p	0.567041	0.27755	0.27797	4	2.7	higher
-1q	+19q	0.24664	0.35567	0.35567	7	5.9	higher	+12q	+18p	0.463947	0.3156	0.31617	4	2.9	higher	-10p	+18q	1.44746	0.08822	0.08823	3	1.1	higher	-4q	+22q	-0.925999	0.39699	0.39713	1	1.9	lower									-4p	+8q	0.136573	0.27797	0.27823	31	28.2	higher
-6q	+9q	0.24664	0.35567	0.35806	7	5.9	higher	+3p	-9p	-0.250962	0.31617	0.31748	10	11.9	lower	-17p	+18q	0.395929	0.08823	0.08832	20	15.2	higher	+1q	+9q	0.138706	0.39713	0.39752	12	10.9	higher									+7q	-10p	0.321928	0.27823	0.27898	9	7.2	higher
-2q	-3p	0.24664	0.35806	0.35876	7	5.9	higher	-14q	-18q	0.215013	0.31748	0.3177	13	11.2	higher	-4p	+7p	0.40632	0.08832	0.08853	22	16.6	higher	-3p	+19q	0.10561	0.39752	0.39804	17	15.8	higher									+11q	-15q	-0.616671	0.27898	0.28027	3	4.6	lower
-1q	+16q	0.234465	0.35876	0.35888	8	6.8	higher	-4p	-9p	0.184425	0.3177	0.31794	15	13.2	higher	-1p	+22q	0.906891	0.08853	0.08922	6	3.2	higher	+5p	-7p	-0.321928	0.39804	0.39804	4	5	lower									+5q	+16q	1	0.28027	0.28037	2	1	higher
-2q	+6q	-0.632268	0.35888	0.35926	2	3.1	lower	+8q	+20q	-0.149941	0.31794	0.31801	21	23.3	lower	-11q	+16p	0.220126	0.08922	0.08958	53	45.5	higher	+5p	-18p	-0.321928	0.39804	0.39825	4	5	lower									+8q	+11p	0.257798	0.28037	0.28138	11	9.2	higher
-8q	-13q	-0.321928	0.35926	0.35926	4	5	lower	-7p	-16q	#NAME?	0.31801	0.3188	0	1.1	lower	-11p	-15q	0.478654	0.08958	0.08975	17	12.2	higher	-5q	-6q	0.169925	0.39825	0.39825	9	8	higher									+4q	-22q	1	0.28138	0.28145	2	1	higher
-10q	-13q	-0.321928	0.35926	0.35959	4	5	lower	-17p	-20q	0.584963	0.3188	0.3195	3	2	higher	+8p	-21q	1.05889	0.08975	0.08986	5	2.4	higher	-6q	-18q	0.169925	0.39825	0.3997	9	8	higher									+2q	-19p	1	0.28145	0.28148	2	1	higher
+1q	-21q	-0.632268	0.35959	0.36045	2	3.1	lower	-7q	+8q	0.352302	0.3195	0.31983	6	4.7	higher	+10p	+14q	0.666576	0.08986	0.09049	10	6.3	higher	+5p	-7q	0.129283	0.3997	0.40078	14	12.8	higher									+16q	+17q	0.473931	0.28148	0.28252	5	3.6	higher
+5q	+22q	-0.925999	0.36045	0.36097	1	1.9	lower	+12p	+17q	-0.400538	0.31983	0.31989	5	6.6	lower	-1p	+7q	0.489038	0.09049	0.09062	16	11.4	higher	+4q	-17p	0.383329	0.40078	0.40082	3	2.3	higher									+14q	+20q	0.29956	0.28252	0.28313	8	6.5	higher
+4p	-18p	0.514573	0.36097	0.36097	3	2.1	higher	+3p	+8p	0.862496	0.31989	0.31989	2	1.1	higher	+7p	-21q	0.584963	0.09062	0.09081	12	8	higher	+8q	+13q	-0.925999	0.40082	0.40206	1	1.9	lower									-4q	+17q	-0.415037	0.28313	0.28324	6	8	lower
+6q	+19p	0.514573	0.36097	0.36097	3	2.1	higher	+3p	-19q	0.862496	0.31989	0.3201	2	1.1	higher	+5p	-21q	0.500898	0.09081	0.09084	15	10.6	higher	+1p	+14q	-0.925999	0.40206	0.40223	1	1.9	lower									+4p	-20p	#NAME?	0.28324	0.2835	0	1.2	lower
-18p	+19p	0.514573	0.36097	0.36097	3	2.1	higher	+6p	+18p	-0.584963	0.3201	0.32043	3	4.5	lower	+1q	+17q	0.161605	0.09084	0.09084	67	59.9	higher	+16p	-21q	0.383329	0.40223	0.40266	3	2.3	higher									+8q	+18p	0.434403	0.2835	0.28433	5	3.7	higher
+19p	-20p	0.514573	0.36097	0.36127	3	2.1	higher	+12p	-14q	-0.459432	0.32043	0.32093	4	5.5	lower	+1q	-19p	-0.206003	0.09084	0.09101	43	49.6	lower	+1q	+14q	0.169925	0.40266	0.40377	9	8	higher									-4q	-5p	0.415037	0.28433	0.28534	6	4.5	higher
-6q	-9q	0.514573	0.36127	0.36138	3	2.1	higher	-5q	+18q	-0.552541	0.32093	0.32246	3	4.4	lower	+4q	-11q	0.906891	0.09101	0.09108	6	3.2	higher	-7q	-11p	0.192645	0.40377	0.40387	8	7	higher									-18p	+21q	0.658963	0.28534	0.28564	3	1.9	higher
+3q	+12p	0.367732	0.36138	0.36154	4	3.1	higher	-11p	+20p	-0.229868	0.32246	0.32259	11	12.9	lower	+13q	+21q	1	0.09108	0.09173	5	2.5	higher	+5p	+5q	-0.378512	0.40387	0.40387	3	3.9	lower									+4p	-22q	0.658963	0.28564	0.28698	3	1.9	higher
+10p	+20q	-1	0.36154	0.3619	1	2	lower	+9q	-14q	-1.1375	0.32259	0.32315	1	2.2	lower	-10q	-19p	0.584963	0.09173	0.09183	12	8	higher	+5p	+6q	-0.378512	0.40387	0.40387	3	3.9	lower									+9q	-20p	-0.647698	0.28698	0.28796	3	4.7	lower
+9p	+20p	0.736966	0.3619	0.36242	2	1.2	higher	+2p	-9q	-0.189034	0.32315	0.32327	15	17.1	lower	-5p	+12p	1.152	0.09183	0.09188	4	1.8	higher	+5p	+16q	-0.378512	0.40387	0.40411	3	3.9	lower									+20p	+22q	0.862496	0.28796	0.28874	2	1.1	higher
+4p	+8p	0.736966	0.36242	0.36242	2	1.2	higher	+8q	-18q	0.12755	0.32327	0.32335	26	23.8	higher	+5q	+21q	0.710493	0.09188	0.09195	9	5.5	higher	+1q	+15q	0.192645	0.40411	0.40474	8	7	higher									-10p	-17q	0.862496	0.28874	0.28889	2	1.1	higher
+4p	-20q	0.736966	0.36242	0.36242	2	1.2	higher	-17p	+22q	0.296393	0.32335	0.32361	7	5.7	higher	-11p	+16p	-0.324235	0.09195	0.09218	25	31.3	lower	+3q	+11p	0.447459	0.40474	0.40474	3	2.2	higher									-11q	+16p	0.473931	0.28889	0.28899	5	3.6	higher
+8p	+19p	0.736966	0.36242	0.36363	2	1.2	higher	-2q	-8p	-0.168038	0.32361	0.32423	17	19.1	lower	-7p	+18q	1.23447	0.09218	0.09273	4	1.7	higher	+3q	+17p	0.447459	0.40474	0.40553	3	2.2	higher									+13q	+19q	0.14505	0.28899	0.28902	23	20.8	higher
+10q	-18p	-1	0.36363	0.36385	1	2	lower	+1p	+8q	-0.678072	0.32423	0.32463	2	3.2	lower	-18p	+20q	0.430304	0.09273	0.09311	19	14.1	higher	-2q	-15q	-0.584963	0.40553	0.40576	2	3	lower									-5q	+17q	-0.536053	0.28902	0.28914	4	5.8	lower
-17p	+20q	0.321928	0.36385	0.36465	5	4	higher	-2q	+8q	0.152003	0.32463	0.32482	19	17.1	higher	+1q	-17q	-0.357552	0.09311	0.09314	16	20.5	lower	-12p	-19p	-0.584963	0.40576	0.40576	2	3	lower									+3q	-5p	0.658963	0.28914	0.28989	3	1.9	higher
-2q	-18p	0.367732	0.36465	0.36599	4	3.1	higher	+13q	+18q	0.736966	0.32482	0.32482	2	1.2	higher	+3q	+4q	#NAME?	0.09314	0.09339	0	2.2	lower	+18p	-19p	-0.584963	0.40576	0.40645	2	3	lower									+2p	-22q	0.374396	0.28989	0.29028	7	5.4	higher
-4q	+12q	-0.584963	0.36599	0.36628	2	3	lower	+13q	+22q	0.736966	0.32482	0.32482	2	1.2	higher	+5q	-20p	-1.926	0.09339	0.09398	1	3.8	lower	-11q	-12p	-0.321928	0.40645	0.40649	4	5	lower									+14q	+20p	0.514573	0.29028	0.29201	4	2.8	higher
+2p	-11q	-0.925999	0.36628	0.36725	1	1.9	lower	-21q	+22q	0.736966	0.32482	0.32486	2	1.2	higher	-6p	+7p	0.807355	0.09398	0.0942	7	4	higher	-4p	+10p	0.383329	0.40649	0.40649	3	2.3	higher									+1q	+12p	0.344648	0.29201	0.29272	8	6.3	higher
-2p	+13q	0.736966	0.36725	0.36725	2	1.2	higher	+8q	-16p	0.226771	0.32486	0.32524	11	9.4	higher	+11q	-18q	1.152	0.0942	0.09432	4	1.8	higher	-4p	+10q	0.383329	0.40649	0.40649	3	2.3	higher									-9p	+12p	0.658963	0.29272	0.29335	3	1.9	higher
-2p	+22q	0.736966	0.36725	0.36725	2	1.2	higher	+5p	-18q	0.106199	0.32524	0.32533	31	28.8	higher	-2q	-11q	0.546634	0.09432	0.09446	13	8.9	higher	-4p	-17q	0.383329	0.40649	0.40686	3	2.3	higher									+9q	+20q	0.16004	0.29335	0.29337	20	17.9	higher
+8q	+13q	0.736966	0.36725	0.36725	2	1.2	higher	+5p	-7q	0.296393	0.32533	0.32539	7	5.7	higher	+6q	+11p	1.152	0.09446	0.0948	4	1.8	higher	+12p	+20q	-0.415037	0.40686	0.4069	3	4	lower									-6p	+12p	#NAME?	0.29337	0.29348	0	1.2	lower
+8q	+22q	0.736966	0.36725	0.36725	2	1.2	higher	+6q	+20q	0.736966	0.32539	0.32638	2	1.2	higher	-2q	+5q	0.807355	0.0948	0.0953	7	4	higher	-18q	-19p	-0.286881	0.4069	0.4074	5	6.1	lower									+10p	+13q	0.226771	0.29348	0.29348	11	9.4	higher
+13q	+16q	0.736966	0.36725	0.36957	2	1.2	higher	-3p	-8p	0.243926	0.32638	0.32638	9	7.6	higher	-9q	-13q	0.334867	0.0953	0.09533	28	22.2	higher	-2q	-9q	0.383329	0.4074	0.40848	3	2.3	higher									+13q	-16p	0.226771	0.29348	0.29369	11	9.4	higher
-4q	-21q	-0.925999	0.36957	0.36986	1	1.9	lower	-8p	+12q	0.243926	0.32638	0.32675	9	7.6	higher	+6q	-8p	0.499926	0.09533	0.09591	14	9.9	higher	+1q	+10p	-0.536053	0.40848	0.40848	2	2.9	lower									-4q	+5q	-1.20163	0.29369	0.29427	1	2.3	lower
-2p	+19p	0.263034	0.36986	0.36986	6	5	higher	+5q	+17q	0.736966	0.32675	0.32688	2	1.2	higher	-4p	-16p	1	0.09591	0.09595	5	2.5	higher	+1q	-17q	-0.536053	0.40848	0.40848	2	2.9	lower									-2p	+20p	0.658963	0.29427	0.29427	3	1.9	higher
+4p	+16q	0.263034	0.36986	0.36986	6	5	higher	+10q	+20p	0.736966	0.32688	0.32831	2	1.2	higher	+9q	+14q	1.152	0.09595	0.09616	4	1.8	higher	+1q	+18q	-0.536053	0.40848	0.40908	2	2.9	lower									+4p	+20p	0.658963	0.29427	0.2945	3	1.9	higher
+16q	+19p	0.263034	0.36986	0.37004	6	5	higher	+10p	-18q	0.172181	0.32831	0.32862	16	14.2	higher	+3q	+15q	1.152	0.09616	0.0966	4	1.8	higher	+14q	-17p	0.234465	0.40908	0.40921	6	5.1	higher									+11p	+17q	0.658963	0.2945	0.29469	3	1.9	higher
+4p	-13q	0.168123	0.37004	0.3705	10	8.9	higher	+4p	-7q	0.736966	0.32862	0.32862	2	1.2	higher	+7q	+19p	1.152	0.0966	0.09719	4	1.8	higher	+12p	+20p	0.383329	0.40921	0.40921	3	2.3	higher									+8p	+13q	0.170986	0.29469	0.29555	17	15.1	higher
-3q	+9p	-1	0.3705	0.37079	1	2	lower	-7q	+9p	0.736966	0.32862	0.32862	2	1.2	higher	+4q	+18q	1.44746	0.09719	0.09762	3	1.1	higher	+15q	-16q	0.383329	0.40921	0.40947	3	2.3	higher									+2q	-21q	0.321928	0.29555	0.29606	8	6.4	higher
-5p	-22q	0.736966	0.37079	0.372	2	1.2	higher	+9p	+9q	0.736966	0.32862	0.32929	2	1.2	higher	-3p	-9p	0.500898	0.09762	0.09763	15	10.6	higher	+2p	+9p	0.251539	0.40947	0.40947	5	4.2	higher									+6q	+11q	0.862496	0.29606	0.29606	2	1.1	higher
-3p	+8q	-0.263034	0.372	0.37349	6	7.2	lower	-3p	-4p	0.463947	0.32929	0.33139	4	2.9	higher	-12q	-16q	-0.297681	0.09763	0.09817	24	29.5	lower	+2p	+17q	0.251539	0.40947	0.40967	5	4.2	higher									+9q	-19q	0.862496	0.29606	0.29688	2	1.1	higher
+5p	-8p	0.367732	0.37349	0.37539	4	3.1	higher	-14q	+17q	0.226771	0.33139	0.33178	11	9.4	higher	+5q	-12q	-1.88753	0.09817	0.0982	1	3.7	lower	+1p	+20q	0.251539	0.40967	0.40998	5	4.2	higher									-16p	-20p	-1.20163	0.29688	0.2971	1	2.3	lower
+7q	+20q	0.263034	0.37539	0.3764	6	5	higher	+9p	-10q	0.352302	0.33178	0.33194	6	4.7	higher	+10q	+21q	1.44746	0.0982	0.0989	3	1.1	higher	-10p	+18p	-0.925999	0.40998	0.41012	1	1.9	lower									-3p	+12p	0.514573	0.2971	0.29736	4	2.8	higher
-2p	+8p	0.447459	0.3764	0.3764	3	2.2	higher	+9p	+12p	0.463947	0.33194	0.33202	4	2.9	higher	-4p	+5q	-0.831877	0.0989	0.0991	5	8.9	lower	-11p	-16q	-0.286881	0.41012	0.41015	5	6.1	lower									-6q	+16p	0.514573	0.29736	0.29813	4	2.8	higher
-4q	+21q	0.447459	0.3764	0.37642	3	2.2	higher	-4q	+7q	0.263034	0.33202	0.33269	9	7.5	higher	+9p	-11q	0.567041	0.0991	0.09969	12	8.1	higher	+3q	-7q	-0.0811961	0.41015	0.41152	19	20.1	lower									+12q	-20p	-0.510962	0.29813	0.29813	4	5.7	lower
-10p	-22q	-0.292782	0.37642	0.37674	4	4.9	lower	-1p	-8p	-0.519374	0.33269	0.33304	3	4.3	lower	-6p	-12q	#NAME?	0.09969	0.09975	0	2.2	lower	-5q	-8p	-0.185867	0.41152	0.41278	8	9.1	lower									-5q	+8p	-0.807355	0.29813	0.29905	2	3.5	lower
+1q	+4p	-1	0.37674	0.37674	1	2	lower	+1p	-16q	0.736966	0.33304	0.33356	2	1.2	higher	-18p	+19p	1.152	0.09975	0.09999	4	1.8	higher	-3p	-22q	0.137504	0.41278	0.41303	11	10	higher									-5q	+9p	0.321928	0.29905	0.29905	8	6.4	higher
+3q	+19p	-1	0.37674	0.37704	1	2	lower	+5p	-10p	-0.356144	0.33356	0.33437	5	6.4	lower	-18p	+18q	0.807355	0.09999	0.10048	7	4	higher	-3p	-14q	0.206451	0.41303	0.41344	6	5.2	higher									-5q	+16p	0.321928	0.29905	0.29933	8	6.4	higher
-17p	+20p	0.367732	0.37704	0.37704	4	3.1	higher	-7p	+8q	0.463947	0.33437	0.33496	4	2.9	higher	-5q	+20p	0.487352	0.10048	0.10062	15	10.7	higher	+2p	-4q	0.152003	0.41344	0.4142	9	8.1	higher									+16p	+21q	0.862496	0.29933	0.30118	2	1.1	higher
-17q	+20p	0.367732	0.37704	0.3789	4	3.1	higher	-14q	-19p	0.296393	0.33496	0.33512	7	5.7	higher	+10q	-11p	1.32193	0.10062	0.10065	3	1.2	higher	+1p	-19p	0.277534	0.4142	0.41645	4	3.3	higher									-5q	-6p	0.658963	0.30118	0.30145	3	1.9	higher
+5q	+14q	0.188072	0.3789	0.37913	9	7.9	higher	+9p	-21q	0.584963	0.33512	0.33547	3	2	higher	-16p	+17q	1.152	0.10065	0.1008	4	1.8	higher	+2p	-11q	0.125531	0.41645	0.41682	12	11	higher									-2p	-18q	0.395929	0.30145	0.30145	5	3.8	higher
-2q	+6p	0.621488	0.37913	0.37913	2	1.3	higher	+2p	-22q	0.189478	0.33547	0.33561	13	11.4	higher	+5p	+10q	1.074	0.1008	0.10091	4	1.9	higher	+3q	+20q	-0.0584956	0.41682	0.41685	29	30.2	lower									+4p	-18q	0.395929	0.30145	0.30153	5	3.8	higher
-2q	-16p	0.621488	0.37913	0.37913	2	1.3	higher	+7p	+20p	0.234465	0.33561	0.33645	10	8.5	higher	-1p	+9q	0.707218	0.10091	0.10102	8	4.9	higher	+10q	-17p	-0.847997	0.41685	0.41685	1	1.8	lower									+4p	+7p	0.514573	0.30153	0.30157	4	2.8	higher
-2q	-16q	0.621488	0.37913	0.37913	2	1.3	higher	-1p	+17q	-1.1375	0.33645	0.33706	1	2.2	lower	+11q	-18p	1.32193	0.10102	0.10107	3	1.2	higher	-17p	-17q	-0.847997	0.41685	0.41829	1	1.8	lower									+18p	-21q	0.658963	0.30157	0.30162	3	1.9	higher
-3p	-16p	0.621488	0.37913	0.37913	2	1.3	higher	-11q	+21q	-0.459432	0.33706	0.33706	4	5.5	lower	+9p	-22q	0.353637	0.10107	0.10151	23	18	higher	+2p	-6p	0.383329	0.41829	0.41852	3	2.3	higher									+3q	+19q	0.514573	0.30162	0.3017	4	2.8	higher
-3p	-16q	0.621488	0.37913	0.37958	2	1.3	higher	+12p	+21q	-0.459432	0.33706	0.33742	4	5.5	lower	-12p	-12q	0.862496	0.10151	0.10156	6	3.3	higher	-16q	+21q	-0.925999	0.41852	0.41875	1	1.9	lower									+9p	-22q	0.227952	0.3017	0.30183	13	11.1	higher
+10q	+20q	-0.584963	0.37958	0.38237	2	3	lower	+6q	-18q	0.736966	0.33742	0.33766	2	1.2	higher	-6q	+9q	0.658963	0.10156	0.10168	9	5.7	higher	+2p	+3p	0.514573	0.41875	0.41875	2	1.4	higher									+4q	+20p	#NAME?	0.30183	0.30221	0	1.1	lower
+1q	+20q	0.447459	0.38237	0.38288	3	2.2	higher	-4q	-16q	0.277534	0.33766	0.33819	8	6.6	higher	+3q	+5q	0.684498	0.10168	0.10176	9	5.6	higher	+2p	-17q	0.514573	0.41875	0.41884	2	1.4	higher									-2p	-4p	0.862496	0.30221	0.30254	2	1.1	higher
-1q	-8q	0.447459	0.38288	0.38288	3	2.2	higher	-1q	+8q	0.736966	0.33819	0.33936	2	1.2	higher	+8q	+12q	0.32979	0.10176	0.10208	23	18.3	higher	+3q	+5q	0.198546	0.41884	0.41958	7	6.1	higher									+3p	+19q	#NAME?	0.30254	0.30284	0	1.1	lower
-8q	+9q	0.447459	0.38288	0.38298	3	2.2	higher	+8q	+19p	-1.07039	0.33936	0.33939	1	2.1	lower	-13q	-19p	0.343732	0.10208	0.10233	25	19.7	higher	-11q	-19p	0.137504	0.41958	0.41969	11	10	higher									+7q	+18p	-1.20163	0.30284	0.30571	1	2.3	lower
+3p	+12q	0.621488	0.38298	0.38354	2	1.3	higher	+3p	-18p	0.514573	0.33939	0.33962	3	2.1	higher	-8p	+15q	-1.26303	0.10233	0.10284	2	4.8	lower	+8q	+15q	0.206451	0.41969	0.41997	6	5.2	higher									-9q	+11p	0.862496	0.30571	0.30585	2	1.1	higher
+7p	+20q	0.222392	0.38354	0.38465	7	6	higher	+5q	+8q	0.514573	0.33962	0.33995	3	2.1	higher	-17p	+19q	0.297266	0.10284	0.10298	29	23.6	higher	+20q	+21q	0.277534	0.41997	0.42249	4	3.3	higher									-18q	+21q	-0.432959	0.30585	0.30692	4	5.4	lower
-11q	-14q	-0.242857	0.38465	0.38569	6	7.1	lower	+4p	-12q	#NAME?	0.33995	0.34071	0	1	lower	-6q	-20p	0.499926	0.10298	0.103	14	9.9	higher	+6p	+9p	-0.536053	0.42249	0.42249	2	2.9	lower									+2p	-5p	0.862496	0.30692	0.30692	2	1.1	higher
-3p	+19p	0.286304	0.38569	0.3873	5	4.1	higher	-6q	-10p	-0.678072	0.34071	0.34072	2	3.2	lower	-6p	+16p	0.42711	0.103	0.10305	16	11.9	higher	+6p	-21q	-0.536053	0.42249	0.42249	2	2.9	lower									-5p	-16q	0.862496	0.30692	0.30716	2	1.1	higher
-11q	+22q	0.621488	0.3873	0.39031	2	1.3	higher	-8p	-11p	0.0936591	0.34072	0.34096	35	32.8	higher	+9p	+15q	1.32193	0.10305	0.10335	3	1.2	higher	+7p	-9p	0.514573	0.42249	0.42249	2	1.4	higher									-5p	-18q	0.202189	0.30716	0.30816	13	11.3	higher
+7p	-9p	0.192645	0.39031	0.39068	8	7	higher	-20p	-22q	0.415037	0.34096	0.34119	4	3	higher	-7p	+14q	1.152	0.10335	0.10348	4	1.8	higher	-9q	-12p	0.514573	0.42249	0.42254	2	1.4	higher									-15q	-19q	0.383329	0.30816	0.30833	6	4.6	higher
+2q	+7q	0.447459	0.39068	0.39068	3	2.2	higher	+9p	+20p	0.358454	0.34119	0.34136	5	3.9	higher	+4q	+12p	1.152	0.10348	0.10348	4	1.8	higher	+1p	-3p	-0.222392	0.42254	0.42267	6	7	lower									+3q	-6p	0.862496	0.30833	0.30842	2	1.1	higher
+2q	-11p	0.447459	0.39068	0.39068	3	2.2	higher	-9p	+17q	0.143591	0.34136	0.34162	19	17.2	higher	+12p	+22q	1.152	0.10348	0.10361	4	1.8	higher	-4q	+13q	0.514573	0.42267	0.42348	2	1.4	higher									+5q	-17p	0.321928	0.30842	0.31006	7	5.6	higher
+7q	+9p	0.447459	0.39068	0.39068	3	2.2	higher	-9p	-20p	0.321928	0.34162	0.34226	6	4.8	higher	-15q	-19p	0.463947	0.10361	0.10373	16	11.6	higher	+5q	-8p	0.383329	0.42348	0.424	3	2.3	higher									-6p	+12q	#NAME?	0.31006	0.31071	0	1.1	lower
+7q	-9q	0.447459	0.39068	0.39068	3	2.2	higher	+7q	+18q	0.514573	0.34226	0.34226	3	2.1	higher	+9p	-13q	0.415037	0.10373	0.1039	18	13.5	higher	-4p	-11q	0.0860398	0.424	0.42408	19	17.9	higher									-1p	+11p	0.434403	0.31071	0.3115	5	3.7	higher
-9q	-21q	0.447459	0.39068	0.39307	3	2.2	higher	+7q	+22q	0.514573	0.34226	0.34396	3	2.1	higher	+6p	-17q	0.862496	0.1039	0.1039	6	3.3	higher	+8q	+21q	0.251539	0.42408	0.42529	5	4.2	higher									-5q	+12p	0.347923	0.3115	0.31449	7	5.5	higher
+3q	-6q	-0.536053	0.39307	0.39307	2	2.9	lower	-2q	-3p	-0.678072	0.34396	0.34396	2	3.2	lower	+9q	+20p	0.862496	0.1039	0.10404	6	3.3	higher	-2q	+20q	0.175087	0.42529	0.42547	7	6.2	higher									+7q	+22q	0.862496	0.31449	0.31548	2	1.1	higher
+3q	-18q	-0.536053	0.39307	0.39459	2	2.9	lower	+12q	-15q	-0.678072	0.34396	0.34424	2	3.2	lower	+8q	+11q	0.621488	0.10404	0.10423	8	5.2	higher	+3q	-18p	-0.156119	0.42547	0.4255	7	7.8	lower									+10q	+20q	-1	0.31548	0.31626	1	2	lower
-4q	+14q	0.621488	0.39459	0.39459	2	1.3	higher	-14q	-21q	0.358454	0.34424	0.34425	5	3.9	higher	+9q	-18q	0.707218	0.10423	0.10425	8	4.9	higher	+1q	-8p	-0.0883559	0.4255	0.4258	19	20.2	lower									-16q	-18p	0.434403	0.31626	0.31669	5	3.7	higher
-6p	+8p	0.621488	0.39459	0.39459	2	1.3	higher	-7q	-11p	0.358454	0.34425	0.34477	5	3.9	higher	+7q	-18p	0.591535	0.10425	0.10503	11	7.3	higher	-11p	-16p	0.383329	0.4258	0.42581	3	2.3	higher									+9q	+19q	-1.20163	0.31669	0.31743	1	2.3	lower
-6p	-20q	0.621488	0.39459	0.39494	2	1.3	higher	+20q	-21q	-0.432959	0.34477	0.34635	4	5.4	lower	-10q	+11p	0.771731	0.10503	0.10559	7	4.1	higher	+5p	-16q	0.112475	0.42581	0.42585	12	11.1	higher									+10p	-22q	0.395929	0.31743	0.3179	5	3.8	higher
-1q	+6q	-0.536053	0.39494	0.39494	2	2.9	lower	-9q	-16p	-0.321928	0.34635	0.34657	6	7.5	lower	-2q	-7q	-1.88753	0.10559	0.10621	1	3.7	lower	-2q	-11q	0.152003	0.42585	0.42708	9	8.1	higher									+6q	-19p	0.862496	0.3179	0.31797	2	1.1	higher
+6q	-14q	-0.536053	0.39494	0.39559	2	2.9	lower	-9q	-19p	-0.263034	0.34657	0.34669	8	9.6	lower	+7p	+19q	0.549339	0.10621	0.10637	12	8.2	higher	-2q	-17p	-0.222392	0.42708	0.42769	6	7	lower									-16p	+19q	0.862496	0.31797	0.31902	2	1.1	higher
-6q	+7p	0.169925	0.39559	0.39559	9	8	higher	-3p	-18p	#NAME?	0.34669	0.34784	0	1	lower	+6q	+18q	1.152	0.10637	0.10643	4	1.8	higher	+12p	+14q	-0.925999	0.42769	0.42769	1	1.9	lower									-5p	+16p	-1.20163	0.31902	0.31976	1	2.3	lower
+7p	-18q	0.169925	0.39559	0.3961	9	8	higher	-6q	-16p	0.271302	0.34784	0.34844	7	5.8	higher	+7p	-17p	0.232493	0.10643	0.10645	43	36.6	higher	+12p	+16p	-0.925999	0.42769	0.42798	1	1.9	lower									+2p	-20p	-0.765535	0.31976	0.31976	2	3.4	lower
-6q	+8p	-0.925999	0.3961	0.3961	1	1.9	lower	+4p	+20q	0.271302	0.34844	0.34859	7	5.8	higher	+4p	-7q	1.32193	0.10645	0.10645	3	1.2	higher	+3q	-18q	-0.0614005	0.42798	0.42825	23	24	lower									-16q	-20p	-0.765535	0.31976	0.32014	2	3.4	lower
+8p	-18q	-0.925999	0.3961	0.39661	1	1.9	lower	+7q	+8p	0.736966	0.34859	0.3496	2	1.2	higher	-7q	+19p	1.32193	0.10645	0.10679	3	1.2	higher	-7p	+8q	0.277534	0.42825	0.42825	4	3.3	higher									+8q	+10p	0.277534	0.32014	0.32014	8	6.6	higher
+5p	+6q	0.286304	0.39661	0.39661	5	4.1	higher	-1p	-11p	-0.678072	0.3496	0.35074	2	3.2	lower	+19q	-22q	0.315264	0.10679	0.10679	27	21.7	higher	+7q	+8q	0.277534	0.42825	0.42958	4	3.3	higher									+8q	-16p	0.277534	0.32014	0.32044	8	6.6	higher
+5p	-18p	0.286304	0.39661	0.39711	5	4.1	higher	+2p	-10p	-0.678072	0.35074	0.35094	2	3.2	lower	+11q	-17p	0.703018	0.10679	0.10698	7	4.3	higher	+19p	+20q	-0.847997	0.42958	0.42996	1	1.8	lower									+6p	-17p	0.152003	0.32044	0.32094	20	18	higher
-6p	+10p	-0.925999	0.39711	0.39744	1	1.9	lower	-16q	-21q	0.415037	0.35094	0.35291	4	3	higher	-5p	-14q	0.943416	0.10698	0.10698	5	2.6	higher	-2q	+3q	0.0740006	0.42996	0.43128	20	19	higher									+6q	-20p	0.352302	0.32094	0.32115	6	4.7	higher
+19p	+21q	-0.321928	0.39744	0.3975	4	5	lower	-2q	-19p	0.271302	0.35291	0.35397	7	5.8	higher	-10p	-14q	0.943416	0.10698	0.10741	5	2.6	higher	-6q	-9p	-0.378512	0.43128	0.43181	3	3.9	lower									-4q	+19p	0.584963	0.32115	0.32196	3	2	higher
+6q	+10p	0.621488	0.3975	0.3977	2	1.3	higher	-11p	+14q	0.292181	0.35397	0.35432	6	4.9	higher	-12p	+14q	0.943416	0.10741	0.10758	5	2.6	higher	-12p	-15q	-0.847997	0.43181	0.43204	1	1.8	lower									+3p	+7p	0.321928	0.32196	0.32215	7	5.6	higher
-11q	-15q	0.125531	0.3977	0.39827	12	11	higher	+5q	+10p	0.736966	0.35432	0.35432	2	1.2	higher	+7p	-19p	0.499926	0.10758	0.10828	14	9.9	higher	-2q	-18q	-0.292782	0.43204	0.43204	4	4.9	lower									-3q	-18q	0.463947	0.32215	0.32264	4	2.9	higher
-9q	+10q	0.621488	0.39827	0.40016	2	1.3	higher	+10p	+19p	0.736966	0.35432	0.35435	2	1.2	higher	-11q	-14q	0.395929	0.10828	0.10839	20	15.2	higher	-5q	+9q	-0.292782	0.43204	0.43204	4	4.9	lower									-9q	-16q	0.736966	0.32264	0.32282	2	1.2	higher
+2q	+16p	-0.925999	0.40016	0.40063	1	1.9	lower	+5p	-9p	0.0798533	0.35435	0.3552	39	36.9	higher	+16q	+19q	1.32193	0.10839	0.10842	3	1.2	higher	+9q	-18q	-0.292782	0.43204	0.43222	4	4.9	lower									-8p	+17q	0.182377	0.32282	0.32362	16	14.1	higher
+2p	-17p	0.621488	0.40063	0.40095	2	1.3	higher	+1q	+6p	-0.405992	0.3552	0.35642	4	5.3	lower	+5q	+9p	-1.848	0.10842	0.10858	1	3.6	lower	-11p	-14q	0.277534	0.43222	0.43429	4	3.3	higher									-12q	+19q	#NAME?	0.32362	0.32525	0	1.1	lower
-2q	-17p	0.234465	0.40095	0.40142	6	5.1	higher	+1p	+20q	0.514573	0.35642	0.35653	3	2.1	higher	+6q	+7q	0.862496	0.10858	0.10901	6	3.3	higher	-2q	+16p	-0.536053	0.43429	0.43512	2	2.9	lower									-5q	-11p	0.463947	0.32525	0.32593	4	2.9	higher
+19p	+20q	0.321928	0.40142	0.40179	4	3.2	higher	-3p	+8q	0.234465	0.35653	0.35653	8	6.8	higher	+4q	-8p	-1.02385	0.10901	0.10907	3	6.1	lower	-11q	+12p	0.17897	0.43512	0.4355	6	5.3	higher									-1p	+3q	0.277534	0.32593	0.32637	8	6.6	higher
-18q	-20p	0.321928	0.40179	0.40282	4	3.2	higher	+8q	+12q	0.234465	0.35653	0.35659	8	6.8	higher	+14q	-22q	0.380031	0.10907	0.10922	19	14.6	higher	-11p	+12p	0.217591	0.4355	0.43557	5	4.3	higher									+5q	+17q	#NAME?	0.32637	0.3269	0	1.1	lower
+10p	-22q	0.198546	0.40282	0.40282	7	6.1	higher	+4p	+18q	0.736966	0.35659	0.35659	2	1.2	higher	+18p	+20q	0.531851	0.10922	0.11008	12	8.3	higher	+6p	-16q	0.277534	0.43557	0.43668	4	3.3	higher									+2p	-17p	0.206451	0.3269	0.3269	12	10.4	higher
+15q	-22q	0.198546	0.40282	0.40308	7	6.1	higher	+4p	+22q	0.736966	0.35659	0.35812	2	1.2	higher	-9p	+10p	0.371969	0.11008	0.11013	22	17	higher	+3q	-21q	0.0835234	0.43668	0.43669	16	15.1	higher									-9p	-17p	0.206451	0.3269	0.3269	12	10.4	higher
-6q	-7q	0.621488	0.40308	0.40308	2	1.3	higher	+11q	+18p	0.736966	0.35812	0.3591	2	1.2	higher	-7q	+9p	0.862496	0.11013	0.11014	6	3.3	higher	+6p	-7q	-0.378512	0.43669	0.43723	3	3.9	lower									-16q	-17p	0.206451	0.3269	0.32723	12	10.4	higher
-6q	-16p	0.621488	0.40308	0.40308	2	1.3	higher	-15q	-17p	0.121788	0.3591	0.35912	21	19.3	higher	-1p	-7q	0.571906	0.11014	0.1103	11	7.4	higher	+9p	-11p	0.17897	0.43723	0.43805	6	5.3	higher									+9p	-11p	0.584963	0.32723	0.32736	3	2	higher
-6q	-16q	0.621488	0.40308	0.40308	2	1.3	higher	+7p	-9q	0.142604	0.35912	0.35918	17	15.4	higher	-18q	-22q	0.221881	0.1103	0.11036	47	40.3	higher	+9p	-9q	-0.847997	0.43805	0.43947	1	1.8	lower									+9p	+19q	-0.765535	0.32736	0.32822	2	3.4	lower
-7q	+19q	0.621488	0.40308	0.40308	2	1.3	higher	+3q	-12q	-0.632268	0.35918	0.36007	2	3.1	lower	-9p	-20p	0.531851	0.11036	0.11075	12	8.3	higher	-3p	+5q	0.277534	0.43947	0.43947	4	3.3	higher									+15q	-21q	0.736966	0.32822	0.32877	2	1.2	higher
-16p	-18q	0.621488	0.40308	0.40308	2	1.3	higher	-9q	-10p	-0.485427	0.36007	0.36324	3	4.2	lower	-10q	+20p	0.549339	0.11075	0.11078	12	8.2	higher	-3p	+16q	0.277534	0.43947	0.44038	4	3.3	higher									-10q	+17q	0.395929	0.32877	0.32923	5	3.8	higher
-16p	+19q	0.621488	0.40308	0.40308	2	1.3	higher	+10p	+13q	0.292181	0.36324	0.36367	6	4.9	higher	+1q	+7q	0.169925	0.11078	0.11155	54	48	higher	+15q	+19q	-0.378512	0.44038	0.44052	3	3.9	lower									-2p	+7q	0.584963	0.32923	0.32923	3	2	higher
-16q	+19q	0.621488	0.40308	0.4035	2	1.3	higher	+6p	+21q	0.292181	0.36367	0.36372	6	4.9	higher	-6q	-15q	0.328881	0.11155	0.11171	26	20.7	higher	-7p	-11q	0.277534	0.44052	0.4406	4	3.3	higher									+4p	+7q	0.584963	0.32923	0.32994	3	2	higher
-6p	-20p	0.383329	0.4035	0.4043	3	2.3	higher	+4p	-15q	-0.485427	0.36372	0.36434	3	4.2	lower	+8p	-17p	0.421464	0.11171	0.11208	15	11.2	higher	-2q	-9p	0.321928	0.4406	0.4406	3	2.4	higher									+10p	+20p	0.395929	0.32994	0.33177	5	3.8	higher
+2p	+5q	-0.485427	0.4043	0.406	2	2.8	lower	+1p	+3p	0.621488	0.36434	0.36434	2	1.3	higher	-7q	+12q	0.943416	0.11208	0.11214	5	2.6	higher	-2q	-12p	0.321928	0.4406	0.4406	3	2.4	higher									+7q	+14q	0.463947	0.33177	0.33222	4	2.9	higher
+6q	+20p	-0.925999	0.406	0.40606	1	1.9	lower	+3p	+15q	0.621488	0.36434	0.36474	2	1.3	higher	+3p	-6q	0.736966	0.11214	0.11219	7	4.2	higher	-9p	+9q	0.321928	0.4406	0.4406	3	2.4	higher									+11q	-14q	0.321928	0.33222	0.33295	6	4.8	higher
-1q	+16p	0.234465	0.40606	0.40665	6	5.1	higher	-7q	+20p	-1.07039	0.36474	0.36474	1	2.1	lower	-4q	+8q	0.213868	0.11219	0.11223	45	38.8	higher	+9q	+18p	0.321928	0.4406	0.4408	3	2.4	higher									+5q	-22q	0.463947	0.33295	0.33453	4	2.9	higher
-11q	-21q	0.152003	0.40665	0.40739	9	8.1	higher	+9q	+20p	-1.07039	0.36474	0.36644	1	2.1	lower	-11p	-17q	0.819428	0.11223	0.11252	6	3.4	higher	-7p	+20p	0.415037	0.4408	0.4408	2	1.5	higher									-9q	+12p	0.584963	0.33453	0.33485	3	2	higher
+7p	+13q	0.621488	0.40739	0.40739	2	1.3	higher	-6q	+22q	0.367732	0.36644	0.36666	4	3.1	higher	+2p	+7p	0.678072	0.11252	0.11319	8	5	higher	+7q	-16q	0.415037	0.4408	0.4408	2	1.5	higher									+8p	+17q	-1.1375	0.33485	0.3351	1	2.2	lower
+7p	+22q	0.621488	0.40739	0.40804	2	1.3	higher	-4p	+18q	0.447459	0.36666	0.36734	3	2.2	higher	-2q	+7p	0.571906	0.11319	0.11378	11	7.4	higher	-18p	+20p	0.415037	0.4408	0.44113	2	1.5	higher									+9p	-14q	0.173536	0.3351	0.33536	15	13.3	higher
-1q	+7q	0.198546	0.40804	0.40804	7	6.1	higher	+19q	-22q	0.200913	0.36734	0.36767	10	8.7	higher	-1p	-7p	0.678072	0.11378	0.11446	8	5	higher	-4p	+19q	0.09586	0.44113	0.44247	14	13.1	higher									+12p	+20q	-0.124958	0.33536	0.33572	21	22.9	lower
-1q	-11p	0.198546	0.40804	0.40804	7	6.1	higher	+3p	-10p	-1.07039	0.36767	0.37013	1	2.1	lower	-1p	-19p	0.439285	0.11446	0.11484	16	11.8	higher	-10q	+16p	0.234465	0.44247	0.44463	4	3.4	higher									-15q	-20p	0.137504	0.33572	0.33668	22	20	higher
-1q	+12p	0.198546	0.40804	0.40804	7	6.1	higher	+10q	-15q	0.621488	0.37013	0.37042	2	1.3	higher	-2q	-20p	0.736966	0.11484	0.1161	7	4.2	higher	-4p	+16q	-0.485427	0.44463	0.44583	2	2.8	lower									+2p	+8q	0.211504	0.33668	0.33753	11	9.5	higher
+9q	-21q	0.198546	0.40804	0.41228	7	6.1	higher	-6q	-18q	-0.167457	0.37042	0.37087	13	14.6	lower	-8p	+18p	0.409391	0.1161	0.11613	17	12.8	higher	-10p	-16q	-0.485427	0.44583	0.44583	2	2.8	lower									-6p	+16q	0.736966	0.33753	0.33817	2	1.2	higher
-1p	-6q	0.136062	0.41228	0.41228	10	9.1	higher	-8p	-9p	0.0740006	0.37087	0.37252	36	34.2	higher	+8p	+12p	0.943416	0.11613	0.11624	5	2.6	higher	-16q	-21q	-0.485427	0.44583	0.44658	2	2.8	lower									+6q	+9q	0.514573	0.33817	0.33829	3	2.1	higher
-1p	+19q	0.136062	0.41228	0.41228	10	9.1	higher	-8p	-10p	0.24664	0.37252	0.37252	7	5.9	higher	+4p	+6p	1.074	0.11624	0.11643	4	1.9	higher	-10q	+20q	0.132104	0.44658	0.44658	8	7.3	higher									+2p	+8p	0.736966	0.33829	0.33829	2	1.2	higher
-6q	-15q	0.136062	0.41228	0.41552	10	9.1	higher	-8p	-13q	0.24664	0.37252	0.37252	7	5.9	higher	+18p	+22q	1.32193	0.11643	0.11652	3	1.2	higher	-7q	-9q	0.321928	0.44658	0.44768	3	2.4	higher									+8p	-9p	0.736966	0.33829	0.33844	2	1.2	higher
-2q	-8q	0.383329	0.41552	0.41552	3	2.3	higher	-8p	-18p	0.24664	0.37252	0.37277	7	5.9	higher	+3q	+9q	0.819428	0.11652	0.11656	6	3.4	higher	+8q	-19p	-0.137504	0.44768	0.44836	9	9.9	lower									-4p	+5p	0.243926	0.33844	0.3391	9	7.6	higher
-3p	-10q	0.383329	0.41552	0.41607	3	2.3	higher	+1p	-18q	0.447459	0.37277	0.37277	3	2.2	higher	-16p	-21q	1.32193	0.11656	0.11671	3	1.2	higher	-12p	+18p	0.415037	0.44836	0.4489	2	1.5	higher									-6p	+13q	-0.245756	0.3391	0.33928	7	8.3	lower
-13q	+18q	-0.765535	0.41607	0.41637	1	1.7	lower	-6p	-18q	0.447459	0.37277	0.37277	3	2.2	higher	+10p	-21q	0.498806	0.11671	0.11741	13	9.2	higher	-4p	-6p	-0.341037	0.4489	0.44947	3	3.8	lower									-3q	-8p	-1.07039	0.33928	0.33949	1	2.1	lower
-1p	+16p	-0.174498	0.41637	0.41797	7	7.9	lower	+15q	-18q	0.447459	0.37277	0.37319	3	2.2	higher	+9q	+19q	0.943416	0.11741	0.11743	5	2.6	higher	+5p	-20q	0.514573	0.44947	0.44985	2	1.4	higher									-5p	-9q	0.736966	0.33949	0.33953	2	1.2	higher
+4q	-9p	-0.292782	0.41797	0.42205	4	4.9	lower	-5q	+9q	-0.450661	0.37319	0.37381	3	4.1	lower	-7p	-11q	0.678072	0.11743	0.11743	8	5	higher	+9p	-19p	-0.341037	0.44985	0.45001	3	3.8	lower									+1q	+20q	-0.0787431	0.33953	0.3396	41	43.3	lower
-8p	+12q	-0.341037	0.42205	0.42219	3	3.8	lower	-11p	+12p	0.181447	0.37381	0.3744	11	9.7	higher	-7p	-18q	0.678072	0.11743	0.11784	8	5	higher	-10q	+22q	0.415037	0.45001	0.45227	2	1.5	higher									+6q	-17q	0.736966	0.3396	0.34001	2	1.2	higher
+4p	+19p	-0.485427	0.42219	0.4226	2	2.8	lower	+4p	+13q	-1	0.3744	0.3744	1	2	lower	+16p	-21q	0.279042	0.11784	0.11843	29	23.9	higher	+19p	+19q	-0.847997	0.45227	0.45289	1	1.8	lower									+2p	-10q	0.514573	0.34001	0.34001	3	2.1	higher
-2q	+8q	0.152003	0.4226	0.42361	8	7.2	higher	+16q	-21q	-1	0.3744	0.37499	1	2	lower	-4q	+8p	0.819428	0.11843	0.11867	6	3.4	higher	+2p	+15q	0.234465	0.45289	0.45391	4	3.4	higher									-9p	-10q	0.514573	0.34001	0.34068	3	2.1	higher
-2q	-4q	-0.847997	0.42361	0.42361	1	1.8	lower	+4p	+17q	0.263034	0.37499	0.37524	6	5	higher	+9q	-12p	1.074	0.11867	0.11871	4	1.9	higher	-4p	-10p	-0.180572	0.45391	0.45399	6	6.8	lower									-2q	-8p	0.514573	0.34068	0.34096	3	2.1	higher
-3p	+8p	-0.847997	0.42361	0.4245	1	1.8	lower	+12p	+18p	0.263034	0.37524	0.37533	6	5	higher	-4q	-19q	0.888969	0.11871	0.11908	5	2.7	higher	+3q	-12p	-0.089005	0.45399	0.45399	11	11.7	lower									+5p	-17q	0.514573	0.34096	0.34201	3	2.1	higher
-10q	+20p	0.514573	0.4245	0.42486	2	1.4	higher	+9p	-18q	0.24664	0.37533	0.37539	7	5.9	higher	-11q	-12q	0.514573	0.11908	0.11912	12	8.4	higher	+3q	+18p	-0.089005	0.45399	0.45438	11	11.7	lower									+2p	+11p	#NAME?	0.34201	0.34212	0	1	lower
+5q	-20q	0.277534	0.42486	0.42556	4	3.3	higher	-7q	+19q	0.447459	0.37539	0.37539	3	2.2	higher	-3q	-9p	1.20645	0.11912	0.11916	3	1.3	higher	+16p	+18p	-0.847997	0.45438	0.45465	1	1.8	lower									+11q	+19q	0.736966	0.34212	0.3422	2	1.2	higher
-10q	+20q	-0.847997	0.42556	0.42558	1	1.8	lower	-7q	+21q	0.447459	0.37539	0.3756	3	2.2	higher	+3q	+11p	0.736966	0.11916	0.11957	7	4.2	higher	+3q	-17p	0.0375832	0.45465	0.45551	35	34.1	higher									+3p	+6q	#NAME?	0.3422	0.34227	0	1	lower
-9p	+15q	0.383329	0.42558	0.42693	3	2.3	higher	+3q	-10p	0.321928	0.3756	0.37585	5	4	higher	+11q	+16p	-1.16993	0.11957	0.11975	2	4.5	lower	+9q	-19p	-0.263034	0.45551	0.45659	4	4.8	lower									+6p	+8p	0.514573	0.34227	0.34314	3	2.1	higher
+6p	-21q	0.514573	0.42693	0.42693	2	1.4	higher	-4p	-7q	-1	0.37585	0.37677	1	2	lower	-14q	-16p	1.074	0.11975	0.1202	4	1.9	higher	-4q	-18p	0.263034	0.45659	0.45659	3	2.5	higher									-5p	-11p	#NAME?	0.34314	0.34387	0	1	lower
+7q	-16p	0.514573	0.42693	0.42693	2	1.4	higher	-20p	-21q	0.621488	0.37677	0.37684	2	1.3	higher	-4p	-13q	0.245387	0.1202	0.12052	39	32.9	higher	+7q	+19q	0.263034	0.45659	0.45914	3	2.5	higher									+1q	+8q	0.096508	0.34387	0.34421	34	31.8	higher
-7q	-11p	0.514573	0.42693	0.42693	2	1.4	higher	+7q	-9p	0.140598	0.37684	0.3771	14	12.7	higher	+2p	-8p	0.434403	0.12052	0.12105	15	11.1	higher	+1q	-15q	0.116814	0.45914	0.45976	9	8.3	higher									+5q	+20p	0.415037	0.34421	0.34519	4	3	higher
-7q	-21q	0.514573	0.42693	0.42693	2	1.4	higher	-7p	+20p	0.621488	0.3771	0.3771	2	1.3	higher	-17p	+20q	0.17897	0.12105	0.12111	60	53	higher	+7p	-15q	-0.847997	0.45976	0.46089	1	1.8	lower									+7p	+18p	-0.632268	0.34519	0.34638	2	3.1	lower
+12p	-16p	0.514573	0.42693	0.42693	2	1.4	higher	+8p	+20p	0.621488	0.3771	0.37755	2	1.3	higher	-11p	-20p	0.60921	0.12111	0.12154	9	5.9	higher	-2q	-3p	0.0948592	0.46089	0.46089	11	10.3	higher									-18q	+22q	0.514573	0.34638	0.34672	3	2.1	higher
-16p	-21q	0.514573	0.42693	0.4284	2	1.4	higher	+9p	+16q	0.447459	0.37755	0.378	3	2.2	higher	-5q	-18p	0.471072	0.12154	0.12169	14	10.1	higher	-3p	+9q	0.0948592	0.46089	0.46234	11	10.3	higher									-10p	-11p	0.736966	0.34672	0.34739	2	1.2	higher
+2p	+16p	0.514573	0.4284	0.4293	2	1.4	higher	-3p	-5q	0.24664	0.378	0.37802	7	5.9	higher	+17q	-20p	0.577767	0.12169	0.12174	10	6.7	higher	-11p	-18p	-0.432959	0.46234	0.46543	2	2.7	lower									-10p	-19p	#NAME?	0.34739	0.34751	0	1	lower
-4q	+7p	0.383329	0.4293	0.43109	3	2.3	higher	+7q	-18p	0.447459	0.37802	0.3786	3	2.2	higher	-2p	-9p	0.703018	0.12174	0.12197	7	4.3	higher	+12q	+20q	0.192645	0.46543	0.46736	4	3.5	higher									-6p	-15q	0.358454	0.34751	0.34811	5	3.9	higher
+2q	-17q	-0.847997	0.43109	0.43109	1	1.8	lower	+9p	-14q	-0.485427	0.3786	0.37913	3	4.2	lower	-9p	+11p	0.60921	0.12197	0.12213	9	5.9	higher	-10p	+12q	-0.765535	0.46736	0.46818	1	1.7	lower									+2p	-8p	0.225067	0.34811	0.3485	9	7.7	higher
-10p	-17p	-0.847997	0.43109	0.43195	1	1.8	lower	-9p	-19p	-0.208587	0.37913	0.38044	9	10.4	lower	-16q	+22q	-0.510962	0.12213	0.12269	8	11.4	lower	+19q	+20p	0.152003	0.46818	0.46932	6	5.4	higher									-4q	+8p	0.321928	0.3485	0.34855	6	4.8	higher
+2p	-22q	-0.302563	0.43195	0.43217	3	3.7	lower	+8q	+20p	0.123989	0.38044	0.38142	17	15.6	higher	-3p	-16q	-0.226135	0.12269	0.12272	33	38.6	lower	+9q	-20p	-0.765535	0.46932	0.47018	1	1.7	lower									+8q	-21q	0.0723859	0.34855	0.34984	47	44.7	higher
+8q	-17q	0.175087	0.43217	0.43249	7	6.2	higher	-6q	+15q	-1	0.38142	0.38207	1	2	lower	+4q	+7p	0.888969	0.12272	0.12287	5	2.7	higher	+2p	+16q	-0.765535	0.47018	0.47026	1	1.7	lower									-4p	-10p	0.358454	0.34984	0.35106	5	3.9	higher
+19p	-22q	-0.122857	0.43249	0.43272	9	9.8	lower	-3p	+6p	-1	0.38207	0.38239	1	2	lower	-7q	-22q	0.339206	0.12287	0.12289	21	16.6	higher	+2p	-8p	-0.122857	0.47026	0.47048	9	9.8	lower									-18p	+19q	0.271302	0.35106	0.35127	7	5.8	higher
-9p	-18p	-0.485427	0.43272	0.43272	2	2.8	lower	+7p	+20q	0.140598	0.38239	0.38368	14	12.7	higher	-2p	-6q	0.649503	0.12289	0.12299	8	5.1	higher	+9p	-14q	0.415037	0.47048	0.47117	2	1.5	higher									+5p	-6q	-0.678072	0.35127	0.35168	2	3.2	lower
+16p	-20p	-0.485427	0.43272	0.43356	2	2.8	lower	+1q	+19q	-0.245756	0.38368	0.3837	7	8.3	lower	+3q	+11q	1.20645	0.12299	0.12306	3	1.3	higher	-8p	-21q	-0.189034	0.47117	0.47179	5	5.7	lower									-18q	+19q	-0.154886	0.35168	0.35461	15	16.7	lower
+1q	+5p	-0.341037	0.43356	0.43412	3	3.8	lower	-11p	+18p	-0.172837	0.3837	0.3837	11	12.4	lower	-16q	-19p	-0.215506	0.12306	0.12317	36	41.8	lower	-11q	-16q	0.112475	0.47179	0.47179	8	7.4	higher									+4q	-15q	0.736966	0.35461	0.35467	2	1.2	higher
+2q	+19p	0.514573	0.43412	0.43412	2	1.4	higher	+1q	+20p	0.188072	0.3837	0.38419	9	7.9	higher	-11p	+19p	1	0.12317	0.12349	4	2	higher	-11q	+20p	0.112475	0.47179	0.4731	8	7.4	higher									-3p	-10q	0.415037	0.35467	0.35554	4	3	higher
+4p	-10p	0.514573	0.43412	0.43412	2	1.4	higher	+9p	-10p	0.621488	0.38419	0.38455	2	1.3	higher	+10q	-13q	0.836501	0.12349	0.12369	5	2.8	higher	-1p	-4p	0.415037	0.4731	0.47317	2	1.5	higher									+12p	-12q	0.736966	0.35554	0.35586	2	1.2	higher
-10p	+19p	0.514573	0.43412	0.43452	2	1.4	higher	-3p	+19q	0.367732	0.38455	0.38455	4	3.1	higher	-7q	+17q	0.60921	0.12369	0.12385	9	5.9	higher	+9q	+12p	0.263034	0.47317	0.47317	3	2.5	higher									-19p	+20p	-0.485427	0.35586	0.35908	3	4.2	lower
-3q	+16q	-0.180572	0.43452	0.43452	6	6.8	lower	+12q	+19q	0.367732	0.38455	0.38525	4	3.1	higher	+11p	-14q	0.649503	0.12385	0.12411	8	5.1	higher	+9q	+15q	0.263034	0.47317	0.47317	3	2.5	higher									+2p	-15q	-0.333424	0.35908	0.35908	5	6.3	lower
-14q	+21q	-0.180572	0.43452	0.43462	6	6.8	lower	+18p	+20q	0.16665	0.38525	0.38642	11	9.8	higher	-5p	+7q	1	0.12411	0.12411	4	2	higher	+12p	-13q	0.263034	0.47317	0.47317	3	2.5	higher									-9p	-15q	-0.333424	0.35908	0.35944	5	6.3	lower
-4p	+12q	-0.765535	0.43462	0.43462	1	1.7	lower	+7p	-20p	-0.632268	0.38642	0.38648	2	3.1	lower	+7q	-10p	1	0.12411	0.12446	4	2	higher	-13q	+15q	0.263034	0.47317	0.47339	3	2.5	higher									+7q	+16q	0.17897	0.35944	0.36143	12	10.6	higher
+12q	+22q	-0.765535	0.43462	0.43466	1	1.7	lower	+10p	+19q	0.16665	0.38648	0.3869	11	9.8	higher	+7p	-16q	0.162729	0.12446	0.12464	60	53.6	higher	-15q	-16q	-0.432959	0.47339	0.47365	2	2.7	lower									+10p	+12q	0.621488	0.36143	0.36143	2	1.3	higher
+2q	+5q	-0.302563	0.43466	0.43471	3	3.7	lower	-7q	-14q	0.447459	0.3869	0.38715	3	2.2	higher	-11p	+20p	0.514573	0.12464	0.12471	12	8.4	higher	-12p	+15q	0.321928	0.47365	0.47365	2	1.6	higher									+12q	-16p	0.621488	0.36143	0.3616	2	1.3	higher
+4p	+10p	-0.847997	0.43471	0.43533	1	1.8	lower	+3p	-17p	0.11477	0.38715	0.38741	17	15.7	higher	-18p	-19p	0.533432	0.12471	0.12531	11	7.6	higher	+15q	+18p	0.321928	0.47365	0.47473	2	1.6	higher									-8p	+9q	0.17897	0.3616	0.36209	12	10.6	higher
+2q	+5p	-0.485427	0.43533	0.43535	2	2.8	lower	-2q	-9p	0.122256	0.38741	0.38802	16	14.7	higher	-6q	+12p	-0.584963	0.12531	0.12543	8	12	lower	-11p	-22q	0.129283	0.47473	0.47508	7	6.4	higher									-6p	-20p	-1.07039	0.36209	0.36299	1	2.1	lower
+16p	-21q	-0.214125	0.43535	0.43625	5	5.8	lower	-12p	-15q	-1	0.38802	0.3881	1	2	lower	+6q	+10p	0.649503	0.12543	0.12546	8	5.1	higher	-7p	-22q	0.321928	0.47508	0.47604	2	1.6	higher									+7p	+19q	0.152003	0.36299	0.36307	14	12.6	higher
+5q	-7q	0.383329	0.43625	0.43625	3	2.3	higher	+7q	-14q	0.213404	0.3881	0.3882	8	6.9	higher	-1p	-8p	-0.275858	0.12546	0.1259	28	33.9	lower	+5p	+21q	0.129283	0.47604	0.47637	7	6.4	higher									+7q	-8p	0.0705533	0.36307	0.36442	44	41.9	higher
+5q	-16p	0.383329	0.43625	0.43625	3	2.3	higher	-10q	+21q	0.168123	0.3882	0.38929	10	8.9	higher	-8p	+22q	0.561116	0.1259	0.12612	9	6.1	higher	+8q	-17p	0.0588937	0.47637	0.47657	15	14.4	higher									-10p	+20p	0.234465	0.36442	0.36578	8	6.8	higher
+5q	-16q	0.383329	0.43625	0.43909	3	2.3	higher	+7q	+18p	-0.31034	0.38929	0.38994	5	6.2	lower	-11p	+19q	0.577767	0.12612	0.1262	10	6.7	higher	-3p	+6p	-0.10806	0.47657	0.47675	9	9.7	lower									-10p	+11p	0.621488	0.36578	0.36649	2	1.3	higher
+6q	-11p	0.277534	0.43909	0.43909	4	3.3	higher	-7q	-18q	0.321928	0.38994	0.38994	4	3.2	higher	+3p	+12q	1.20645	0.1262	0.1262	3	1.3	higher	-4q	+7p	0.192645	0.47675	0.47675	4	3.5	higher									-6p	-10q	0.621488	0.36649	0.3669	2	1.3	higher
+7q	-18p	0.277534	0.43909	0.43909	4	3.3	higher	+9q	-18q	0.321928	0.38994	0.3906	4	3.2	higher	+13q	+18q	1.20645	0.1262	0.12645	3	1.3	higher	+7p	+19q	0.192645	0.47675	0.47727	4	3.5	higher									+6p	+8q	0.125531	0.3669	0.36762	18	16.5	higher
+7q	-20p	0.277534	0.43909	0.43909	4	3.3	higher	+18p	+19q	0.213404	0.3906	0.39104	8	6.9	higher	-3q	-22q	0.785875	0.12645	0.1267	5	2.9	higher	+6q	-19p	0.321928	0.47727	0.47727	2	1.6	higher									+7q	-11q	0.181447	0.36762	0.36948	11	9.7	higher
-18p	-21q	0.277534	0.43909	0.44044	4	3.3	higher	+2p	-3p	-0.450661	0.39104	0.39181	3	4.1	lower	-2p	+9p	1	0.1267	0.12671	4	2	higher	-19p	+22q	0.321928	0.47727	0.47825	2	1.6	higher									-8p	+12p	0.141356	0.36948	0.37009	15	13.6	higher
-18q	+20q	-0.263034	0.44044	0.44064	4	4.8	lower	-3p	+12p	0.447459	0.39181	0.39216	3	2.2	higher	+3q	+19p	1	0.12671	0.12672	4	2	higher	-16q	-20p	0.321928	0.47825	0.47906	2	1.6	higher									+18p	+20q	0.263034	0.37009	0.37053	6	5	higher
+7p	+15q	0.277534	0.44064	0.44218	4	3.3	higher	+2p	+18q	-0.584963	0.39216	0.39381	2	3	lower	+14q	-17p	0.340075	0.12672	0.12686	20	15.8	higher	-3p	+15q	-0.159199	0.47906	0.47927	6	6.7	lower									-6p	-14q	0.321928	0.37053	0.3708	5	4	higher
-6p	+8q	0.17897	0.44218	0.44576	6	5.3	higher	+9p	+19q	-0.450661	0.39381	0.39415	3	4.1	lower	+1q	+19p	0.334001	0.12686	0.12747	15	11.9	higher	+3q	-6p	0.0995357	0.47927	0.47953	9	8.4	higher									+5p	+21q	0.621488	0.3708	0.37153	2	1.3	higher
-18p	+20q	0.321928	0.44576	0.44576	3	2.4	higher	-9p	+14q	0.234465	0.39415	0.39443	6	5.1	higher	-7q	+14q	0.888969	0.12747	0.12749	5	2.7	higher	+3p	-6q	-0.765535	0.47953	0.48097	1	1.7	lower									+3p	-5q	0.447459	0.37153	0.37261	3	2.2	higher
-20p	+20q	0.321928	0.44576	0.44724	3	2.4	higher	-4p	+12p	0.234465	0.39443	0.39493	6	5.1	higher	-7p	-12p	1	0.12749	0.12767	4	2	higher	-11p	+21q	0.192645	0.48097	0.48103	4	3.5	higher									+7p	+10q	0.621488	0.37261	0.37394	2	1.3	higher
+12q	+19p	-0.180572	0.44724	0.44806	6	6.8	lower	+3q	+8p	0.447459	0.39493	0.39493	3	2.2	higher	-7p	+19q	0.888969	0.12767	0.12769	5	2.7	higher	-15q	+21q	0.321928	0.48103	0.48144	2	1.6	higher									+2p	-5q	-0.632268	0.37394	0.37394	2	3.1	lower
-6q	-8p	0.321928	0.44806	0.44951	3	2.4	higher	+3q	+11q	0.447459	0.39493	0.39531	3	2.2	higher	+5p	+8p	0.649503	0.12769	0.12798	8	5.1	higher	-3p	-16p	-0.263034	0.48144	0.48179	3	3.6	lower									-5q	-16q	-0.632268	0.37394	0.37508	2	3.1	lower
+5q	+11q	0.514573	0.44951	0.44968	2	1.4	higher	-17p	+19q	0.0969617	0.39531	0.39531	20	18.7	higher	-5p	-18p	1	0.12798	0.12813	4	2	higher	-19p	+21q	0.263034	0.48179	0.48199	3	2.5	higher									+7p	-9q	0.184425	0.37508	0.37547	10	8.8	higher
+8q	-21q	-0.156119	0.44968	0.4501	7	7.8	lower	-17p	+21q	0.0969617	0.39531	0.39549	20	18.7	higher	-13q	-18p	0.314434	0.12813	0.12843	24	19.3	higher	-4q	-11q	0.0681715	0.48199	0.48212	13	12.4	higher									+6p	+12q	-0.632268	0.37547	0.37554	2	3.1	lower
+3q	+6q	0.415037	0.4501	0.45087	2	1.5	higher	-16p	+20q	-0.31034	0.39549	0.39567	5	6.2	lower	+9p	+19p	1.20645	0.12843	0.12889	3	1.3	higher	+7p	+14q	-0.765535	0.48212	0.48229	1	1.7	lower									+6q	-17p	-0.147557	0.37554	0.37593	13	14.4	lower
-2p	+6q	-0.302563	0.45087	0.45087	3	3.7	lower	+8q	+11q	-0.536053	0.39567	0.39681	2	2.9	lower	+7p	+17q	0.415037	0.12889	0.12903	16	12	higher	-8p	+15q	-0.232661	0.48229	0.4837	4	4.7	lower									-4p	-6q	0.321928	0.37593	0.37616	5	4	higher
+6q	+8q	-0.302563	0.45087	0.45087	3	3.7	lower	+8q	-12q	0.286304	0.39681	0.39696	5	4.1	higher	-17p	-18q	0.194295	0.12903	0.12979	50	43.7	higher	+14q	-19p	0.192645	0.4837	0.4837	4	3.5	higher									+1p	-18q	0.621488	0.37616	0.37616	2	1.3	higher
+16q	-20p	-0.302563	0.45087	0.45205	3	3.7	lower	+11q	+20q	-0.925999	0.39696	0.39697	1	1.9	lower	+18q	+21q	0.703018	0.12979	0.13012	7	4.3	higher	+16p	-19p	0.192645	0.4837	0.48462	4	3.5	higher									-13q	-18q	0.621488	0.37616	0.37655	2	1.3	higher
-1q	+8p	-0.765535	0.45205	0.45205	1	1.7	lower	-4p	-10q	-0.228269	0.39697	0.39756	7	8.2	lower	+3p	-15q	0.777608	0.13012	0.13076	6	3.5	higher	-11p	+13q	0.321928	0.48462	0.48561	2	1.6	higher									+8p	-18p	-0.485427	0.37655	0.37671	3	4.2	lower
-3q	-4q	-0.765535	0.45205	0.45205	1	1.7	lower	+5p	+18q	0.222392	0.39756	0.39776	7	6	higher	-8p	-18q	0.226004	0.13076	0.13094	40	34.2	higher	-7q	+15q	-0.432959	0.48561	0.48565	2	2.7	lower									+7p	+21q	-0.450661	0.37671	0.37731	3	4.1	lower
-4q	-14q	-0.765535	0.45205	0.45205	1	1.7	lower	-10q	-20p	-0.584963	0.39776	0.39789	2	3	lower	-4q	-6p	0.777608	0.13094	0.13248	6	3.5	higher	-8p	-10q	0.0824622	0.48565	0.48646	9	8.5	higher									-19q	+20p	0.321928	0.37731	0.37758	5	4	higher
+8p	+9q	-0.765535	0.45205	0.45285	1	1.7	lower	-6p	+10p	-0.925999	0.39789	0.3981	1	1.9	lower	-11q	+18p	0.556393	0.13248	0.13305	10	6.8	higher	-6p	-22q	-0.765535	0.48646	0.48681	1	1.7	lower									-10p	+13q	0.116814	0.37758	0.38104	18	16.6	higher
+4p	+7p	0.17897	0.45285	0.45293	6	5.3	higher	-4q	+12p	0.222392	0.3981	0.39839	7	6	higher	+4p	-15q	0.836501	0.13305	0.13348	5	2.8	higher	+1q	-5p	-0.678072	0.48681	0.48743	1	1.6	lower									+8p	-14q	-0.282934	0.38104	0.38126	6	7.3	lower
-2p	+20p	0.184425	0.45293	0.45293	5	4.4	higher	-2q	-7q	0.383329	0.39839	0.39839	3	2.3	higher	+10p	-12p	0.556393	0.13348	0.13355	10	6.8	higher	+5q	-11q	-0.378512	0.48743	0.48748	2	2.6	lower									+16p	-20p	0.213404	0.38126	0.38288	8	6.9	higher
+20p	+21q	0.184425	0.45293	0.45333	5	4.4	higher	-2q	+9q	0.383329	0.39839	0.39866	3	2.3	higher	-6p	+9q	1.20645	0.13355	0.13355	3	1.3	higher	+3p	+19q	0.321928	0.48748	0.48748	2	1.6	higher									+12p	-16p	0.621488	0.38288	0.38295	2	1.3	higher
-3q	+5q	0.0948592	0.45333	0.4537	11	10.3	higher	-16p	-19p	0.321928	0.39866	0.39872	4	3.2	higher	-6p	-17q	1.20645	0.13355	0.13454	3	1.3	higher	-4q	+10p	0.321928	0.48748	0.48748	2	1.6	higher									+1q	-6p	0.447459	0.38295	0.38321	3	2.2	higher
-18q	+20p	-0.302563	0.4537	0.4537	3	3.7	lower	+4q	-8p	0.621488	0.39872	0.39872	2	1.3	higher	+12q	-16q	-0.309047	0.13454	0.13571	18	22.3	lower	-4q	+10q	0.321928	0.48748	0.48748	2	1.6	higher									+1q	+16p	-0.282934	0.38321	0.3837	6	7.3	lower
+19q	+20p	-0.302563	0.4537	0.45508	3	3.7	lower	-8p	+11p	0.621488	0.39872	0.39881	2	1.3	higher	+8p	-18q	-1.20163	0.13571	0.13576	2	4.6	lower	-4q	+18q	0.321928	0.48748	0.48748	2	1.6	higher									-12q	-20p	0.447459	0.3837	0.38393	3	2.2	higher
+4q	+19p	-0.302563	0.45508	0.45508	3	3.7	lower	-10q	-18q	0.129283	0.39881	0.39998	14	12.8	higher	+10p	-22q	-0.237304	0.13576	0.13594	33	38.9	lower	-17q	+19q	0.321928	0.48748	0.4882	2	1.6	higher									+3q	+8p	-1	0.38393	0.38417	1	2	lower
+16p	+19p	-0.302563	0.45508	0.45537	3	3.7	lower	+20q	-22q	-0.161155	0.39998	0.40068	11	12.3	lower	-16p	+20q	0.836501	0.13594	0.13596	5	2.8	higher	-6p	+8q	0.192645	0.4882	0.48925	4	3.5	higher									-3q	+7p	0.447459	0.38417	0.38441	3	2.2	higher
+6q	-13q	-0.159199	0.45537	0.45571	6	6.7	lower	-6q	+12q	0.286304	0.40068	0.40075	5	4.1	higher	+14q	+19q	0.777608	0.13596	0.13702	6	3.5	higher	-4p	-7p	0.192645	0.48925	0.48925	4	3.5	higher									-11q	+12p	0.367732	0.38441	0.38503	4	3.1	higher
-1q	+12q	0.104697	0.45571	0.45571	10	9.3	higher	+2p	-13q	0.321928	0.40075	0.40101	4	3.2	higher	-1p	+3p	0.736966	0.13702	0.13789	6	3.6	higher	-4p	-18p	0.192645	0.48925	0.48956	4	3.5	higher									-1p	+19q	0.222392	0.38503	0.38536	7	6	higher
-3q	+12q	0.104697	0.45571	0.4558	10	9.3	higher	+12p	+14q	-0.925999	0.40101	0.40114	1	1.9	lower	+9p	-18p	0.621488	0.13789	0.13789	8	5.2	higher	+1q	+4q	0.192645	0.48956	0.48956	4	3.5	higher									+8q	+15q	0.447459	0.38536	0.38899	3	2.2	higher
+5p	+8p	0.321928	0.4558	0.45723	3	2.4	higher	+3p	+13q	0.321928	0.40114	0.40114	4	3.2	higher	-2p	-12q	1	0.13789	0.13813	4	2	higher	+1q	+22q	0.192645	0.48956	0.49011	4	3.5	higher									-10p	+12q	0.447459	0.38899	0.38961	3	2.2	higher
-9q	+12q	0.234465	0.45723	0.45779	4	3.4	higher	+3p	-21q	0.321928	0.40114	0.4014	4	3.2	higher	+12p	-17q	0.836501	0.13813	0.13857	5	2.8	higher	+16p	+20q	0.152003	0.49011	0.49041	5	4.5	higher									-17q	+19q	0.621488	0.38961	0.39063	2	1.3	higher
-1p	+9q	0.116814	0.45779	0.45834	9	8.3	higher	+3q	-22q	-0.137504	0.4014	0.40165	13	14.3	lower	+7p	-9q	0.421464	0.13857	0.13888	15	11.2	higher	+10p	+20q	-0.678072	0.49041	0.49066	1	1.6	lower									+16q	-22q	0.16665	0.39063	0.39175	11	9.8	higher
+14q	-21q	-0.232661	0.45834	0.45886	4	4.7	lower	-10q	-17p	0.0839388	0.40165	0.40223	23	21.7	higher	+12p	-16p	1.20645	0.13888	0.139	3	1.3	higher	+4q	-18q	0.321928	0.49066	0.49066	2	1.6	higher									-4q	+11q	0.321928	0.39175	0.39351	4	3.2	higher
+3q	+20p	-0.765535	0.45886	0.46029	1	1.7	lower	+13q	+14q	0.514573	0.40223	0.40227	2	1.4	higher	+4q	+7q	1	0.139	0.13902	4	2	higher	+5q	-18q	0.321928	0.49066	0.49066	2	1.6	higher									+10p	+16q	0.621488	0.39351	0.39509	2	1.3	higher
+3q	-17p	0.321928	0.46029	0.46029	3	2.4	higher	+5q	+20q	0.621488	0.40227	0.40278	2	1.3	higher	+3q	-7q	0.621488	0.13902	0.13929	8	5.2	higher	-5q	+6q	0.321928	0.49066	0.49066	2	1.6	higher									-6p	+9p	0.621488	0.39509	0.39726	2	1.3	higher
+3q	-17q	0.321928	0.46029	0.46117	3	2.4	higher	+3q	+12p	0.152003	0.40278	0.40302	10	9	higher	-1p	+19p	0.836501	0.13929	0.13938	5	2.8	higher	-5q	+16q	0.321928	0.49066	0.49066	2	1.6	higher									+4q	+8q	-0.847997	0.39726	0.39748	1	1.8	lower
-1q	+10p	0.321928	0.46117	0.46117	3	2.4	higher	+3p	+20p	0.198546	0.40302	0.40313	7	6.1	higher	+1q	+6q	0.234465	0.13938	0.13938	26	22.1	higher	-18q	+22q	0.321928	0.49066	0.49115	2	1.6	higher									-1p	-2p	0.621488	0.39748	0.39748	2	1.3	higher
-1q	+15q	0.321928	0.46117	0.46157	3	2.4	higher	-3p	+10p	-0.415037	0.40313	0.40325	3	4	lower	-13q	+18p	0.40864	0.13938	0.13942	15	11.3	higher	+5p	-12p	0.0931094	0.49115	0.49142	8	7.5	higher									-1p	+4p	0.621488	0.39748	0.39816	2	1.3	higher
-8q	-15q	0.234465	0.46157	0.46217	4	3.4	higher	-11q	-12p	0.514573	0.40325	0.40342	2	1.4	higher	+11p	-11q	0.561116	0.13942	0.13942	9	6.1	higher	+2p	-4p	-0.0766213	0.49142	0.49158	11	11.6	lower									-3p	+16p	0.321928	0.39816	0.39827	4	3.2	higher
-1q	-3q	0.152003	0.46217	0.46217	6	5.4	higher	-8p	+10p	0.0831412	0.40342	0.40354	25	23.6	higher	+11p	-18q	0.561116	0.13942	0.13962	9	6.1	higher	-6q	+16p	-0.201634	0.49158	0.49183	4	4.6	lower									+5q	-8p	0.286304	0.39827	0.39865	5	4.1	higher
-1q	+9q	0.152003	0.46217	0.46217	6	5.4	higher	+17q	-18p	-0.584963	0.40354	0.40355	2	3	lower	-3p	+16q	1.20645	0.13962	0.13986	3	1.3	higher	+7q	+9q	0.321928	0.49183	0.49183	2	1.6	higher									+6p	+11q	0.514573	0.39865	0.39865	2	1.4	higher
-3q	+9q	0.152003	0.46217	0.46346	6	5.4	higher	+13q	-16q	-0.584963	0.40355	0.40369	2	3	lower	+5p	+16p	-0.193055	0.13986	0.13993	44	50.3	lower	+7q	-13q	0.321928	0.49183	0.49183	2	1.6	higher									+6p	-19q	0.514573	0.39865	0.39898	2	1.4	higher
+16q	+21q	-0.121015	0.46346	0.46384	8	8.7	lower	-4p	-13q	0.383329	0.40369	0.40369	3	2.3	higher	+5q	+19q	0.669851	0.13993	0.13993	7	4.4	higher	+9q	-18p	0.321928	0.49183	0.49183	2	1.6	higher									-5p	+12p	-1	0.39898	0.39984	1	2	lower
-8p	+10q	0.415037	0.46384	0.46389	2	1.5	higher	-4p	-18p	0.383329	0.40369	0.40381	3	2.3	higher	+9p	+19q	0.669851	0.13993	0.14008	7	4.4	higher	-13q	-18p	0.321928	0.49183	0.4919	2	1.6	higher									-1p	+14q	-0.925999	0.39984	0.39986	1	1.9	lower
+7p	+21q	0.104697	0.46389	0.46421	10	9.3	higher	+5p	+7q	0.0941222	0.40381	0.4043	19	17.8	higher	+7p	+21q	0.428843	0.14008	0.14008	14	10.4	higher	-11q	+12q	0.152003	0.4919	0.49218	5	4.5	higher									+2p	-6q	0.514573	0.39986	0.40144	2	1.4	higher
+1q	-3q	-0.432959	0.46421	0.46433	2	2.7	lower	+5p	+13q	0.152003	0.4043	0.40504	11	9.9	higher	-5q	+22q	0.836501	0.14008	0.14033	5	2.8	higher	-5q	+6p	-0.201634	0.49218	0.49258	4	4.6	lower									-11q	-19p	0.514573	0.40144	0.40187	2	1.4	higher
+2p	+7q	-0.765535	0.46433	0.46433	1	1.7	lower	+4p	-19p	-0.584963	0.40504	0.40504	2	3	lower	+5p	-9q	0.360402	0.14033	0.14045	19	14.8	higher	-10p	-17p	0.125531	0.49258	0.49324	6	5.5	higher									-11p	+20p	0.234465	0.40187	0.40192	6	5.1	higher
+2p	-11p	-0.765535	0.46433	0.46488	1	1.7	lower	+9p	-19p	-0.584963	0.40504	0.4051	2	3	lower	-7q	+8q	0.26748	0.14045	0.14053	26	21.6	higher	-3p	-17p	0.0384741	0.49324	0.49358	19	18.5	higher									+3q	+12p	0.321928	0.40192	0.40199	4	3.2	higher
-2p	+3q	0.234465	0.46488	0.46488	4	3.4	higher	+5p	-11p	0.0597062	0.4051	0.40593	37	35.5	higher	+3p	-11q	0.736966	0.14053	0.14053	6	3.6	higher	-6p	+19q	-0.378512	0.49358	0.49414	2	2.6	lower									-19p	+20q	0.137504	0.40199	0.40332	11	10	higher
+3q	+16q	0.234465	0.46488	0.46513	4	3.4	higher	-16q	-18p	-0.925999	0.40593	0.40621	1	1.9	lower	-11q	+13q	0.736966	0.14053	0.14091	6	3.6	higher	+5p	+19p	-0.263034	0.49414	0.49602	3	3.6	lower									-5p	-10p	0.514573	0.40332	0.40343	2	1.4	higher
-18p	-22q	0.132104	0.46513	0.46561	8	7.3	higher	+3p	+14q	0.383329	0.40621	0.40741	3	2.3	higher	-6q	-20q	#NAME?	0.14091	0.14092	0	1.8	lower	+16p	-18q	-0.263034	0.49602	0.49642	3	3.6	lower									+9q	-11p	0.514573	0.40343	0.40372	2	1.4	higher
-1p	-4q	-0.378512	0.46561	0.46821	2	2.6	lower	+11p	-17p	0.621488	0.40741	0.40756	2	1.3	higher	-7p	+20q	0.561116	0.14092	0.14124	9	6.1	higher	-3p	+16p	-0.118644	0.49642	0.49693	7	7.6	lower									-9q	+12q	-1	0.40372	0.40408	1	2	lower
-3p	+12p	0.129283	0.46821	0.46821	7	6.4	higher	-8p	-10q	-0.0976108	0.40756	0.40793	20	21.4	lower	+9p	-16q	-0.252981	0.14124	0.14151	24	28.6	lower	-11p	+20q	0.0671142	0.49693	0.49727	11	10.5	higher									-16p	+17q	0.514573	0.40408	0.40524	2	1.4	higher
-3p	-21q	0.129283	0.46821	0.46925	7	6.4	higher	-9p	+10q	0.383329	0.40793	0.40801	3	2.3	higher	+5q	+8q	0.252766	0.14151	0.14165	28	23.5	higher	+2p	-7q	0.0995357	0.49727	0.4977	6	5.6	higher									-3q	-21q	0.514573	0.40524	0.40623	2	1.4	higher
-6p	-9q	0.415037	0.46925	0.46925	2	1.5	higher	+12q	-19p	0.383329	0.40801	0.40868	3	2.3	higher	+9q	-17q	1.20645	0.14165	0.14217	3	1.3	higher	-6q	-7p	0.206451	0.4977	0.49824	3	2.6	higher									+7q	-8q	0.514573	0.40623	0.40623	2	1.4	higher
-6p	-10p	0.415037	0.46925	0.46927	2	1.5	higher	-12q	+19q	-0.925999	0.40868	0.40868	1	1.9	lower	+16p	-18p	-0.273018	0.14217	0.1422	24	29	lower	+16p	+20p	0.206451	0.49824	0.49832	3	2.6	higher									+7q	+15q	0.514573	0.40623	0.40636	2	1.4	higher
-6q	+10p	-0.432959	0.46927	0.46927	2	2.7	lower	-12q	+21q	-0.925999	0.40868	0.40892	1	1.9	lower	+1q	-2q	0.175087	0.1422	0.14249	42	37.2	higher	+1p	-12p	0.321928	0.49832	0.49834	2	1.6	higher									-5q	+11q	0.383329	0.40636	0.40757	3	2.3	higher
+15q	+19q	-0.432959	0.46927	0.47016	2	2.7	lower	-2q	+7q	0.172181	0.40892	0.40925	8	7.1	higher	-16q	+17p	-1.03562	0.14249	0.14257	2	4.1	lower	+6q	+8q	-0.378512	0.49834	0.49834	2	2.6	lower									-1p	+17q	-0.263034	0.40757	0.40765	6	7.2	lower
-2p	+10q	-0.232661	0.47016	0.47016	4	4.7	lower	+5p	+15q	-0.378512	0.40925	0.40983	3	3.9	lower	-9p	+19q	0.452512	0.14257	0.14346	13	9.5	higher	+8q	+16q	-0.378512	0.49834	0.4996	2	2.6	lower									-8p	-11p	-0.242857	0.40765	0.41085	6	7.1	lower
+8q	+10q	-0.232661	0.47016	0.47199	4	4.7	lower	-3p	+20p	-0.584963	0.40983	0.40983	2	3	lower	-4p	-21q	0.428843	0.14346	0.14346	14	10.4	higher	-8p	-16q	0.0848889	0.4996	0.4996	7	6.6	higher									+11p	-15q	0.198546	0.41085	0.41088	7	6.1	higher
+10q	-14q	-0.302563	0.47199	0.47204	3	3.7	lower	+12q	+20p	-0.584963	0.40983	0.41002	2	3	lower	+10p	+18q	0.561116	0.14346	0.14349	9	6.1	higher	-8p	+20p	0.0848889	0.4996	0.5008	7	6.6	higher									+7q	+21q	-0.536053	0.41088	0.41126	2	2.9	lower
-17q	-18p	-0.432959	0.47204	0.47252	2	2.7	lower	+8q	-9p	0.0645403	0.41002	0.41051	32	30.6	higher	-6p	-12p	#NAME?	0.14349	0.14374	0	1.9	lower	-4p	-15q	-0.137504	0.5008	0.50168	6	6.6	lower									+8p	-22q	-0.286881	0.41126	0.41189	5	6.1	lower
-9p	-17p	-0.232661	0.47252	0.47252	4	4.7	lower	-11p	-19p	0.137504	0.41051	0.41099	11	10	higher	+5p	+15q	0.785875	0.14374	0.14405	5	2.9	higher	+1p	-9p	-0.678072	0.50168	0.50349	1	1.6	lower									+7q	-14q	-0.0663425	0.41189	0.41263	34	35.6	lower
-9p	-17q	-0.232661	0.47252	0.47295	4	4.7	lower	-9p	+18p	0.118056	0.41099	0.41376	14	12.9	higher	-4q	+9q	0.736966	0.14405	0.14407	6	3.6	higher	-4p	+9q	0.0655883	0.50349	0.50366	9	8.6	higher									-10q	+16p	0.251539	0.41263	0.41308	5	4.2	higher
+19p	+20p	0.263034	0.47295	0.4743	3	2.5	higher	-4p	+20q	0.137504	0.41376	0.41383	11	10	higher	-18q	-21q	0.452512	0.14407	0.14449	13	9.5	higher	-3p	-20p	-0.169925	0.50366	0.50418	4	4.5	lower									+3q	-19p	0.514573	0.41308	0.41433	2	1.4	higher
+7q	+19p	0.184425	0.4743	0.47707	5	4.4	higher	+13q	-21q	-0.925999	0.41383	0.41458	1	1.9	lower	-13q	+22q	0.594008	0.14449	0.14459	8	5.3	higher	-8p	-14q	0.152003	0.50418	0.50497	4	3.6	higher									+8p	-18q	-0.137504	0.41433	0.41435	11	12.1	lower
+14q	-15q	0.129283	0.47707	0.47746	7	6.4	higher	-1p	-16q	0.514573	0.41458	0.41463	2	1.4	higher	-5q	-6q	-0.394279	0.14459	0.14495	14	18.4	lower	+1p	-2q	0.206451	0.50497	0.50497	3	2.6	higher									-6q	-15q	0.152003	0.41435	0.41505	9	8.1	higher
+5q	+6q	-0.163499	0.47746	0.47896	5	5.6	lower	-7p	-14q	0.514573	0.41463	0.41477	2	1.4	higher	-8p	+16p	-0.13245	0.14495	0.1456	78	85.5	lower	+1p	-13q	0.206451	0.50497	0.50642	3	2.6	higher									-4p	+11q	0.383329	0.41505	0.4166	3	2.3	higher
-2p	-10p	0.263034	0.47896	0.47896	3	2.5	higher	+3p	-9q	0.125531	0.41477	0.41529	12	11	higher	+5q	+18q	0.836501	0.1456	0.14561	5	2.8	higher	-4q	-6p	0.206451	0.50642	0.50817	3	2.6	higher									+1q	+12q	-0.286881	0.4166	0.41681	5	6.1	lower
+2q	+8q	0.263034	0.47896	0.47896	3	2.5	higher	+18q	+19q	0.383329	0.41529	0.41529	3	2.3	higher	+6q	+8q	0.312468	0.14561	0.14585	19	15.3	higher	-2q	-18p	-0.678072	0.50817	0.50817	1	1.6	lower									+11p	-17p	0.137504	0.41681	0.4171	11	10	higher
+8q	-10p	0.263034	0.47896	0.47896	3	2.5	higher	+18q	+21q	0.383329	0.41529	0.41542	3	2.3	higher	+2p	+18q	0.929611	0.14585	0.14639	4	2.1	higher	-7p	+9q	-0.678072	0.50817	0.50817	1	1.6	lower									-11q	+17q	0.277534	0.4171	0.41806	4	3.3	higher
+9p	+16q	0.263034	0.47896	0.47896	3	2.5	higher	-9q	-18p	0.251539	0.41542	0.41553	5	4.2	higher	+6q	-11q	0.594008	0.14639	0.14684	8	5.3	higher	-7p	-13q	-0.678072	0.50817	0.50865	1	1.6	lower									+5p	-11q	0.251539	0.41806	0.41834	5	4.2	higher
+9p	+21q	0.263034	0.47896	0.47971	3	2.5	higher	+3p	+20q	0.152003	0.41553	0.41567	10	9	higher	+5p	+17q	0.340075	0.14684	0.14688	20	15.8	higher	-18q	+19q	-0.0995357	0.50865	0.50885	7	7.5	lower									+19p	-21q	0.383329	0.41834	0.41896	3	2.3	higher
-11q	-16p	-0.678072	0.47971	0.47971	1	1.6	lower	+12p	-19p	-0.415037	0.41567	0.4157	3	4	lower	+19p	-22q	0.514573	0.14688	0.14729	9	6.3	higher	+5p	-9p	-0.0995357	0.50885	0.50893	7	7.5	lower									-12p	-18p	-0.925999	0.41896	0.41937	1	1.9	lower
-11q	-16q	-0.678072	0.47971	0.48034	1	1.6	lower	+1p	-4p	0.514573	0.4157	0.4157	2	1.4	higher	-18p	+20p	0.495957	0.14729	0.14763	11	7.8	higher	-17p	-19p	0.0655883	0.50893	0.50934	9	8.6	higher									+6p	+12p	0.277534	0.41937	0.42016	4	3.3	higher
+7q	-8p	0.263034	0.48034	0.48034	3	2.5	higher	-4p	-6p	0.514573	0.4157	0.4157	2	1.4	higher	-8p	+9q	-0.616671	0.14763	0.14775	6	9.2	lower	+16q	-18q	-0.678072	0.50934	0.50935	1	1.6	lower									+12p	-18q	-0.0931094	0.42016	0.42076	18	19.2	lower
+7q	-10q	0.263034	0.48034	0.48034	3	2.5	higher	-4p	+15q	0.514573	0.4157	0.41599	2	1.4	higher	+6q	-11p	0.736966	0.14775	0.14779	6	3.6	higher	+1p	+2p	-0.263034	0.50935	0.50959	3	3.6	lower									+16q	-19q	0.514573	0.42076	0.4211	2	1.4	higher
-8p	-11p	0.263034	0.48034	0.48135	3	2.5	higher	-19p	-20p	-0.925999	0.41599	0.416	1	1.9	lower	+3q	-11p	0.463947	0.14779	0.14786	12	8.7	higher	+10q	+20q	0.321928	0.50959	0.51088	2	1.6	higher									+3q	-14q	0.125531	0.4211	0.42123	12	11	higher
+16p	-20q	-0.678072	0.48135	0.48231	1	1.6	lower	-12p	-19p	0.514573	0.416	0.41715	2	1.4	higher	-4p	-22q	0.181149	0.14786	0.14812	50	44.1	higher	-2q	-11p	0.0848889	0.51088	0.51088	7	6.6	higher									+10p	-20p	0.383329	0.42123	0.42332	3	2.3	higher
-3p	-14q	-0.163499	0.48231	0.48295	5	5.6	lower	+5p	+14q	0.172181	0.41715	0.41722	8	7.1	higher	-5p	+6p	0.929611	0.14812	0.14812	4	2.1	higher	+9q	-11p	0.0848889	0.51088	0.51117	7	6.6	higher									+9p	-9q	0.321928	0.42332	0.42352	3	2.4	higher
+2p	-3p	0.415037	0.48295	0.48563	2	1.5	higher	+6p	-7q	0.514573	0.41722	0.41792	2	1.4	higher	-5p	-10q	0.929611	0.14812	0.14812	4	2.1	higher	+12q	-15q	0.234465	0.51117	0.51147	2	1.7	higher									+2q	+6p	0.321928	0.42352	0.42412	3	2.4	higher
+12q	-17q	0.0995357	0.48563	0.48568	9	8.4	higher	-15q	+20q	-0.15056	0.41792	0.42016	10	11.1	lower	-10p	+20p	0.929611	0.14812	0.14817	4	2.1	higher	-4p	+20q	0.0418202	0.51147	0.51319	14	13.6	higher									+9q	+11p	0.514573	0.42412	0.42424	2	1.4	higher
-1p	+12p	0.0892673	0.48568	0.48568	10	9.4	higher	+14q	-18q	-0.378512	0.42016	0.4206	3	3.9	lower	+3q	-22q	0.237039	0.14817	0.14858	33	28	higher	+1q	-12q	0.321928	0.51319	0.51354	2	1.6	higher									-5p	+12q	-0.925999	0.42424	0.42674	1	1.9	lower
-1p	-21q	0.0892673	0.48568	0.48623	10	9.4	higher	+9p	-15q	0.251539	0.4206	0.42068	5	4.2	higher	+6q	+8p	1.20645	0.14858	0.14883	3	1.3	higher	-20p	-22q	0.234465	0.51354	0.51356	2	1.7	higher									-6q	+20p	-0.222392	0.42674	0.42826	6	7	lower
+20q	+21q	-0.163499	0.48623	0.48698	5	5.6	lower	+3q	-9p	-0.0828264	0.42068	0.42116	22	23.3	lower	+16p	+16q	-0.874469	0.14883	0.14899	3	5.5	lower	-13q	-16q	-0.222392	0.51356	0.51366	3	3.5	lower									-4q	+9q	-0.263034	0.42826	0.42855	5	6	lower
+8q	-18q	0.0931094	0.48698	0.48722	8	7.5	higher	-9p	+10p	-0.0984037	0.42116	0.42126	17	18.2	lower	+7p	-11p	0.415037	0.14899	0.14899	14	10.5	higher	+6p	+9q	0.112475	0.51366	0.51366	4	3.7	higher									+9p	+16q	-0.378512	0.42855	0.42955	3	3.9	lower
+4q	+19q	-0.163499	0.48722	0.48722	5	5.6	lower	+10q	-22q	0.514573	0.42126	0.42298	2	1.4	higher	-11p	-14q	0.415037	0.14899	0.14911	14	10.5	higher	+6p	-13q	0.112475	0.51366	0.51388	4	3.7	higher									+1q	+9q	-0.321928	0.42955	0.43151	4	5	lower
-6q	-9p	-0.163499	0.48722	0.48722	5	5.6	lower	+4p	-11q	-0.536053	0.42298	0.42298	2	2.9	lower	-8p	-20p	0.321928	0.14911	0.14954	20	16	higher	-7q	+8q	-0.0874628	0.51388	0.51439	8	8.5	lower									-2p	+8q	0.277534	0.43151	0.43151	4	3.3	higher
-9p	+19q	-0.163499	0.48722	0.48722	5	5.6	lower	+4p	+12p	-0.536053	0.42298	0.42382	2	2.9	lower	+18p	-19p	0.63743	0.14954	0.15028	7	4.5	higher	-7q	+12p	0.152003	0.51439	0.51484	3	2.7	higher									+4p	+8q	0.277534	0.43151	0.43169	4	3.3	higher
+16p	+19q	-0.163499	0.48722	0.48741	5	5.6	lower	-2p	-5q	-0.847997	0.42382	0.42382	1	1.8	lower	-2p	-19p	0.785875	0.15028	0.15114	5	2.9	higher	+1q	+9p	0.0655883	0.51484	0.51591	9	8.6	higher									+11q	+17q	0.514573	0.43169	0.43191	2	1.4	higher
-1p	+13q	0.415037	0.48741	0.4884	2	1.5	higher	-5q	+19p	-0.847997	0.42382	0.4239	1	1.8	lower	+9p	-19p	0.594008	0.15114	0.15315	8	5.3	higher	+5p	+8p	-0.321928	0.51591	0.51788	2	2.5	lower									-6q	-20p	0.217591	0.43191	0.43201	5	4.3	higher
+8q	-15q	-0.0840643	0.4884	0.48842	10	10.6	lower	-2q	+8p	0.514573	0.4239	0.4239	2	1.4	higher	+8p	-9p	0.63743	0.15315	0.15325	7	4.5	higher	+7p	+16p	0.234465	0.51788	0.51788	2	1.7	higher									-10p	+16q	0.321928	0.43201	0.43267	3	2.4	higher
+2q	-13q	0.184425	0.48842	0.48842	5	4.4	higher	-2q	-19q	0.514573	0.4239	0.4239	2	1.4	higher	-3p	-6p	0.785875	0.15325	0.15338	5	2.9	higher	-9q	+16p	0.234465	0.51788	0.51801	2	1.7	higher									-17p	+19q	-0.0931094	0.43267	0.43451	15	16	lower
-10p	-13q	0.184425	0.48842	0.49042	5	4.4	higher	-7p	-15q	0.514573	0.4239	0.42581	2	1.4	higher	+8q	+19p	0.423808	0.15338	0.15384	11	8.2	higher	-11q	+19q	-0.0473057	0.51801	0.51827	12	12.4	lower									-5q	+19p	0.514573	0.43451	0.43493	2	1.4	higher
+2p	-6q	-0.678072	0.49042	0.49104	1	1.6	lower	+15q	+20p	0.514573	0.42581	0.42642	2	1.4	higher	+17p	+20q	1.09954	0.15384	0.15424	3	1.4	higher	+1q	-18p	-0.169925	0.51827	0.51895	4	4.5	lower									-3p	-20p	-0.292782	0.43493	0.43522	4	4.9	lower
-10q	-22q	-0.137504	0.49104	0.49203	5	5.5	lower	+9q	-11p	-0.378512	0.42642	0.4272	3	3.9	lower	+17q	+20p	0.437405	0.15424	0.15447	13	9.6	higher	-12p	+19q	0.112475	0.51895	0.51895	4	3.7	higher									+12q	+17q	0.277534	0.43522	0.43706	4	3.3	higher
+2q	-11q	-0.378512	0.49203	0.49283	2	2.6	lower	+6q	-9q	0.514573	0.4272	0.42728	2	1.4	higher	+7q	+16q	1.09954	0.15447	0.15457	3	1.4	higher	+18p	+19q	0.112475	0.51895	0.51906	4	3.7	higher									+7p	+17q	0.0835234	0.43706	0.43764	16	15.1	higher
+13q	-22q	0.321928	0.49283	0.49585	3	2.4	higher	+6p	-9p	0.136062	0.42728	0.42779	10	9.1	higher	-5q	-12p	0.537657	0.15457	0.15579	9	6.2	higher	-7q	-9p	-0.321928	0.51906	0.51906	2	2.5	lower									-6q	-9q	0.415037	0.43764	0.43895	2	1.5	higher
-6p	+19q	0.152003	0.49585	0.49628	5	4.5	higher	-11p	-15q	-0.117184	0.42779	0.42784	13	14.1	lower	-16q	+18p	-0.269033	0.15579	0.15596	20	24.1	lower	-7q	-12p	-0.321928	0.51906	0.52047	2	2.5	lower									-3p	+19q	0.321928	0.43895	0.43987	3	2.4	higher
-2q	+10p	0.206451	0.49628	0.49628	3	2.6	higher	+4p	-17p	-0.152003	0.42784	0.4284	9	10	lower	-4p	+12q	-0.786596	0.15596	0.15623	4	6.9	lower	-6q	-8q	0.234465	0.52047	0.52047	2	1.7	higher									+8p	-10p	0.415037	0.43987	0.44076	2	1.5	higher
-3p	+10p	0.206451	0.49628	0.49648	3	2.6	higher	+14q	+17q	0.277534	0.4284	0.43108	4	3.3	higher	-3p	-7q	0.63743	0.15623	0.15628	7	4.5	higher	-6q	+10q	0.234465	0.52047	0.52086	2	1.7	higher									+11p	-14q	0.152003	0.44076	0.44112	7	6.3	higher
-9q	+20q	-0.678072	0.49648	0.49648	1	1.6	lower	+6q	+8q	-0.847997	0.43108	0.43266	1	1.8	lower	-11q	-15q	0.305626	0.15628	0.15649	22	17.8	higher	+12q	-19p	0.152003	0.52086	0.52094	3	2.7	higher									+13q	+19p	0.175087	0.44112	0.44116	7	6.2	higher
-10p	+20q	-0.678072	0.49648	0.4971	1	1.6	lower	+1q	+9q	0.321928	0.43266	0.43288	3	2.4	higher	+1q	-8q	0.906891	0.15649	0.15651	3	1.6	higher	-3p	+12p	0.0631938	0.52094	0.52117	7	6.7	higher									-18p	-22q	0.0740006	0.44116	0.44296	20	19	higher
+12p	-17q	-0.163499	0.4971	0.49736	5	5.6	lower	-4q	-20p	-0.536053	0.43288	0.43311	2	2.9	lower	-15q	+16q	0.929611	0.15651	0.15653	4	2.1	higher	+1p	-11p	-0.169925	0.52117	0.52228	4	4.5	lower									-2q	-14q	-0.847997	0.44296	0.44301	1	1.8	lower
-2p	-7q	0.321928	0.49736	0.49736	2	1.6	higher	-2q	+18p	0.152003	0.43311	0.43321	8	7.2	higher	-5p	-11p	0.929611	0.15653	0.15715	4	2.1	higher	-11q	+17q	-0.115477	0.52228	0.52231	6	6.5	lower									+5p	+8p	-0.485427	0.44301	0.44346	2	2.8	lower
-2p	-16p	0.321928	0.49736	0.49736	2	1.6	higher	-4q	+20p	-0.192645	0.43321	0.4333	7	8	lower	+10q	-14q	1.09954	0.15715	0.15746	3	1.4	higher	+7p	-10q	0.152003	0.52231	0.52273	3	2.7	higher									+17q	+20p	0.108934	0.44346	0.44449	11	10.2	higher
-2p	-16q	0.321928	0.49736	0.49736	2	1.6	higher	+10p	+16q	0.17897	0.4333	0.4348	6	5.3	higher	+8p	-15q	0.63743	0.15746	0.15765	7	4.5	higher	+4q	-19p	-0.678072	0.52273	0.52273	1	1.6	lower									+11p	+20p	0.17897	0.44449	0.44455	6	5.3	higher
-7q	+8q	0.321928	0.49736	0.49736	2	1.6	higher	+3p	-7q	-0.847997	0.4348	0.43583	1	1.8	lower	-6p	+6q	1.09954	0.15765	0.15776	3	1.4	higher	+16q	-19p	-0.678072	0.52273	0.52328	1	1.6	lower									+3q	+8q	0.0784741	0.44455	0.44455	17	16.1	higher
-16p	+21q	0.321928	0.49736	0.49793	2	1.6	higher	-9p	+19p	-0.847997	0.43583	0.43647	1	1.8	lower	-4q	-7p	0.697437	0.15776	0.15776	6	3.7	higher	-3p	+20q	-0.0356239	0.52328	0.52396	16	16.4	lower									+8q	+12q	0.0784741	0.44455	0.44508	17	16.1	higher
+4p	-10q	-0.678072	0.49793	0.49793	1	1.6	lower	-6q	-19q	-0.847997	0.43647	0.4366	1	1.8	lower	-7p	-9q	0.697437	0.15776	0.15829	6	3.7	higher	+8q	-11q	0.0256866	0.52396	0.52402	17	16.7	higher									+7p	-19p	0.152003	0.44508	0.44532	7	6.3	higher
-8q	+19p	-0.678072	0.49793	0.49848	1	1.6	lower	+2p	+9q	-0.485427	0.4366	0.43906	2	2.8	lower	-9p	+22q	-1.63227	0.15829	0.15874	1	3.1	lower	+2p	+19p	-0.584963	0.52402	0.52417	1	1.5	lower									+1q	+14q	-0.847997	0.44532	0.44547	1	1.8	lower
+1q	+16p	0.206451	0.49848	0.49848	3	2.6	higher	-19p	+20p	0.17897	0.43906	0.43936	6	5.3	higher	-14q	-16q	-0.159199	0.15874	0.15933	48	53.6	lower	+3q	+5p	-0.00488222	0.52417	0.52435	59	59.2	lower									+12q	-16q	-0.847997	0.44547	0.44604	1	1.8	lower
+3q	+4q	0.206451	0.49848	0.49848	3	2.6	higher	-15q	+18q	0.321928	0.43936	0.44073	3	2.4	higher	-20p	-21q	-1.16993	0.15933	0.15965	2	4.5	lower	-14q	-17p	-0.222392	0.52435	0.52448	3	3.5	lower									-8p	+10p	0.17897	0.44604	0.44604	6	5.3	higher
+3q	+16p	0.206451	0.49848	0.49923	3	2.6	higher	+11q	-17p	0.277534	0.44073	0.44097	4	3.3	higher	-10p	-16q	-0.446256	0.15965	0.15969	8	10.9	lower	-7q	-18p	0.234465	0.52448	0.52453	2	1.7	higher									-8p	-16p	0.17897	0.44604	0.44662	6	5.3	higher
+3q	-11q	0.192645	0.49923	0.49937	4	3.5	higher	-12p	+20p	-0.847997	0.44097	0.44176	1	1.8	lower	+1q	+9q	0.22741	0.15969	0.16043	24	20.5	higher	+1p	+12p	0.234465	0.52453	0.52492	2	1.7	higher									+9p	+12p	-0.378512	0.44662	0.44679	3	3.9	lower
+6q	-18p	-0.678072	0.49937	0.49937	1	1.6	lower	-8p	+13q	0.120294	0.44176	0.44399	10	9.2	higher	-19p	-21q	0.537657	0.16043	0.16076	9	6.2	higher	+7q	-22q	-0.678072	0.52492	0.52564	1	1.6	lower									+8p	+9p	0.321928	0.44679	0.44679	3	2.4	higher
-18p	-20p	-0.678072	0.49937	0.49949	1	1.6	lower	-4q	-7q	0.321928	0.44399	0.44399	3	2.4	higher	-14q	+15q	0.862496	0.16076	0.1608	4	2.2	higher	-17p	+21q	0.112475	0.52564	0.52635	4	3.7	higher									+8p	+16p	0.321928	0.44679	0.44756	3	2.4	higher
-1p	+6q	-0.169925	0.49949	0.49971	4	4.5	lower	-4q	+9q	0.321928	0.44399	0.44463	3	2.4	higher	+3q	-10p	0.929611	0.1608	0.16159	4	2.1	higher	-9p	+12p	-0.678072	0.52635	0.52635	1	1.6	lower									+19q	+20q	-0.066769	0.44756	0.44794	19	19.9	lower
+4q	+21q	0.106915	0.49971	0.49971	7	6.5	higher	+2p	-7p	-0.847997	0.44463	0.44493	1	1.8	lower	+1q	-18q	0.109624	0.16159	0.16214	82	76	higher	+12p	+18p	-0.678072	0.52635	0.52873	1	1.6	lower									+7q	-9q	0.152003	0.44794	0.45119	7	6.3	higher
-9p	+21q	0.106915	0.49971	0.50051	7	6.5	higher	+1q	-20p	-0.485427	0.44493	0.44501	2	2.8	lower	-1q	-16q	#NAME?	0.16214	0.16247	0	1.4	lower	-8p	-9p	-0.169925	0.52873	0.52875	4	4.5	lower									+11p	-21q	-0.263034	0.45119	0.45128	4	4.8	lower
-1p	-18p	0.152003	0.50051	0.50051	5	4.5	higher	+2p	-20p	0.234465	0.44501	0.4451	4	3.4	higher	-12p	-19q	1.09954	0.16247	0.16296	3	1.4	higher	-4q	+9p	0.0892673	0.52875	0.52875	5	4.7	higher									+9q	-11q	0.263034	0.45128	0.45177	3	2.5	higher
-1p	-20p	0.152003	0.50051	0.50051	5	4.5	higher	-16p	-20p	0.415037	0.4451	0.44644	2	1.5	higher	-6q	+20p	0.342106	0.16296	0.16381	18	14.2	higher	+9p	+19q	0.0892673	0.52875	0.5293	5	4.7	higher									+9p	-20p	-0.201634	0.45177	0.45269	6	6.9	lower
-15q	-18p	0.152003	0.50051	0.50051	5	4.5	higher	+4q	+5p	0.514573	0.44644	0.44644	2	1.4	higher	+9q	-18p	-1.63227	0.16381	0.16443	1	3.1	lower	+7p	+8q	0.0892673	0.5293	0.52952	5	4.7	higher									-6q	+16q	0.263034	0.45269	0.4532	3	2.5	higher
-15q	-20p	0.152003	0.50051	0.50152	5	4.5	higher	+5p	+11p	0.514573	0.44644	0.44674	2	1.4	higher	-19p	+20p	0.459432	0.16443	0.16481	11	8	higher	-14q	+17q	-0.584963	0.52952	0.52971	1	1.5	lower									+6p	+17q	0.234465	0.4532	0.45354	4	3.4	higher
+3q	-9p	-0.378512	0.50152	0.50189	2	2.6	lower	-18p	-19p	-0.847997	0.44674	0.44696	1	1.8	lower	-11p	-13q	0.272297	0.16481	0.16489	25	20.7	higher	+1q	-18q	0.0207586	0.52971	0.52982	14	13.8	higher									-1p	+6q	0.152003	0.45354	0.4539	6	5.4	higher
+4p	-17p	-0.263034	0.50189	0.50207	3	3.6	lower	+9q	+10p	-0.485427	0.44696	0.44787	2	2.8	lower	+9q	-17p	0.346176	0.16489	0.16489	15	11.8	higher	+2p	+6q	0.234465	0.52982	0.52982	2	1.7	higher									-12q	-18p	0.263034	0.4539	0.45395	3	2.5	higher
+4p	-8p	0.321928	0.50207	0.50207	2	1.6	higher	+2p	+16q	0.17897	0.44787	0.44795	6	5.3	higher	-17p	-17q	0.346176	0.16489	0.16522	15	11.8	higher	+2p	+22q	0.234465	0.52982	0.53028	2	1.7	higher									+12p	+16q	0.234465	0.45395	0.45578	4	3.4	higher
-10q	+19p	0.321928	0.50207	0.50264	2	1.6	higher	-1p	-17p	0.217591	0.44795	0.44862	5	4.3	higher	+20p	+22q	0.862496	0.16522	0.16623	4	2.2	higher	-6q	-16q	0.0740006	0.53028	0.53032	6	5.7	higher									+3p	+16p	0.415037	0.45578	0.45578	2	1.5	higher
+6p	+21q	-0.678072	0.50264	0.50264	1	1.6	lower	-16p	-18q	0.152003	0.44862	0.44872	7	6.3	higher	-3p	+9q	0.736966	0.16623	0.16626	5	3	higher	+3q	-6q	0.0140296	0.53032	0.53068	31	30.7	higher									+9p	+10p	0.415037	0.45578	0.45653	2	1.5	higher
-7q	+16q	-0.678072	0.50264	0.50264	1	1.6	lower	-13q	-22q	-0.485427	0.44872	0.449	2	2.8	lower	-15q	+16p	0.168123	0.16626	0.16637	50	44.5	higher	-13q	-20p	0.234465	0.53068	0.53162	2	1.7	higher									-2q	+13q	-0.263034	0.45653	0.45761	3	3.6	lower
-7q	+21q	-0.678072	0.50264	0.50264	1	1.6	lower	+6p	+22q	0.415037	0.449	0.4496	2	1.5	higher	-4p	-10q	0.343302	0.16637	0.16659	17	13.4	higher	+1p	+8q	-0.111031	0.53162	0.5317	5	5.4	lower									-2q	+20p	0.415037	0.45761	0.45766	2	1.5	higher
+8q	-16p	-0.678072	0.50264	0.50264	1	1.6	lower	+12q	-16p	-0.847997	0.4496	0.44972	1	1.8	lower	-10p	-12q	1.09954	0.16659	0.1669	3	1.4	higher	+1q	-9p	0.0631938	0.5317	0.53182	7	6.7	higher									+15q	-17p	0.321928	0.45766	0.45802	3	2.4	higher
-16p	+16q	-0.678072	0.50264	0.5029	1	1.6	lower	-1p	+3p	0.415037	0.44972	0.44987	2	1.5	higher	+19q	-20p	0.605721	0.1669	0.1669	7	4.6	higher	-16q	+19q	-0.111031	0.53182	0.53792	5	5.4	lower									+11q	-20p	0.263034	0.45802	0.45803	3	2.5	higher
-11p	-17p	0.0995357	0.5029	0.5029	6	5.6	higher	-6p	+7p	-0.847997	0.44987	0.45075	1	1.8	lower	+6q	+9q	1.09954	0.1669	0.16785	3	1.4	higher	-3p	-12p	-0.0931094	0.53792	0.53828	6	6.4	lower									-11p	+19q	0.415037	0.45803	0.46044	2	1.5	higher
+12p	-17p	0.0995357	0.5029	0.50352	6	5.6	higher	-5p	-11p	0.415037	0.45075	0.45101	2	1.5	higher	-5q	-10q	0.387816	0.16785	0.1682	14	10.7	higher	-5q	-22q	0.0588937	0.53828	0.53884	5	4.8	higher									+1q	+11p	0.234465	0.46044	0.46129	4	3.4	higher
+2q	+20q	0.321928	0.50352	0.50496	2	1.6	higher	+7q	-21q	0.234465	0.45101	0.4514	4	3.4	higher	-16q	+19q	-0.201634	0.1682	0.16943	30	34.5	lower	+20p	-22q	-0.180572	0.53884	0.53913	3	3.4	lower									+4q	-8p	0.415037	0.46129	0.46129	2	1.5	higher
-2q	+20p	0.152003	0.50496	0.50496	4	3.6	higher	+1q	+8p	0.415037	0.4514	0.45164	2	1.5	higher	-9q	-11q	0.343302	0.16943	0.17003	17	13.4	higher	-4p	-22q	-0.0531113	0.53913	0.53964	8	8.3	lower									-8p	+22q	0.415037	0.46129	0.46179	2	1.5	higher
-3p	+20p	0.152003	0.50496	0.50544	4	3.6	higher	-10q	-11q	0.152003	0.45164	0.45206	7	6.3	higher	+2p	-18p	0.658963	0.17003	0.17025	6	3.8	higher	+8q	+17q	-0.0931094	0.53964	0.54174	6	6.4	lower									+12p	-17q	0.415037	0.46179	0.46311	2	1.5	higher
+5p	+19p	-0.137504	0.50544	0.50717	5	5.5	lower	-4p	-12p	-0.847997	0.45206	0.45277	1	1.8	lower	+9p	+20q	0.407658	0.17025	0.17042	13	9.8	higher	+5p	-6p	-0.111031	0.54174	0.54174	5	5.4	lower									-11q	-17p	0.0655883	0.46311	0.46344	18	17.2	higher
-4p	-22q	-0.263034	0.50717	0.50895	2	2.4	lower	+6p	+13q	0.263034	0.45277	0.45277	3	2.5	higher	+5q	+9q	0.862496	0.17042	0.17091	4	2.2	higher	+5p	-20p	-0.111031	0.54174	0.54193	5	5.4	lower									+1q	-19p	-0.485427	0.46344	0.46445	2	2.8	lower
+5q	+19p	-0.0995357	0.50895	0.50896	7	7.5	lower	+6p	-21q	0.263034	0.45277	0.45278	3	2.5	higher	-2p	+21q	0.736966	0.17091	0.17099	5	3	higher	+6p	+7q	-0.584963	0.54193	0.54193	1	1.5	lower									-5p	+9q	0.415037	0.46445	0.46445	2	1.5	higher
-8q	-22q	0.125531	0.50896	0.51037	6	5.5	higher	-4q	+17q	0.0948592	0.45278	0.454	11	10.3	higher	-13q	+19p	0.574694	0.17099	0.17121	7	4.7	higher	+6p	-18p	-0.584963	0.54193	0.54195	1	1.5	lower									-1q	-18p	-0.765535	0.46445	0.46515	1	1.7	lower
+5p	-14q	0.0740006	0.51037	0.51143	8	7.6	higher	-8p	-17p	0.0317089	0.454	0.45442	46	45	higher	+13q	-20p	#NAME?	0.17121	0.17134	0	1.7	lower	-5q	-14q	-0.321928	0.54195	0.54216	2	2.5	lower									+19q	-22q	0.0995357	0.46515	0.46516	9	8.4	higher
+8p	-17p	-0.678072	0.51143	0.51143	1	1.6	lower	-13q	+19q	0.263034	0.45442	0.45442	3	2.5	higher	-12q	+16p	-0.304855	0.17134	0.17169	17	21	lower	+2p	+8q	0.0264722	0.54216	0.54341	11	10.8	higher									-18q	-19p	0.116814	0.46516	0.4652	9	8.3	higher
+8p	-17q	-0.678072	0.51143	0.51178	1	1.6	lower	-13q	+21q	0.263034	0.45442	0.45493	3	2.5	higher	-3p	+16p	-0.252542	0.17169	0.17169	23	27.4	lower	-4q	-7p	-0.321928	0.54341	0.54341	2	2.5	lower									-11p	+12p	-0.765535	0.4652	0.46535	1	1.7	lower
-2q	+20q	0.120294	0.51178	0.51259	5	4.6	higher	+8p	-11p	0.321928	0.45493	0.45493	3	2.4	higher	-9p	-10p	0.736966	0.17169	0.17171	5	3	higher	-4q	+7q	-0.321928	0.54341	0.54356	2	2.5	lower									-4q	+16p	-0.137504	0.46535	0.46554	8	8.8	lower
-4p	-15q	-0.584963	0.51259	0.51259	1	1.5	lower	-11p	-19q	0.321928	0.45493	0.4553	3	2.4	higher	+3q	-17p	0.203284	0.17171	0.17198	35	30.4	higher	-3p	+13q	-0.263034	0.54356	0.54375	2	2.4	lower									+8p	-20p	-0.341037	0.46554	0.46697	3	3.8	lower
+13q	-15q	-0.584963	0.51259	0.51278	1	1.5	lower	-10p	-11p	0.184425	0.4553	0.4557	5	4.4	higher	+12q	+18q	0.862496	0.17198	0.17209	4	2.2	higher	+16p	-22q	0.0995357	0.54375	0.54528	3	2.8	higher									+3q	+6q	0.263034	0.46697	0.46711	3	2.5	higher
-9p	-18q	0.0995357	0.51278	0.51551	6	5.6	higher	-11p	-12q	0.234465	0.4557	0.45573	4	3.4	higher	+14q	-20p	-1.63227	0.17209	0.17216	1	3.1	lower	+9p	-21q	-0.321928	0.54528	0.54528	2	2.5	lower									-6p	-8p	-0.232661	0.46711	0.46808	4	4.7	lower
+15q	+20p	-0.678072	0.51551	0.51769	1	1.6	lower	+1p	+21q	0.415037	0.45573	0.45585	2	1.5	higher	+5q	-10q	0.540568	0.17216	0.17309	8	5.5	higher	+17q	-21q	-0.321928	0.54528	0.54562	2	2.5	lower									-10q	+12q	0.192645	0.46808	0.46888	4	3.5	higher
-2q	-3q	0.0995357	0.51769	0.51769	6	5.6	higher	+1q	+21q	0.116814	0.45585	0.45726	9	8.3	higher	+17q	-22q	-0.236067	0.17309	0.17373	27	31.8	lower	-9p	+16p	0.152003	0.54562	0.54562	2	1.8	higher									+2p	-18p	-0.302563	0.46888	0.46956	3	3.7	lower
-2q	+9q	0.0995357	0.51769	0.51865	6	5.6	higher	-4p	-15q	0.132104	0.45726	0.46033	8	7.3	higher	-3p	+18q	0.658963	0.17373	0.17388	6	3.8	higher	-12p	+16p	0.152003	0.54562	0.54562	2	1.8	higher									-6q	-18p	-0.263034	0.46956	0.47027	4	4.8	lower
+4q	-20q	0.321928	0.51865	0.51865	2	1.6	higher	-11p	+19p	-0.765535	0.46033	0.46044	1	1.7	lower	-16q	-21q	0.177538	0.17388	0.17429	38	33.6	higher	+14q	+18p	0.152003	0.54562	0.5469	2	1.8	higher									+7q	+19p	-0.432959	0.47027	0.4711	2	2.7	lower
-4q	-9p	0.321928	0.51865	0.51865	2	1.6	higher	-4q	+8p	0.415037	0.46044	0.46044	2	1.5	higher	-1p	-11q	0.289507	0.17429	0.17599	22	18	higher	+8q	-16q	-0.0605415	0.5469	0.54697	7	7.3	lower									+3p	-21q	0.192645	0.4711	0.4711	4	3.5	higher
-4q	+16p	0.321928	0.51865	0.51865	2	1.6	higher	-4q	-19q	0.415037	0.46044	0.4609	2	1.5	higher	-12q	+13q	#NAME?	0.17599	0.1766	0	1.7	lower	+14q	+19q	-0.137504	0.54697	0.54773	4	4.4	lower									+10p	-21q	0.192645	0.4711	0.47343	4	3.5	higher
+8p	-9p	0.321928	0.51865	0.51889	2	1.6	higher	-10p	+12p	-0.847997	0.4609	0.4624	1	1.8	lower	+17q	+19p	0.862496	0.1766	0.17665	4	2.2	higher	-4q	+19p	0.152003	0.54773	0.5479	2	1.8	higher									+8q	-17q	-0.137504	0.47343	0.47417	7	7.7	lower
-13q	+15q	0.0995357	0.51889	0.51966	6	5.6	higher	+4p	-6q	0.152003	0.4624	0.46261	6	5.4	higher	-12p	-13q	0.346176	0.17665	0.17673	15	11.8	higher	+12p	-22q	-0.263034	0.5479	0.54876	2	2.4	lower									-4p	+5q	-0.765535	0.47417	0.47492	1	1.7	lower
-8p	+12p	-0.321928	0.51966	0.51966	2	2.5	lower	-3p	+20q	0.184425	0.46261	0.46311	5	4.4	higher	+2p	+17q	0.574694	0.17673	0.17723	7	4.7	higher	+2p	+21q	0.0995357	0.54876	0.54999	3	2.8	higher									-3p	+5p	-0.302563	0.47492	0.476	3	3.7	lower
-8q	-21q	-0.321928	0.51966	0.52029	2	2.5	lower	-10q	-21q	0.184425	0.46311	0.46471	5	4.4	higher	-9p	+14q	0.491853	0.17723	0.1774	9	6.4	higher	+5q	-10q	-0.584963	0.54999	0.54999	1	1.5	lower									-6p	-17p	0.129283	0.476	0.47608	7	6.4	higher
-7q	-11q	0.321928	0.52029	0.52104	2	1.6	higher	-14q	-16p	0.184425	0.46471	0.46556	5	4.4	higher	-10p	-17p	0.434403	0.1774	0.1777	10	7.4	higher	-10q	+16q	-0.584963	0.54999	0.55053	1	1.5	lower									+4p	-8p	-0.432959	0.47608	0.47683	2	2.7	lower
-9q	+21q	-0.321928	0.52104	0.52254	2	2.5	lower	+1p	-14q	0.415037	0.46556	0.46617	2	1.5	higher	-10q	+16q	1	0.1777	0.1777	3	1.5	higher	+5p	+17p	-0.485427	0.55053	0.55239	1	1.4	lower									-1p	-12q	0.263034	0.47683	0.47961	3	2.5	higher
+5q	-18p	0.0995357	0.52254	0.52293	6	5.6	higher	-4q	-10q	-0.122857	0.46617	0.46647	9	9.8	lower	+16q	+20p	1	0.1777	0.17871	3	1.5	higher	+10q	-11p	0.152003	0.55239	0.55239	2	1.8	higher									-20p	+21q	-0.765535	0.47961	0.47976	1	1.7	lower
-1p	+14q	-0.0931094	0.52293	0.5257	6	6.4	lower	+9q	-22q	0.263034	0.46647	0.46797	3	2.5	higher	+1q	+3p	0.253448	0.17871	0.17871	18	15.1	higher	-11p	+18q	0.152003	0.55239	0.55284	2	1.8	higher									+3q	-20p	-0.189034	0.47976	0.47996	5	5.7	lower
+19p	-21q	-0.137504	0.5257	0.52662	4	4.4	lower	-9q	-20p	0.184425	0.46797	0.46802	5	4.4	higher	+1q	-19q	0.253448	0.17871	0.17944	18	15.1	higher	+7p	+12p	-0.584963	0.55284	0.55289	1	1.5	lower									+5p	-9p	0.206451	0.47996	0.48024	3	2.6	higher
+10q	+19p	0.152003	0.52662	0.52748	3	2.7	higher	+15q	-22q	-0.765535	0.46802	0.46807	1	1.7	lower	-8p	-11q	0.189478	0.17944	0.17946	39	34.2	higher	+3q	-16p	0.0631938	0.55289	0.55342	7	6.7	higher									+5p	+9q	0.192645	0.48024	0.48146	4	3.5	higher
+16p	-17p	0.0892673	0.52748	0.52774	5	4.7	higher	+1q	+4p	0.152003	0.46807	0.46807	5	4.5	higher	+5q	+17q	0.491853	0.17946	0.18015	9	6.4	higher	+7p	-7q	-0.263034	0.55342	0.55417	2	2.4	lower									-4p	+8p	0.192645	0.48146	0.48256	4	3.5	higher
-6q	+7q	0.0631938	0.52774	0.52774	7	6.7	higher	+1q	+9p	0.152003	0.46807	0.46954	5	4.5	higher	+10q	-17p	-1	0.18015	0.18056	2	4	lower	+9p	+20p	0.0995357	0.55417	0.55417	3	2.8	higher									-1p	+3p	-0.432959	0.48256	0.48262	2	2.7	lower
+7q	-18q	0.0631938	0.52774	0.52774	7	6.7	higher	+1q	-16p	-0.232661	0.46954	0.47081	4	4.7	lower	+3q	-11q	0.344648	0.18056	0.18107	16	12.6	higher	+20p	-21q	0.0995357	0.55417	0.55537	3	2.8	higher									+6p	-21q	-0.121015	0.48262	0.48382	8	8.7	lower
+7q	+19q	0.0631938	0.52774	0.52774	7	6.7	higher	-1p	+20q	0.263034	0.47081	0.47083	3	2.5	higher	+5q	+10p	-0.641546	0.18107	0.18174	5	7.8	lower	-4p	+4q	0.0995357	0.55537	0.55537	3	2.8	higher									+9p	+12q	-0.302563	0.48382	0.48453	3	3.7	lower
-18q	-21q	0.0631938	0.52774	0.52796	7	6.7	higher	+17q	+20p	-0.137504	0.47083	0.4721	8	8.8	lower	-7q	-19q	1	0.18174	0.18188	3	1.5	higher	-4p	+5q	0.0995357	0.55537	0.55537	3	2.8	higher									-11p	-17p	-0.0931094	0.48453	0.48472	9	9.6	lower
-17p	-18p	0.152003	0.52796	0.52796	3	2.7	higher	+8q	-9q	0.0352508	0.4721	0.47281	29	28.3	higher	+1q	+17p	-0.707819	0.18188	0.18197	3	4.9	lower	-4p	+6q	0.0995357	0.55537	0.55623	3	2.8	higher									-4p	-12p	0.321928	0.48472	0.48485	2	1.6	higher
-17q	-20p	0.152003	0.52796	0.52801	3	2.7	higher	+6p	-9q	0.0995357	0.47281	0.47281	9	8.4	higher	+19p	-21q	1	0.18197	0.18288	3	1.5	higher	+3q	+7p	-0.0259952	0.55623	0.55633	11	11.2	lower									+9p	-19q	0.321928	0.48485	0.48485	2	1.6	higher
-1q	+10q	0.112475	0.52801	0.52984	4	3.7	higher	-7q	-16q	-0.765535	0.47281	0.47355	1	1.7	lower	-6p	-16q	0.251539	0.18288	0.18302	20	16.8	higher	-8p	+16p	-0.0840643	0.55633	0.55798	5	5.3	lower									+16p	-19q	0.321928	0.48485	0.48598	2	1.6	higher
+10q	+16q	0.0892673	0.52984	0.53315	5	4.7	higher	-8p	+18p	-0.0703893	0.47355	0.47365	16	16.8	lower	+10p	-17q	0.574694	0.18302	0.18303	7	4.7	higher	-10q	-12p	0.0995357	0.55798	0.55798	3	2.8	higher									-1q	+20p	0.263034	0.48598	0.4862	3	2.5	higher
+3q	+7p	0.112475	0.53315	0.53439	4	3.7	higher	-7q	-11q	0.321928	0.47365	0.47365	2	1.6	higher	+7q	-16q	0.15557	0.18303	0.18321	45	40.4	higher	-10q	+18p	0.0995357	0.55798	0.5592	3	2.8	higher									-4q	-6p	-0.432959	0.4862	0.48702	2	2.7	lower
-1p	+8p	0.206451	0.53439	0.53439	3	2.6	higher	-7q	+12p	0.321928	0.47365	0.47403	2	1.6	higher	-8p	+18q	0.334001	0.18321	0.1837	15	11.9	higher	+7q	+20p	-0.584963	0.5592	0.55928	1	1.5	lower									+9p	-19p	-0.765535	0.48702	0.48702	1	1.7	lower
-4q	-15q	0.206451	0.53439	0.53487	3	2.6	higher	-5p	-9p	0.415037	0.47403	0.47403	2	1.5	higher	-11q	-18q	0.273565	0.1837	0.18413	22	18.2	higher	-1p	-11q	-0.485427	0.55928	0.5594	1	1.4	lower									+16p	-19p	-0.765535	0.48702	0.48895	1	1.7	lower
+6q	-22q	-0.0605415	0.53487	0.53512	7	7.3	lower	+6q	-9p	0.415037	0.47403	0.47442	2	1.5	higher	-4p	+11p	-0.722466	0.18413	0.18467	4	6.6	lower	-2q	+18p	-0.263034	0.5594	0.5594	2	2.4	lower									-1p	+8q	0.0249464	0.48895	0.48902	35	34.4	higher
+3q	+21q	-0.180572	0.53512	0.53579	3	3.4	lower	-6p	-11p	-0.432959	0.47442	0.4753	2	2.7	lower	-15q	-20q	1	0.18467	0.18554	3	1.5	higher	-12p	-13q	-0.263034	0.5594	0.55948	2	2.4	lower									-5p	-22q	-0.163499	0.48902	0.4906	5	5.6	lower
+3q	-14q	0.152003	0.53579	0.53608	3	2.7	higher	-2q	+15q	0.321928	0.4753	0.47556	2	1.6	higher	-12p	+17q	0.514573	0.18554	0.18569	8	5.6	higher	+7q	-11q	-0.137504	0.55948	0.56052	3	3.3	lower									+2q	-10p	-0.765535	0.4906	0.49062	1	1.7	lower
-1p	+5p	0.0365259	0.53608	0.53654	12	11.7	higher	+3q	+4p	-0.159199	0.47556	0.47582	6	6.7	lower	-11p	+16q	1	0.18569	0.18596	3	1.5	higher	-12p	-17p	-0.104337	0.56052	0.56052	4	4.3	lower									-8q	-18q	0.263034	0.49062	0.49062	3	2.5	higher
-2p	+21q	0.0489096	0.53654	0.53658	9	8.7	higher	-4p	+14q	0.263034	0.47582	0.47626	3	2.5	higher	+5q	-19q	#NAME?	0.18596	0.18624	0	1.6	lower	-17p	+18p	-0.104337	0.56052	0.56053	4	4.3	lower									+15q	-18q	0.263034	0.49062	0.4909	3	2.5	higher
+2q	+7p	0.152003	0.53658	0.53658	3	2.7	higher	-6q	-12p	0.263034	0.47626	0.47789	3	2.5	higher	-8p	-17q	0.383329	0.18624	0.18624	12	9.2	higher	-3p	+22q	-0.137504	0.56053	0.56057	3	3.3	lower									+3p	+8q	-0.137504	0.4909	0.49165	6	6.6	lower
+7p	-9q	0.152003	0.53658	0.53719	3	2.7	higher	+2p	-17p	0.0409718	0.47789	0.47867	25	24.3	higher	-7q	+12p	-1.07039	0.18624	0.18689	2	4.2	lower	+1p	-16q	-0.263034	0.56057	0.56086	2	2.4	lower									-2q	+7q	0.321928	0.49165	0.49191	2	1.6	higher
-1q	+20q	-0.137504	0.53719	0.53719	4	4.4	lower	+1q	+20q	-0.089005	0.47867	0.47931	11	11.7	lower	+9p	-11p	0.514573	0.18689	0.18709	8	5.6	higher	+8p	-17p	-0.485427	0.56086	0.5617	1	1.4	lower									-8p	+19p	0.192645	0.49191	0.49293	4	3.5	higher
-3q	+20q	-0.137504	0.53719	0.53806	4	4.4	lower	-10p	-15q	0.263034	0.47931	0.47966	3	2.5	higher	-5p	-11q	0.68966	0.18709	0.18739	5	3.1	higher	-5q	+19p	-0.485427	0.5617	0.5617	1	1.4	lower									+1q	-16q	0.152003	0.49293	0.49411	4	3.6	higher
+7p	+12p	-0.0531113	0.53806	0.53843	8	8.3	lower	-11p	-16q	-0.0976108	0.47966	0.47985	10	10.7	lower	-4q	-10p	0.798366	0.18739	0.18742	4	2.3	higher	-18q	+19p	-0.485427	0.5617	0.56194	1	1.4	lower									-2p	+20q	0.152003	0.49411	0.49421	5	4.5	higher
-1p	-8q	-0.180572	0.53843	0.53843	3	3.4	lower	+6p	-10p	0.321928	0.47985	0.47985	2	1.6	higher	-16q	-20p	-0.206451	0.18742	0.18766	26	30	lower	+6p	-11p	-0.0473057	0.56194	0.56195	6	6.2	lower									+12p	-22q	-0.0931094	0.49421	0.49478	9	9.6	lower
-8p	-15q	-0.180572	0.53843	0.53854	3	3.4	lower	+6p	-18p	0.321928	0.47985	0.48008	2	1.6	higher	-16p	-19p	1	0.18766	0.18773	3	1.5	higher	+7p	-10p	0.152003	0.56195	0.56195	2	1.8	higher									-2q	+20q	0.192645	0.49478	0.49609	4	3.5	higher
-3p	+12q	0.0439433	0.53854	0.53883	10	9.7	higher	+5p	+5q	0.263034	0.48008	0.48151	3	2.5	higher	-17p	+18p	-0.335184	0.18773	0.18885	13	16.4	lower	+7p	-21q	0.152003	0.56195	0.56277	2	1.8	higher									+8q	-9p	0.0740006	0.49609	0.49709	10	9.5	higher
+10p	-14q	-0.263034	0.53883	0.53883	2	2.4	lower	-16p	-17p	-0.0976108	0.48151	0.48246	10	10.7	lower	-2q	-5p	1	0.18885	0.18911	3	1.5	higher	-11p	+17q	-0.0840643	0.56277	0.56298	5	5.3	lower									+9p	-11q	0.152003	0.49709	0.49807	4	3.6	higher
-14q	+15q	-0.263034	0.53883	0.53898	2	2.4	lower	-11q	+20q	-0.137504	0.48246	0.48265	7	7.7	lower	-6p	-11q	0.544321	0.18911	0.18926	7	4.8	higher	+2p	+14q	0.0365259	0.56298	0.56298	4	3.9	higher									+11p	-18p	0.152003	0.49807	0.49948	4	3.6	higher
-8p	+14q	0.234465	0.53898	0.54189	2	1.7	higher	+8q	-17p	0.0248441	0.48265	0.48326	41	40.3	higher	-3p	-6q	0.333243	0.18926	0.19065	16	12.7	higher	+2p	+16p	0.0365259	0.56298	0.56443	4	3.9	higher									-4p	+12p	-0.163499	0.49948	0.50004	5	5.6	lower
+5q	+10p	0.0892673	0.54189	0.54221	5	4.7	higher	-8p	+20p	0.0489096	0.48326	0.48373	18	17.4	higher	+15q	+20q	0.68966	0.19065	0.19165	5	3.1	higher	+6p	+20p	-0.137504	0.56443	0.56455	3	3.3	lower									+1q	+11q	-0.378512	0.50004	0.50037	2	2.6	lower
-1p	-3q	-0.0531113	0.54221	0.54277	8	8.3	lower	+4p	-4q	0.152003	0.48373	0.48408	5	4.5	higher	-1p	-20q	#NAME?	0.19165	0.19197	0	1.5	lower	+2p	+9q	-0.0840643	0.56455	0.56468	5	5.3	lower									+4q	+7p	0.321928	0.50037	0.50127	2	1.6	higher
+2q	+12q	-0.180572	0.54277	0.54277	3	3.4	lower	+7p	-8p	-0.0473057	0.48408	0.48442	21	21.7	lower	+1q	-7q	0.161192	0.19197	0.19212	35	31.3	higher	-6q	+21q	-0.137504	0.56468	0.56664	3	3.3	lower									+2p	+19q	0.321928	0.50127	0.50127	2	1.6	higher
+9p	+12q	-0.180572	0.54277	0.54287	3	3.4	lower	+1q	+5p	-0.0473057	0.48442	0.48454	21	21.7	lower	-7q	-21q	0.621488	0.19212	0.19236	6	3.9	higher	-4q	+12q	-0.137504	0.56664	0.56746	3	3.3	lower									-16q	+19q	0.321928	0.50127	0.50221	2	1.6	higher
+6p	+7p	0.234465	0.54287	0.54287	2	1.7	higher	+8p	-9p	0.263034	0.48454	0.48459	3	2.5	higher	-5q	+20q	0.260528	0.19236	0.19288	23	19.2	higher	-1p	+8q	-0.485427	0.56746	0.56796	1	1.4	lower									+9q	+12p	-0.378512	0.50221	0.50357	2	2.6	lower
+7p	-16q	0.234465	0.54287	0.54394	2	1.7	higher	+7q	-8p	0.0518389	0.48459	0.48486	17	16.4	higher	-18p	-19q	0.798366	0.19288	0.19302	4	2.3	higher	-13q	-18q	0.0291463	0.56796	0.56819	5	4.9	higher									-13q	+20q	-0.584963	0.50357	0.50447	1	1.5	lower
+14q	+20q	-0.180572	0.54394	0.54413	3	3.4	lower	-9p	-15q	-0.0703893	0.48486	0.48534	14	14.7	lower	+6p	-12p	0.544321	0.19302	0.19373	7	4.8	higher	-15q	+18p	0.152003	0.56819	0.56924	2	1.8	higher									+4q	+20q	-0.321928	0.50447	0.50483	2	2.5	lower
+2p	-3q	-0.584963	0.54413	0.5442	1	1.5	lower	+4p	-22q	-0.232661	0.48534	0.48552	4	4.7	lower	-3p	-10q	0.434403	0.19373	0.19428	10	7.4	higher	+6p	+12p	-0.263034	0.56924	0.57108	2	2.4	lower									-3q	+8q	0.206451	0.50483	0.50526	3	2.6	higher
-4q	+5p	-0.263034	0.5442	0.54463	2	2.4	lower	-8p	+15q	-0.263034	0.48552	0.48555	3	3.6	lower	+4q	-9p	0.68966	0.19428	0.1948	5	3.1	higher	-14q	+16p	-0.485427	0.57108	0.57175	1	1.4	lower									+12p	-18p	0.0848889	0.50526	0.50528	7	6.6	higher
-13q	-18p	0.0631938	0.54463	0.54463	7	6.7	higher	-5q	-10p	-0.201634	0.48555	0.48555	4	4.6	lower	+8q	-16q	-0.058764	0.1948	0.1957	178	185.4	lower	+8q	-18p	-0.137504	0.57175	0.57453	3	3.3	lower									+1q	-18p	-0.0588937	0.50528	0.50695	12	12.5	lower
-13q	-20p	0.0631938	0.54463	0.54492	7	6.7	higher	-5q	-18p	-0.201634	0.48555	0.48556	4	4.6	lower	-3q	+20q	0.906891	0.1957	0.19624	3	1.6	higher	+3q	-7p	0.0365259	0.57453	0.57545	8	7.8	higher									-8p	-19q	0.0995357	0.50695	0.50704	6	5.6	higher
+4p	+16p	0.112475	0.54492	0.54492	4	3.7	higher	-5p	-5q	0.415037	0.48556	0.48556	2	1.5	higher	+8p	-10q	0.68966	0.19624	0.19624	5	3.1	higher	-7q	-18q	-0.0565835	0.57545	0.57592	5	5.2	lower									-12p	+20q	-0.115477	0.50704	0.50704	6	6.5	lower
-9p	+19p	0.112475	0.54492	0.5463	4	3.7	higher	-5q	+6q	0.415037	0.48556	0.48556	2	1.5	higher	+8p	+20p	0.68966	0.19624	0.1965	5	3.1	higher	-9q	-18q	0.0489096	0.57592	0.57621	3	2.9	higher									+20q	+21q	-0.115477	0.50704	0.50707	6	6.5	lower
-6q	+20p	0.112475	0.5463	0.54795	4	3.7	higher	-5q	-20q	0.415037	0.48556	0.486	2	1.5	higher	-17q	-18p	0.68966	0.1965	0.1969	5	3.1	higher	-7p	-17p	0.0489096	0.57621	0.57621	3	2.9	higher									+1q	+2p	-0.263034	0.50707	0.50944	3	3.6	lower
-3q	+8p	0.234465	0.54795	0.54795	2	1.7	higher	+13q	-18q	0.125531	0.486	0.486	6	5.5	higher	-7p	-12q	0.798366	0.1969	0.19698	4	2.3	higher	-17p	-18p	0.0489096	0.57621	0.57622	3	2.9	higher									-4q	+12p	0.0551416	0.50944	0.50955	8	7.7	higher
-4q	+9q	0.234465	0.54795	0.54795	2	1.7	higher	-18q	-21q	0.125531	0.486	0.48608	6	5.5	higher	+11p	-16q	-0.249614	0.19698	0.19728	18	21.4	lower	-4p	-7q	-0.0159415	0.57622	0.57733	9	9.1	lower									+9q	-22q	-0.0995357	0.50955	0.51054	7	7.5	lower
-14q	-20q	0.234465	0.54795	0.54913	2	1.7	higher	-3p	+4p	-0.765535	0.48608	0.48608	1	1.7	lower	-16q	-19q	-0.344828	0.19728	0.19814	10	12.7	lower	+13q	+19q	-0.485427	0.57733	0.57751	1	1.4	lower									+8p	+20q	-0.040642	0.51054	0.51055	14	14.4	lower
-2p	-18p	0.112475	0.54913	0.54913	4	3.7	higher	+4p	+12q	-0.765535	0.48608	0.48608	1	1.7	lower	+8p	+11p	1	0.19814	0.19844	3	1.5	higher	+6p	-10p	0.0489096	0.57751	0.57751	3	2.9	higher									+12p	-17p	-0.0317089	0.51055	0.513	18	18.4	lower
-2p	-20p	0.112475	0.54913	0.54913	4	3.7	higher	+12q	+16q	-0.765535	0.48608	0.48666	1	1.7	lower	+5p	-19q	0.584963	0.19844	0.19904	6	4	higher	-9q	+18p	-0.485427	0.57751	0.57846	1	1.4	lower									+12q	-21q	-0.0874628	0.513	0.51403	8	8.5	lower
+6q	+16q	0.112475	0.54913	0.54913	4	3.7	higher	-7p	+17q	-0.765535	0.48666	0.48713	1	1.7	lower	-5q	-21q	0.40632	0.19904	0.19957	11	8.3	higher	-8p	+19q	0	0.57846	0.57888	11	11	expected									+8q	+19q	0.0389941	0.51403	0.51436	15	14.6	higher
+8q	-18p	0.112475	0.54913	0.5499	4	3.7	higher	+12q	-18q	0.152003	0.48713	0.48721	5	4.5	higher	-2q	-17p	0.224317	0.19957	0.20033	25	21.4	higher	+8q	-9p	0.0291463	0.57888	0.57991	5	4.9	higher									+3q	-17p	0.0324215	0.51436	0.51528	18	17.6	higher
+1q	-18p	-0.584963	0.5499	0.5499	1	1.5	lower	-7p	-10q	0.321928	0.48721	0.48721	2	1.6	higher	+5q	-17p	0.23816	0.20033	0.20033	23	19.5	higher	-9p	-22q	-0.201634	0.57991	0.57991	2	2.3	lower									-4p	+21q	-0.678072	0.51528	0.5157	1	1.6	lower
+3q	-18p	-0.584963	0.5499	0.5499	1	1.5	lower	+8p	-10q	0.321928	0.48721	0.48721	2	1.6	higher	+9p	-17p	0.23816	0.20033	0.20055	23	19.5	higher	-12p	-22q	-0.201634	0.57991	0.57991	2	2.3	lower									+7p	+12p	-0.040642	0.5157	0.51595	14	14.4	lower
+3q	-20p	-0.584963	0.5499	0.55049	1	1.5	lower	-10q	-19q	0.321928	0.48721	0.48866	2	1.6	higher	+2p	-6p	0.906891	0.20055	0.20057	3	1.6	higher	+18p	-22q	-0.201634	0.57991	0.58125	2	2.3	lower									-4q	+18p	0.234465	0.51595	0.51725	2	1.7	higher
+5q	+11p	-0.485427	0.55049	0.55049	1	1.4	lower	+7p	+9q	0.206451	0.48866	0.48887	3	2.6	higher	-10q	-16p	0.906891	0.20057	0.20291	3	1.6	higher	+2p	+10p	-0.485427	0.58125	0.58125	1	1.4	lower									+11q	-21q	0.112475	0.51725	0.51797	4	3.7	higher
+5q	-12q	-0.485427	0.55049	0.55049	1	1.4	lower	-2p	+3q	0.321928	0.48887	0.48887	2	1.6	higher	-7q	-11q	0.415037	0.20291	0.20317	10	7.5	higher	+2p	+18q	-0.485427	0.58125	0.58315	1	1.4	lower									+7p	-16p	0.0995357	0.51797	0.51905	6	5.6	higher
+5q	+18q	-0.485427	0.55049	0.5508	1	1.4	lower	+3q	+19p	0.321928	0.48887	0.49008	2	1.6	higher	-9q	+14q	0.544321	0.20317	0.20369	7	4.8	higher	+3p	-17p	0.152003	0.58315	0.58315	2	1.8	higher									+7q	-19p	-0.169925	0.51905	0.51925	4	4.5	lower
-2q	+14q	-0.104337	0.5508	0.55194	4	4.3	lower	+3p	-12q	0.321928	0.49008	0.49031	2	1.6	higher	+3p	-19p	0.736966	0.20369	0.20377	4	2.4	higher	-8q	-17p	0.152003	0.58315	0.58315	2	1.8	higher									-10q	-19p	-0.678072	0.51925	0.5197	1	1.6	lower
-8p	+19q	-0.263034	0.55194	0.55254	2	2.4	lower	+6p	-20p	-0.765535	0.49031	0.49061	1	1.7	lower	-14q	+20q	0.257798	0.20377	0.20413	22	18.4	higher	+10p	-17p	0.152003	0.58315	0.58561	2	1.8	higher									-15q	+17q	0.0365259	0.5197	0.52002	12	11.7	higher
-3q	-13q	-0.0238467	0.55254	0.55424	12	12.2	lower	-9p	-12p	0.192645	0.49061	0.49198	4	3.5	higher	-9q	-17p	-0.201634	0.20413	0.20508	28	32.2	lower	+2p	-9p	-0.137504	0.58561	0.58561	3	3.3	lower									+5p	+17q	0.0892673	0.52002	0.52004	5	4.7	higher
+6q	+20q	-0.263034	0.55424	0.55716	2	2.4	lower	+8q	+21q	0.0430687	0.49198	0.49213	17	16.5	higher	-7p	+7q	0.643856	0.20508	0.20603	5	3.2	higher	+2p	+18p	-0.137504	0.58561	0.58607	3	3.3	lower									+2p	+5p	-0.378512	0.52004	0.52019	2	2.6	lower
+8q	+12q	0.0242475	0.55716	0.55927	12	11.8	higher	-5q	-12p	-0.263034	0.49213	0.49213	3	3.6	lower	-2p	+19q	0.736966	0.20603	0.20612	4	2.4	higher	+7q	-10q	0.0740006	0.58607	0.58607	2	1.9	higher									-2p	-17p	0.152003	0.52019	0.52254	4	3.6	higher
-1p	+20q	0.0418202	0.55927	0.55936	7	6.8	higher	-5q	-12q	-0.263034	0.49213	0.4925	3	3.6	lower	+7p	+19p	0.736966	0.20612	0.20612	4	2.4	higher	-10q	-18p	0.0740006	0.58607	0.58823	2	1.9	higher									-10q	+16q	0.112475	0.52254	0.52393	4	3.7	higher
+7p	+10p	-0.137504	0.55936	0.55956	3	3.3	lower	-10q	+12q	-0.263034	0.4925	0.49296	3	3.6	lower	-14q	+19p	0.736966	0.20612	0.20628	4	2.4	higher	-1p	-3p	0.152003	0.58823	0.58827	2	1.8	higher									+19p	-20p	-0.678072	0.52393	0.52461	1	1.6	lower
+19q	+20q	0.0588937	0.55956	0.56091	5	4.8	higher	-11q	+18q	-0.765535	0.49296	0.49317	1	1.7	lower	+8q	+13q	0.321928	0.20628	0.20628	13	10.4	higher	+3q	+4p	0.234465	0.58827	0.58827	2	1.7	higher									+1q	-5p	0.112475	0.52461	0.52646	4	3.7	higher
+6q	+12p	-0.137504	0.56091	0.56091	3	3.3	lower	+3p	-11q	0.120294	0.49317	0.49378	5	4.6	higher	+5q	+6q	0.736966	0.20628	0.20768	4	2.4	higher	+3q	-19q	0.234465	0.58827	0.58892	2	1.7	higher									+2q	-6q	0.234465	0.52646	0.52755	2	1.7	higher
+6q	-21q	-0.137504	0.56091	0.56091	3	3.3	lower	-8p	+18q	-0.163499	0.49378	0.4942	5	5.6	lower	-11p	-12p	0.514573	0.20768	0.20779	7	4.9	higher	+8p	-11p	-0.485427	0.58892	0.58897	1	1.4	lower									-5p	+20p	0.0740006	0.52755	0.52778	6	5.7	higher
-11p	-18p	-0.137504	0.56091	0.56091	3	3.3	lower	-6q	+20p	0.0740006	0.4942	0.49424	10	9.5	higher	+1q	-11p	-0.123777	0.20779	0.20788	48	52.3	lower	-6p	-11p	0.0489096	0.58897	0.59002	3	2.9	higher									+9q	+17q	0.152003	0.52778	0.52825	3	2.7	higher
+12p	-18p	-0.137504	0.56091	0.56091	3	3.3	lower	+1p	-9q	0.206451	0.49424	0.49488	3	2.6	higher	+4q	-5q	-1.48543	0.20788	0.20823	1	2.8	lower	-10p	-12p	0.0740006	0.59002	0.59002	2	1.9	higher									+5q	-21q	0.152003	0.52825	0.52847	3	2.7	higher
-20p	-21q	-0.137504	0.56091	0.56375	3	3.3	lower	-9p	-10p	0.120294	0.49488	0.49595	5	4.6	higher	+8p	-11p	0.643856	0.20823	0.20828	5	3.2	higher	+17q	+18p	0.0740006	0.59002	0.59053	2	1.9	higher									-17q	-20p	0.152003	0.52847	0.53192	3	2.7	higher
+5q	+6p	-0.201634	0.56375	0.56432	2	2.3	lower	+1p	+1q	-0.678072	0.49595	0.49599	1	1.6	lower	-11q	-17q	0.514573	0.20828	0.20862	7	4.9	higher	+2p	-10p	-0.0703893	0.59053	0.59116	4	4.2	lower									+3q	-10q	-0.222392	0.53192	0.53252	3	3.5	lower
+10p	+12p	0.0995357	0.56432	0.56432	3	2.8	higher	+7p	+8p	0.321928	0.49599	0.49599	2	1.6	higher	-4p	+6q	0.463947	0.20862	0.20947	8	5.8	higher	+9q	-16p	-0.485427	0.59116	0.59211	1	1.4	lower									-14q	+15q	-0.584963	0.53252	0.53256	1	1.5	lower
+10p	-21q	0.0995357	0.56432	0.56467	3	2.8	higher	+7p	-19q	0.321928	0.49599	0.49706	2	1.6	higher	-6p	+11p	0.906891	0.20947	0.20996	3	1.6	higher	-10q	-16q	-0.0703893	0.59211	0.59217	4	4.2	lower									-18p	-19q	0.152003	0.53256	0.53303	3	2.7	higher
+5p	-10p	0.0995357	0.56467	0.56529	3	2.8	higher	-4p	+17q	-0.104337	0.49706	0.49771	8	8.6	lower	-5q	+8p	0.584963	0.20996	0.21156	6	4	higher	+3p	+5p	-0.0931094	0.59217	0.59217	3	3.2	lower									+6q	+12q	-0.321928	0.53303	0.53327	2	2.5	lower
+15q	+19p	0.152003	0.56529	0.56534	2	1.8	higher	-2q	-9q	0.0524674	0.49771	0.49895	14	13.5	higher	+9p	+12q	-1.48543	0.21156	0.21163	1	2.8	lower	+5p	+10p	-0.0931094	0.59217	0.59217	3	3.2	lower									+14q	-22q	0.152003	0.53327	0.53389	3	2.7	higher
+5q	+9p	0.112475	0.56534	0.56548	4	3.7	higher	+6p	+9p	-0.378512	0.49895	0.49899	2	2.6	lower	-7p	-18p	0.643856	0.21163	0.21182	5	3.2	higher	+5p	+10q	-0.0931094	0.59217	0.5926	3	3.2	lower									+7p	+12q	0.0207586	0.53389	0.53555	14	13.8	higher
-1q	+8q	0.0418202	0.56548	0.56588	7	6.8	higher	+5p	-7p	-0.263034	0.49899	0.49899	3	3.6	lower	-7p	-15q	0.514573	0.21182	0.21185	7	4.9	higher	-2q	+7p	-0.201634	0.5926	0.5926	2	2.3	lower									-18p	+19p	0.234465	0.53555	0.53555	2	1.7	higher
+4p	-9q	-0.485427	0.56588	0.56588	1	1.4	lower	+5p	-19q	-0.263034	0.49899	0.49919	3	3.6	lower	+8q	+17p	0.556393	0.21185	0.21193	5	3.4	higher	+7p	-13q	-0.201634	0.5926	0.59351	2	2.3	lower									-5p	+6q	-0.584963	0.53555	0.5366	1	1.5	lower
-9q	+19p	-0.485427	0.56588	0.56685	1	1.4	lower	-5q	-19q	0.206451	0.49919	0.49986	3	2.6	higher	+5p	+18p	0.395929	0.21193	0.21194	10	7.6	higher	+3p	-4p	-0.201634	0.59351	0.59351	2	2.3	lower									+2q	+9p	0.0995357	0.5366	0.53799	3	2.8	higher
-1p	+15q	0.0740006	0.56685	0.56728	4	3.8	higher	+20p	-21q	0.152003	0.49986	0.50081	4	3.6	higher	+2q	-16q	-0.847997	0.21194	0.21202	2	3.6	lower	-4p	-8q	-0.201634	0.59351	0.59356	2	2.3	lower									+1q	-16p	-0.321928	0.53799	0.54012	2	2.5	lower
+4q	+6q	0.0995357	0.56728	0.56728	3	2.8	higher	-5q	-7p	-0.378512	0.50081	0.50314	2	2.6	lower	+8q	+9q	0.259644	0.21202	0.21224	17	14.2	higher	-2q	+8q	0	0.59356	0.59499	8	8	expected									+9p	-17q	0.152003	0.54012	0.54107	2	1.8	higher
+4q	-18p	0.0995357	0.56728	0.56728	3	2.8	higher	-8p	+14q	0.0848889	0.50314	0.50331	7	6.6	higher	-6p	+20p	0.643856	0.21224	0.21291	5	3.2	higher	+12p	-15q	0.0740006	0.59499	0.5959	2	1.9	higher									-3q	-15q	0.234465	0.54107	0.54266	2	1.7	higher
+16p	-18p	0.0995357	0.56728	0.56783	3	2.8	higher	+18p	+20p	-0.137504	0.50331	0.50347	6	6.6	lower	-16p	-16q	-0.450661	0.21291	0.21369	6	8.2	lower	-6p	+9p	-0.485427	0.5959	0.5959	1	1.4	lower									+4p	-4q	-0.584963	0.54266	0.54406	1	1.5	lower
-2p	-17p	-0.0473057	0.56783	0.56783	6	6.2	lower	+1q	+18p	-0.118644	0.50347	0.50358	7	7.6	lower	-7q	+18p	-1.48543	0.21369	0.21378	1	2.8	lower	-6p	+17q	-0.485427	0.5959	0.5959	1	1.4	lower									+6p	-20p	0.0489096	0.54406	0.54479	6	5.8	higher
+8q	-17p	-0.0473057	0.56783	0.56891	6	6.2	lower	+1q	-2q	0.0655883	0.50358	0.50484	9	8.6	higher	-2q	+9q	0.736966	0.21378	0.21398	4	2.4	higher	-10p	-20p	-0.485427	0.5959	0.5959	1	1.4	lower									+4p	-21q	0.234465	0.54479	0.54635	2	1.7	higher
+9p	-17p	0.152003	0.56891	0.57001	2	1.8	higher	+7q	+20q	0.0588937	0.50484	0.50512	10	9.6	higher	+16p	+17q	0.16004	0.21398	0.21432	40	35.8	higher	+17q	-20p	-0.485427	0.5959	0.59613	1	1.4	lower									+17q	-21q	-0.0473057	0.54635	0.5472	9	9.3	lower
-6q	+19p	-0.104337	0.57001	0.5716	4	4.3	lower	-9p	-18p	-0.201634	0.50512	0.50576	4	4.6	lower	+3q	+8p	0.643856	0.21432	0.21537	5	3.2	higher	+5p	+22q	0.0365259	0.59613	0.59658	4	3.9	higher									+12p	-21q	0.0161197	0.5472	0.54762	9	8.9	higher
+2p	-9p	-0.485427	0.5716	0.5717	1	1.4	lower	-6p	-9q	-0.378512	0.50576	0.50622	2	2.6	lower	-2p	-4q	0.643856	0.21537	0.21548	5	3.2	higher	+1q	+19p	-0.0931094	0.59658	0.59734	3	3.2	lower									-3p	+11p	-0.584963	0.54762	0.54837	1	1.5	lower
-14q	-18q	0.0242475	0.5717	0.572	6	5.9	higher	-8p	+22q	0.0995357	0.50622	0.50704	6	5.6	higher	-16q	+20p	-0.147557	0.21548	0.21553	39	43.2	lower	+1q	+16p	0	0.59734	0.59777	8	8	expected									-6q	+13q	-0.0168738	0.54837	0.54837	17	17.2	lower
-3p	+3q	0.0995357	0.572	0.57235	3	2.8	higher	+12p	+22q	0.234465	0.50704	0.50767	2	1.7	higher	+8p	+18q	0.906891	0.21553	0.21591	3	1.6	higher	+16p	+17q	-0.201634	0.59777	0.59794	2	2.3	lower									+9p	-15q	0.0111406	0.54837	0.54896	13	12.9	higher
+12q	-18q	-0.0143553	0.57235	0.57252	10	10.1	lower	+6p	+20p	0.120294	0.50767	0.50807	5	4.6	higher	-9p	+10q	0.906891	0.21591	0.21724	3	1.6	higher	+1p	+16p	0.0740006	0.59794	0.59922	2	1.9	higher									-2p	+13q	0.0892673	0.54896	0.55063	5	4.7	higher
+5p	+13q	-0.485427	0.57252	0.57252	1	1.4	lower	-2q	+5p	0.027745	0.50807	0.50872	21	20.6	higher	-7q	-8p	0.280108	0.21724	0.21776	17	14	higher	+6q	-17p	-0.201634	0.59922	0.59997	2	2.3	lower									+7q	-16q	0.0242475	0.55063	0.55453	6	5.9	higher
+5p	+22q	-0.485427	0.57252	0.57307	1	1.4	lower	-2q	+12p	0.0995357	0.50872	0.50992	6	5.6	higher	-10p	-21q	0.906891	0.21776	0.21854	3	1.6	higher	+6p	+21q	0.0740006	0.59997	0.60198	2	1.9	higher									+3q	-9p	0.152003	0.55453	0.55453	2	1.8	higher
+6p	+12p	-0.485427	0.57307	0.57307	1	1.4	lower	+3p	-12p	-0.678072	0.50992	0.50996	1	1.6	lower	-6p	+21q	0.643856	0.21854	0.21863	5	3.2	higher	+1q	+8p	-0.137504	0.60198	0.60247	2	2.2	lower									+3q	-16q	0.152003	0.55453	0.55453	2	1.8	higher
-11p	-16q	-0.485427	0.57307	0.57307	1	1.4	lower	+1q	-10q	0.0588937	0.50996	0.51059	10	9.6	higher	+16p	+18p	-0.288569	0.21863	0.22002	14	17.1	lower	-2q	-14q	0.0740006	0.60247	0.60263	2	1.9	higher									-9p	+12q	0.152003	0.55453	0.55519	2	1.8	higher
+12p	-16q	-0.485427	0.57307	0.57307	1	1.4	lower	+14q	+20p	-0.378512	0.51059	0.51074	2	2.6	lower	+1q	+15q	0.26748	0.22002	0.22028	13	10.8	higher	+7p	-9q	-0.378512	0.60263	0.60298	1	1.3	lower									+2q	-22q	0.0207586	0.55519	0.55553	7	6.9	higher
-16q	-21q	-0.485427	0.57307	0.57358	1	1.4	lower	-4p	+6p	-0.201634	0.51074	0.51078	4	4.6	lower	+6p	-19q	0.736966	0.22028	0.22088	4	2.4	higher	-8p	-8q	0.0740006	0.60298	0.60298	2	1.9	higher									-9p	+9q	-0.584963	0.55553	0.55667	1	1.5	lower
-4q	+20q	-0.485427	0.57358	0.57401	1	1.4	lower	-1p	-18q	-0.378512	0.51078	0.51142	2	2.6	lower	-2q	-12q	0.549339	0.22088	0.22151	6	4.1	higher	-8p	+18q	0.0740006	0.60298	0.60301	2	1.9	higher									+6p	+19q	0.0489096	0.55667	0.55685	3	2.9	higher
-8q	+16q	0.0995357	0.57401	0.57401	3	2.8	higher	+1q	-16q	-0.115477	0.51142	0.51168	6	6.5	lower	+1q	-8p	-0.06083	0.22151	0.22208	137	142.9	lower	-4q	+6q	0.0740006	0.60301	0.60301	2	1.9	higher									+9q	-10q	0.0489096	0.55685	0.55704	3	2.9	higher
-10q	+21q	0.0995357	0.57401	0.57442	3	2.8	higher	+2p	+14q	-0.263034	0.51168	0.51333	3	3.6	lower	+3p	-17p	0.338416	0.22208	0.22279	11	8.7	higher	+5q	+19q	0.0740006	0.60301	0.60301	2	1.9	higher									-3q	-14q	0.152003	0.55704	0.55797	2	1.8	higher
+4q	+10p	-0.201634	0.57442	0.57442	2	2.3	lower	-4q	+22q	-0.378512	0.51333	0.51345	2	2.6	lower	+11p	+19q	0.599462	0.22279	0.22317	5	3.3	higher	+6q	+19q	0.0740006	0.60301	0.60301	2	1.9	higher									+6q	-10p	0.152003	0.55797	0.55797	2	1.8	higher
+10p	+16p	-0.201634	0.57442	0.57444	2	2.3	lower	-4q	-6p	0.234465	0.51345	0.51353	2	1.7	higher	+4q	+9p	#NAME?	0.22317	0.22351	0	1.4	lower	+16q	+19q	0.0740006	0.60301	0.60389	2	1.9	higher									+9q	-10p	0.152003	0.55797	0.55847	2	1.8	higher
-8p	+20q	0.152003	0.57444	0.57598	2	1.8	higher	-9p	-10q	-0.0356239	0.51353	0.51392	16	16.4	lower	+8p	-13q	0.37707	0.22351	0.22385	10	7.7	higher	+12q	+18p	-0.378512	0.60389	0.60404	1	1.3	lower									+13q	+21q	0.0418202	0.55847	0.55899	7	6.8	higher
+5p	-17p	0.0207586	0.57598	0.5774	7	6.9	higher	-3p	+16q	0.234465	0.51392	0.51392	2	1.7	higher	+18q	-19p	0.549339	0.22385	0.22428	6	4.1	higher	-7q	-13q	-0.0356239	0.60404	0.60463	4	4.1	lower									-1p	-16q	0.0365259	0.55899	0.56066	4	3.9	higher
-2q	+21q	-0.040642	0.5774	0.57957	7	7.2	lower	+9p	+12q	0.234465	0.51392	0.51407	2	1.7	higher	+1q	-3p	-0.124958	0.22428	0.22454	42	45.8	lower	-13q	-17p	0	0.60463	0.60614	7	7	expected									+10p	-17p	-0.040642	0.56066	0.56183	7	7.2	lower
-1q	-17p	0.0291463	0.57957	0.57957	5	4.9	higher	-16q	+20p	0.0740006	0.51407	0.51448	6	5.7	higher	+1q	+5p	0.0816995	0.22454	0.2254	89	84.1	higher	-7q	+16q	-0.378512	0.60614	0.60614	1	1.3	lower									+2q	+12p	-0.263034	0.56183	0.56183	2	2.4	lower
-14q	-17p	0.0291463	0.57957	0.57966	5	4.9	higher	-6p	-8p	0.152003	0.51448	0.51454	4	3.6	higher	+1q	+7p	0.096508	0.2254	0.22545	68	63.6	higher	-7q	+22q	-0.378512	0.60614	0.60767	1	1.3	lower									-6q	+12p	-0.263034	0.56183	0.56236	2	2.4	lower
+10p	+12q	-0.0703893	0.57966	0.57966	4	4.2	lower	-5q	+20p	0.0312509	0.51454	0.51455	14	13.7	higher	-1p	+18q	-0.655352	0.22545	0.22569	4	6.3	lower	+12p	+21q	-0.378512	0.60767	0.60805	1	1.3	lower									+2q	-9q	-0.584963	0.56236	0.56312	1	1.5	lower
+12q	+15q	-0.0703893	0.57966	0.58008	4	4.2	lower	-9q	+19p	0.321928	0.51455	0.51466	2	1.6	higher	-1p	+10q	0.819428	0.22569	0.22571	3	1.7	higher	-11q	+13q	0.0740006	0.60805	0.60842	2	1.9	higher									-5p	-18p	0.0365259	0.56312	0.56393	4	3.9	higher
+16p	+20p	-0.137504	0.58008	0.58393	3	3.3	lower	+9p	-22q	0.0892673	0.51466	0.51466	5	4.7	higher	+16p	-20p	-0.242857	0.22571	0.22589	18	21.3	lower	-11p	+18p	-0.0356239	0.60842	0.61019	4	4.1	lower									+12p	-19p	-0.584963	0.56393	0.56434	1	1.5	lower
+11q	-13q	0.234465	0.58393	0.58435	2	1.7	higher	+16q	-22q	0.0892673	0.51466	0.51546	5	4.7	higher	+3p	+21q	0.678072	0.22589	0.22589	4	2.5	higher	+3q	-12q	0.0995357	0.61019	0.6108	3	2.8	higher									-8p	+14q	0.0740006	0.56434	0.56489	4	3.8	higher
-11q	-18p	0.0365259	0.58435	0.58448	4	3.9	higher	-9p	-19q	-0.321928	0.51546	0.51586	2	2.5	lower	-19q	+21q	0.678072	0.22589	0.22613	4	2.5	higher	-4q	+21q	-0.0931094	0.6108	0.61115	3	3.2	lower									-14q	-17q	-0.0840643	0.56489	0.56549	5	5.3	lower
-2q	-8p	-0.201634	0.58448	0.58638	2	2.3	lower	+1q	-18p	0.152003	0.51586	0.51608	3	2.7	higher	+5q	-16q	0.162057	0.22613	0.22635	32	28.6	higher	-7q	-15q	-0.0931094	0.61115	0.6124	3	3.2	lower									-1q	-5q	-0.485427	0.56549	0.56619	1	1.4	lower
-11p	+20p	0.0365259	0.58638	0.58673	4	3.9	higher	-1p	+7q	-0.678072	0.51608	0.51655	1	1.6	lower	+4q	-16q	-0.341037	0.22635	0.22669	9	11.4	lower	+7p	-22q	-0.137504	0.6124	0.61449	2	2.2	lower									-3p	+17q	0.0489096	0.56619	0.56723	3	2.9	higher
-9p	+20q	-0.0703893	0.58673	0.58714	4	4.2	lower	-1p	+5p	0.120294	0.51655	0.51737	5	4.6	higher	-2p	-17p	0.308122	0.22669	0.22757	13	10.5	higher	-6q	+12p	-0.0356239	0.61449	0.61665	4	4.1	lower									-9q	+20p	0.0242475	0.56723	0.56725	6	5.9	higher
-2q	+19q	-0.0238467	0.58714	0.58886	6	6.1	lower	+2p	-16p	0.0740006	0.51737	0.51797	6	5.7	higher	-2q	-7p	0.678072	0.22757	0.22864	4	2.5	higher	+1q	+17p	-0.378512	0.61665	0.61669	1	1.3	lower									+6p	-9p	0.0740006	0.56725	0.56831	2	1.9	higher
-11q	+19p	-0.0565835	0.58886	0.59134	5	5.2	lower	-15q	-20p	0.152003	0.51797	0.51863	3	2.7	higher	-12p	+12q	0.678072	0.22864	0.22866	4	2.5	higher	-5q	-17q	-0.378512	0.61669	0.61669	1	1.3	lower									+17q	-19q	-0.485427	0.56831	0.56928	1	1.4	lower
+10p	-11q	-0.0931094	0.59134	0.59169	3	3.2	lower	-2q	-16p	-0.169925	0.51863	0.51962	4	4.5	lower	-10q	-17q	0.599462	0.22866	0.22866	5	3.3	higher	-17q	-18q	-0.378512	0.61669	0.61774	1	1.3	lower									-8p	+15q	0.152003	0.56928	0.56935	2	1.8	higher
+2p	-15q	-0.201634	0.59169	0.59196	2	2.3	lower	-4p	+20p	0.0631938	0.51962	0.51992	7	6.7	higher	-17q	+20p	0.599462	0.22866	0.22869	5	3.3	higher	+9q	+19q	0	0.61774	0.61992	6	6	expected									-9p	+20q	0.0111406	0.56935	0.57141	13	12.9	higher
-3q	+12p	-0.0238467	0.59196	0.59196	6	6.1	lower	-2p	+5p	-0.321928	0.51992	0.51992	2	2.5	lower	-20p	-22q	0.219117	0.22869	0.22957	22	18.9	higher	+3q	-8q	0	0.61992	0.62117	5	5	expected									-11q	-18p	-0.0473057	0.57141	0.5733	6	6.2	lower
-3q	-21q	-0.0238467	0.59196	0.59394	6	6.1	lower	+5p	+19p	-0.321928	0.51992	0.52015	2	2.5	lower	+8q	+14q	0.211504	0.22957	0.22963	22	19	higher	+12p	-19p	-0.0473057	0.62117	0.62149	3	3.1	lower									+5p	+11q	0.0740006	0.5733	0.5733	2	1.9	higher
-3q	+16p	-0.0285692	0.59394	0.59394	5	5.1	lower	+6p	-13q	-0.678072	0.52015	0.52071	1	1.6	lower	+2p	-17p	0.24952	0.22963	0.22965	17	14.3	higher	+5p	+7q	0	0.62149	0.62495	5	5	expected									+5p	-19q	0.0740006	0.5733	0.57355	2	1.9	higher
+9q	+16p	-0.0285692	0.59394	0.59394	5	5.1	lower	+7p	+12q	0.112475	0.52071	0.52103	4	3.7	higher	+6q	+17q	0.514573	0.22965	0.23057	6	4.2	higher	+2p	-15q	0	0.62495	0.62627	4	4	expected									-5p	-21q	-0.0565835	0.57355	0.5745	5	5.2	lower
-14q	+16p	-0.0285692	0.59394	0.59497	5	5.1	lower	+12q	-17p	0.0551416	0.52103	0.52165	8	7.7	higher	+1q	-5q	-0.0967407	0.23057	0.23061	62	66.3	lower	-2q	-21q	-0.0473057	0.62627	0.62627	3	3.1	lower									-2p	+7p	0.0995357	0.5745	0.57531	3	2.8	higher
+1q	+5q	-0.0285692	0.59497	0.59692	5	5.1	lower	+8p	-22q	-0.678072	0.52165	0.52165	1	1.6	lower	+16p	-19p	-0.191951	0.23061	0.23133	26	29.7	lower	+9q	-10p	-0.0473057	0.62627	0.62627	3	3.1	lower									+2q	+6q	0.0740006	0.57531	0.57531	2	1.9	higher
+6p	-18q	-0.378512	0.59692	0.59692	1	1.3	lower	-19q	-22q	-0.678072	0.52165	0.52215	1	1.6	lower	+3q	-6p	0.599462	0.23133	0.23155	5	3.3	higher	-13q	+17q	-0.0473057	0.62627	0.62745	3	3.1	lower									-6q	+9q	0.0740006	0.57531	0.57877	2	1.9	higher
-7q	-18q	-0.378512	0.59692	0.59692	1	1.3	lower	-4q	+19q	-0.0703893	0.52215	0.52218	8	8.4	lower	-11p	+13q	0.678072	0.23155	0.23156	4	2.5	higher	-4p	-5p	-0.378512	0.62745	0.62816	1	1.3	lower									+3p	-20p	-0.201634	0.57877	0.57939	2	2.3	lower
-16q	-18q	-0.378512	0.59692	0.59719	1	1.3	lower	+7p	-21q	-0.169925	0.52218	0.52231	4	4.5	lower	-12p	+13q	#NAME?	0.23156	0.23195	0	1.4	lower	+7p	+12q	-0.378512	0.62816	0.62816	1	1.3	lower									+7p	-10p	0	0.57939	0.57973	10	10	expected
-4q	-11q	-0.201634	0.59719	0.59766	2	2.3	lower	+3p	+7q	0.0740006	0.52231	0.52334	6	5.7	higher	+2p	-11q	0.439285	0.23195	0.2322	8	5.9	higher	-9q	+12q	-0.378512	0.62816	0.62861	1	1.3	lower									+2p	+12p	0.0740006	0.57973	0.57975	2	1.9	higher
-1p	+3q	-0.0703893	0.59766	0.59821	4	4.2	lower	+8q	+10q	0.206451	0.52334	0.52362	3	2.6	higher	+18q	-21q	0.599462	0.2322	0.23243	5	3.3	higher	+10q	-19p	-0.378512	0.62861	0.62861	1	1.3	lower									+9q	-18p	-0.0565835	0.57975	0.58104	5	5.2	lower
+6q	-18q	-0.0931094	0.59821	0.59821	3	3.2	lower	+17q	+18p	-0.0703893	0.52362	0.52374	8	8.4	lower	-8p	+14q	0.274622	0.23243	0.23246	15	12.4	higher	-17q	-19p	-0.378512	0.62861	0.62861	1	1.3	lower									+14q	-18p	0.0740006	0.58104	0.58287	2	1.9	higher
-18p	+19q	-0.0931094	0.59821	0.59821	3	3.2	lower	-6q	-12q	-0.321928	0.52374	0.52427	2	2.5	lower	-6q	+10p	-0.263034	0.23246	0.23283	17	20.4	lower	+18q	-19p	-0.378512	0.62861	0.62874	1	1.3	lower									-2q	-17p	0.0995357	0.58287	0.58287	3	2.8	higher
+19q	-20p	-0.0931094	0.59821	0.59937	3	3.2	lower	+12q	-21q	-0.678072	0.52427	0.52444	1	1.6	lower	-6q	+13q	0.514573	0.23283	0.23308	6	4.2	higher	-17p	-20p	-0.0473057	0.62874	0.63037	3	3.1	lower									-3q	-17p	0.0995357	0.58287	0.58291	3	2.8	higher
+2p	-17q	-0.378512	0.59937	0.59984	1	1.3	lower	+3q	+9p	0.0631938	0.52444	0.52526	7	6.7	higher	-2p	+12p	0.678072	0.23308	0.23378	4	2.5	higher	+7q	-10p	-0.378512	0.63037	0.63037	1	1.3	lower									-14q	+21q	-0.137504	0.58291	0.58365	3	3.3	lower
+4q	-10p	0.0740006	0.59984	0.59984	2	1.9	higher	+7q	-12p	0.234465	0.52526	0.52526	2	1.7	higher	-4p	+8p	0.456858	0.23378	0.23385	7	5.1	higher	+7q	-21q	-0.378512	0.63037	0.63072	1	1.3	lower									-4p	-20p	0	0.58365	0.58692	10	10	expected
+9p	+16p	0.0740006	0.59984	0.59984	2	1.9	higher	+7q	-12q	0.234465	0.52526	0.5256	2	1.7	higher	-7p	-8p	-0.425306	0.23385	0.23427	7	9.4	lower	-9p	+21q	-0.378512	0.63072	0.63072	1	1.3	lower									+12q	-19p	-0.485427	0.58692	0.58735	1	1.4	lower
-9p	-9q	0.0740006	0.59984	0.59984	2	1.9	higher	+4p	+18p	0.112475	0.5256	0.5256	4	3.7	higher	-1p	+21q	0.286304	0.23427	0.23492	15	12.3	higher	-12p	+21q	-0.378512	0.63072	0.63176	1	1.3	lower									-6p	-18p	-0.201634	0.58735	0.58852	2	2.3	lower
-9p	-10p	0.0740006	0.59984	0.59984	2	1.9	higher	+16q	+18p	0.112475	0.5256	0.52595	4	3.7	higher	+2p	-16q	-0.215506	0.23492	0.23529	18	20.9	lower	+3p	-11q	-0.137504	0.63176	0.63176	2	2.2	lower									-5p	+6p	0.0740006	0.58852	0.59123	2	1.9	higher
-10p	+16p	0.0740006	0.59984	0.60173	2	1.9	higher	-2q	-4q	0.0489096	0.52595	0.52597	9	8.7	higher	+9q	+21q	0.599462	0.23529	0.23529	5	3.3	higher	-11q	+18q	-0.137504	0.63176	0.63385	2	2.2	lower									+2q	+3q	-0.201634	0.59123	0.59123	2	2.3	lower
+2q	+10q	-0.378512	0.60173	0.6025	1	1.3	lower	-9p	-20q	-0.584963	0.52597	0.5261	1	1.5	lower	-17q	+21q	0.599462	0.23529	0.23581	5	3.3	higher	-1p	+5p	-0.0703893	0.63385	0.63439	2	2.1	lower									-6q	+12q	-0.201634	0.59123	0.59196	2	2.3	lower
+15q	-18p	-0.378512	0.6025	0.60289	1	1.3	lower	+6p	+12p	-0.222392	0.5261	0.52635	3	3.5	lower	-2q	-9p	0.355095	0.23581	0.23592	11	8.6	higher	+14q	-20p	-0.378512	0.63439	0.63485	1	1.3	lower									+2p	+16q	0.0740006	0.59196	0.59199	2	1.9	higher
-6p	+15q	0.0740006	0.60289	0.60304	2	1.9	higher	+9q	+12p	-0.678072	0.52635	0.52724	1	1.6	lower	+3p	-20p	0.819428	0.23592	0.23592	3	1.7	higher	+4q	-13q	-0.378512	0.63485	0.63485	1	1.3	lower									+8p	-10q	-0.201634	0.59199	0.59244	2	2.3	lower
-4p	-13q	-0.137504	0.60304	0.60373	2	2.2	lower	+12p	+13q	0.152003	0.52724	0.52724	3	2.7	higher	-19q	-20p	0.819428	0.23592	0.23594	3	1.7	higher	+5q	-13q	-0.378512	0.63485	0.63485	1	1.3	lower									-15q	+19p	0.0489096	0.59244	0.59586	3	2.9	higher
-8p	-11q	0.0489096	0.60373	0.6039	3	2.9	higher	+12p	-21q	0.152003	0.52724	0.52881	3	2.7	higher	+7q	-10q	0.37707	0.23594	0.2362	10	7.7	higher	+6q	+9q	-0.378512	0.63485	0.63485	1	1.3	lower									-10p	-20p	-0.0703893	0.59586	0.59682	4	4.2	lower
-4q	+19q	0.0740006	0.6039	0.60441	2	1.9	higher	+4p	-5q	0.0551416	0.52881	0.5299	8	7.7	higher	-10q	+16p	-0.185279	0.2362	0.23649	27	30.7	lower	+9q	+16q	-0.378512	0.63485	0.63485	1	1.3	lower									+1q	+5q	0.0740006	0.59682	0.59956	2	1.9	higher
+7p	+19q	0	0.60441	0.60506	8	8	expected	-10q	+16q	0.0892673	0.5299	0.53019	5	4.7	higher	+2q	+16p	0.621488	0.23649	0.23695	4	2.6	higher	+9q	+22q	-0.378512	0.63485	0.6409	1	1.3	lower									-2p	-14q	-0.201634	0.59956	0.60014	2	2.3	lower
-3q	-20p	0.0489096	0.60506	0.60541	3	2.9	higher	+5p	-13q	-0.0931094	0.53019	0.53198	6	6.4	lower	-6p	-21q	0.678072	0.23695	0.23714	4	2.5	higher	-3p	+8p	-0.0703893	0.6409	0.64129	2	2.1	lower									+2q	-9p	-0.485427	0.60014	0.60014	1	1.4	lower
-4q	-6p	-0.378512	0.60541	0.60567	1	1.3	lower	+1p	-22q	0.234465	0.53198	0.53198	2	1.7	higher	-5p	+5q	#NAME?	0.23714	0.23714	0	1.4	lower	+8q	+10p	-0.0703893	0.64129	0.64146	2	2.1	lower									+2q	-16q	-0.485427	0.60014	0.60016	1	1.4	lower
+6p	-13q	0.0995357	0.60567	0.60567	3	2.8	higher	-6p	-22q	0.234465	0.53198	0.53247	2	1.7	higher	+9p	-10p	#NAME?	0.23714	0.23827	0	1.4	lower	-8p	+19p	-0.0703893	0.64146	0.64201	2	2.1	lower									-1p	-12p	0.0740006	0.60016	0.60606	2	1.9	higher
-13q	-16p	0.0995357	0.60567	0.60567	3	2.8	higher	+7p	+22q	0.152003	0.53247	0.53251	3	2.7	higher	-10p	-13q	0.456858	0.23827	0.23851	7	5.1	higher	-6p	-19p	-0.0703893	0.64201	0.64202	2	2.1	lower									+2q	-11q	-0.137504	0.60606	0.60607	2	2.2	lower
-13q	-16q	0.0995357	0.60567	0.60734	3	2.8	higher	-4q	+6p	-0.111031	0.53251	0.53309	5	5.4	lower	+17p	-22q	0.621488	0.23851	0.23894	4	2.6	higher	-1p	-17p	-0.263034	0.64202	0.64278	1	1.2	lower									+2p	-4p	-0.0931094	0.60607	0.60649	3	3.2	lower
-15q	+19p	0	0.60734	0.60932	6	6	expected	-13q	-14q	-0.321928	0.53309	0.5334	2	2.5	lower	-2q	-5q	0.358454	0.23894	0.23973	10	7.8	higher	-3p	+19p	0	0.64278	0.6459	3	3	expected									-16p	+16q	-0.378512	0.60649	0.60699	1	1.3	lower
+2q	+12p	-0.137504	0.60932	0.60932	2	2.2	lower	-13q	+20q	-0.222392	0.5334	0.53353	3	3.5	lower	-12p	+18p	-1.43296	0.23973	0.23976	1	2.7	lower	-4q	+8p	-0.263034	0.6459	0.64724	1	1.2	lower									-6p	+20q	0	0.60699	0.61006	8	8	expected
-9q	+12p	-0.137504	0.60932	0.60932	2	2.2	lower	-7q	-22q	-0.321928	0.53353	0.53362	2	2.5	lower	+9q	+18q	0.819428	0.23976	0.23976	3	1.7	higher	+14q	+16p	-0.0703893	0.64724	0.64932	2	2.1	lower									+7p	-8q	0.0740006	0.61006	0.61145	2	1.9	higher
-10p	-11p	-0.137504	0.60932	0.61025	2	2.2	lower	+2p	-12p	-0.321928	0.53362	0.53387	2	2.5	lower	+12q	-17q	0.819428	0.23976	0.24017	3	1.7	higher	+4q	-22q	-0.263034	0.64932	0.6512	1	1.2	lower									+12p	-20p	0	0.61145	0.61253	6	6	expected
+10p	-17p	-0.137504	0.61025	0.61025	2	2.2	lower	+9p	+20q	0.0489096	0.53387	0.53387	6	5.8	higher	-5q	-17p	0.140598	0.24017	0.24019	42	38.1	higher	+1p	+9p	-0.0703893	0.6512	0.6512	2	2.1	lower									+3q	-19q	-0.378512	0.61253	0.61253	1	1.3	lower
+10p	-17q	-0.137504	0.61025	0.61103	2	2.2	lower	+16q	+20q	0.0489096	0.53387	0.53444	6	5.8	higher	-15q	+19q	0.321928	0.24019	0.24067	12	9.6	higher	+1p	+17q	-0.0703893	0.6512	0.65218	2	2.1	lower									+11q	+12q	-0.378512	0.61253	0.61253	1	1.3	lower
+6q	+12q	-0.0285692	0.61103	0.61103	5	5.1	lower	-6p	-14q	-0.584963	0.53444	0.53473	1	1.5	lower	-9q	-16p	0.819428	0.24067	0.24069	3	1.7	higher	+7p	-16q	-0.0703893	0.65218	0.65218	2	2.1	lower									+12q	-19q	-0.378512	0.61253	0.61665	1	1.3	lower
+12q	-18p	-0.0285692	0.61103	0.61702	5	5.1	lower	+10p	+21q	0.0291463	0.53473	0.53515	10	9.8	higher	-4p	-10p	0.556393	0.24069	0.24082	5	3.4	higher	-9q	+20p	-0.0703893	0.65218	0.65259	2	2.1	lower									-1p	-17q	-0.0473057	0.61665	0.61712	3	3.1	lower
+11p	+12q	-0.378512	0.61702	0.61702	1	1.3	lower	+6p	+7p	0.0489096	0.53515	0.53668	6	5.8	higher	-7q	-13q	0.274622	0.24082	0.24194	15	12.4	higher	-10q	+18q	-0.263034	0.65259	0.65298	1	1.2	lower									+10p	+12p	-0.378512	0.61712	0.61744	1	1.3	lower
+11q	+12q	-0.378512	0.61702	0.61702	1	1.3	lower	-12p	+18p	0.234465	0.53668	0.53689	2	1.7	higher	-13q	+15q	0.480626	0.24194	0.24195	6	4.3	higher	-7q	+19p	-0.263034	0.65298	0.65403	1	1.2	lower									+4p	-15q	-0.137504	0.61744	0.61903	2	2.2	lower
+12q	+18q	-0.378512	0.61702	0.61712	1	1.3	lower	-10q	+13q	-0.137504	0.53689	0.5376	4	4.4	lower	-4p	-18q	0.216133	0.24195	0.24208	23	19.8	higher	-9q	+21q	-0.263034	0.65403	0.65479	1	1.2	lower									+13q	+15q	-0.0473057	0.61903	0.61913	3	3.1	lower
-8p	-14q	-0.137504	0.61712	0.61712	2	2.2	lower	-6q	+9p	-0.111031	0.5376	0.53768	5	5.4	lower	+10p	-19p	0.296393	0.24208	0.24237	14	11.4	higher	-13q	-15q	0	0.65479	0.65747	3	3	expected									-11p	-20p	-0.0473057	0.61913	0.61943	3	3.1	lower
+9q	-10q	-0.137504	0.61712	0.61712	2	2.2	lower	+3q	+15q	-0.321928	0.53768	0.53846	2	2.5	lower	-16q	+20q	-0.0900181	0.24237	0.24238	73	77.7	lower	+7q	-8p	0	0.65747	0.65825	3	3	expected									-6q	+11p	-0.378512	0.61943	0.62015	1	1.3	lower
-10q	-14q	-0.137504	0.61712	0.62087	2	2.2	lower	+6p	+14q	0.152003	0.53846	0.5391	2	1.8	higher	+1q	-17p	-0.0465167	0.24238	0.24283	177	182.8	lower	-10q	+12p	0	0.65825	0.65825	3	3	expected									+3p	-4p	-0.137504	0.62015	0.62015	2	2.2	lower
-2q	-7q	-0.378512	0.62087	0.62087	1	1.3	lower	-11q	-18p	0.152003	0.5391	0.5391	2	1.8	higher	+1q	-3q	0.374396	0.24283	0.24284	7	5.4	higher	-10q	+15q	0	0.65825	0.66013	3	3	expected									-4p	-16p	-0.137504	0.62015	0.62269	2	2.2	lower
-3p	+6p	-0.378512	0.62087	0.62087	1	1.3	lower	+12p	-18p	0.152003	0.5391	0.53956	2	1.8	higher	-15q	-16q	0.0956957	0.24284	0.24295	67	62.7	higher	-2q	+21q	-0.0703893	0.66013	0.66013	2	2.1	lower									+11q	+20p	0	0.62269	0.62301	4	4	expected
-3p	-7q	-0.378512	0.62087	0.62313	1	1.3	lower	-4q	-7p	-0.584963	0.53956	0.54116	1	1.5	lower	-6q	+16q	0.678072	0.24295	0.24455	4	2.5	higher	-13q	+21q	-0.0703893	0.66013	0.66318	2	2.1	lower									+16p	+17q	0	0.62301	0.62377	4	4	expected
+8q	+15q	-0.0473057	0.62313	0.62313	3	3.1	lower	-4q	+10p	0.0131754	0.54116	0.54116	11	10.9	higher	+13q	+18p	#NAME?	0.24455	0.24553	0	1.4	lower	-5p	+8q	-0.263034	0.66318	0.66385	1	1.2	lower									-11q	-19q	-0.378512	0.62377	0.62407	1	1.3	lower
+15q	+16q	-0.0473057	0.62313	0.6236	3	3.1	lower	+13q	+20q	-0.111031	0.54116	0.54181	5	5.4	lower	+7q	-11q	0.283793	0.24553	0.24553	14	11.5	higher	+5q	+6p	-0.263034	0.66385	0.66385	1	1.2	lower									+2q	-4p	0	0.62407	0.62443	4	4	expected
-2p	-4q	-0.137504	0.6236	0.6236	2	2.2	lower	+7q	-18q	0.0144996	0.54181	0.54309	10	9.9	higher	+7q	-18q	0.283793	0.24553	0.24554	14	11.5	higher	+6p	+6q	-0.263034	0.66385	0.66385	1	1.2	lower									-9p	+16p	-0.137504	0.62443	0.62443	2	2.2	lower
-4q	+8q	-0.137504	0.6236	0.6236	2	2.2	lower	-11p	-21q	0.0418202	0.54309	0.54427	7	6.8	higher	+11p	-22q	0.255839	0.24554	0.24568	16	13.4	higher	+6p	+16q	-0.263034	0.66385	0.67352	1	1.2	lower									+16p	-16q	-0.137504	0.62443	0.62715	2	2.2	lower
-4q	+16q	-0.137504	0.6236	0.6236	2	2.2	lower	-6p	+19q	-0.584963	0.54427	0.54427	1	1.5	lower	-7p	+9q	#NAME?	0.24568	0.24675	0	1.4	lower	+1p	-20p	-0.263034	0.67352	0.67404	1	1.2	lower									+8p	-9q	-0.378512	0.62715	0.62847	1	1.3	lower
+8q	-20q	-0.137504	0.6236	0.6236	2	2.2	lower	+15q	+19q	-0.584963	0.54427	0.54476	1	1.5	lower	+12q	+20p	0.480626	0.24675	0.24685	6	4.3	higher	+1p	-15q	0	0.67404	0.67801	2	2	expected									-5q	-16p	-0.137504	0.62847	0.6292	2	2.2	lower
-20q	+21q	-0.137504	0.6236	0.62894	2	2.2	lower	-5q	+6p	-0.0473057	0.54476	0.54558	9	9.3	lower	-1p	+15q	0.621488	0.24685	0.24757	4	2.6	higher	+12p	+17q	0	0.67801	0.67807	2	2	expected									+5p	-12p	-0.378512	0.6292	0.63025	1	1.3	lower
-1p	+6p	0.0740006	0.62894	0.62894	2	1.9	higher	-10p	+21q	-0.321928	0.54558	0.54612	2	2.5	lower	+7p	-11q	0.243926	0.24757	0.24792	18	15.2	higher	+21q	-22q	0	0.67807	0.67842	2	2	expected									+1q	+8p	0	0.63025	0.63151	4	4	expected
-1p	-7q	0.0740006	0.62894	0.62894	2	1.9	higher	-16q	-19p	-0.137504	0.54612	0.54647	4	4.4	lower	-4q	+17q	-0.405992	0.24792	0.24815	8	10.6	lower	+5q	-16q	-0.137504	0.67842	0.67842	1	1.1	lower									-17p	+18p	0	0.63151	0.63524	4	4	expected
-1p	-16q	0.0740006	0.62894	0.62894	2	1.9	higher	+1q	+12q	-0.180572	0.54647	0.54745	3	3.4	lower	+15q	+20p	0.819428	0.24815	0.24827	3	1.7	higher	+5q	+20p	-0.137504	0.67842	0.67842	1	1.1	lower									-3p	-17q	-0.378512	0.63524	0.63611	1	1.3	lower
+6p	-15q	0.0740006	0.62894	0.62894	2	1.9	higher	-3p	+7q	0.0995357	0.54745	0.54745	3	2.8	higher	+5p	-12p	0.358454	0.24827	0.24838	10	7.8	higher	+6q	-16q	-0.137504	0.67842	0.67842	1	1.1	lower									+11q	-22q	0	0.63611	0.63857	4	4	expected
-15q	-16p	0.0740006	0.62894	0.62894	2	1.9	higher	+7q	+12q	0.0995357	0.54745	0.54794	3	2.8	higher	+5q	-21q	0.480626	0.24838	0.24855	6	4.3	higher	+16q	+20p	-0.137504	0.67842	0.67864	1	1.1	lower									+3p	+12q	-0.378512	0.63857	0.63996	1	1.3	lower
-15q	-16q	0.0740006	0.62894	0.63014	2	1.9	higher	-4p	-12q	0.152003	0.54794	0.54803	2	1.8	higher	-5q	-17q	0.480626	0.24855	0.24874	6	4.3	higher	+4q	+20q	0	0.67864	0.67864	2	2	expected									-9q	+17q	-0.0703893	0.63996	0.64151	2	2.1	lower
+4p	+21q	0	0.63014	0.63043	5	5	expected	-9q	-10q	-0.0191088	0.54803	0.54836	15	15.2	lower	+19q	-21q	0.456858	0.24874	0.24874	7	5.1	higher	+5q	+20q	0	0.67864	0.67864	2	2	expected									+1q	-2p	-0.263034	0.64151	0.64151	1	1.2	lower
+12p	-20q	0.0740006	0.63043	0.63275	2	1.9	higher	-10q	+12p	-0.0703893	0.54836	0.5486	6	6.3	lower	+4q	+19q	0.819428	0.24874	0.24874	3	1.7	higher	+20q	+22q	0	0.67864	0.68014	2	2	expected									+1q	+4p	-0.263034	0.64151	0.64686	1	1.2	lower
-4p	+21q	-0.263034	0.63275	0.63275	1	1.2	lower	+1q	+11q	-0.584963	0.5486	0.54944	1	1.5	lower	+19q	+22q	0.819428	0.24874	0.24905	3	1.7	higher	+7p	-14q	-0.137504	0.68014	0.68844	1	1.1	lower									-13q	-17p	-0.263034	0.64686	0.64938	1	1.2	lower
+13q	+21q	-0.263034	0.63275	0.63275	1	1.2	lower	+7p	+17q	0.0131754	0.54944	0.55011	11	10.9	higher	+5p	+17p	#NAME?	0.24905	0.24935	0	1.3	lower	+3q	+11q	-0.137504	0.68844	0.69323	1	1.1	lower									+3p	-11q	-0.263034	0.64938	0.6501	1	1.2	lower
+16q	+22q	-0.263034	0.63275	0.63615	1	1.2	lower	+12p	-18q	0.0181473	0.55011	0.55013	8	7.9	higher	+6q	-16q	-0.217231	0.24935	0.24935	16	18.6	lower	+15q	-20p	-0.137504	0.69323	0.70081	1	1.1	lower									-4p	+18p	-0.263034	0.6501	0.65092	1	1.2	lower
-17q	+20q	0	0.63615	0.63752	4	4	expected	+7p	+15q	0.152003	0.55013	0.551	2	1.8	higher	+5p	-10p	0.556393	0.24935	0.24968	5	3.4	higher	-7q	+10q	-0.137504	0.70081	0.70103	1	1.1	lower									+2q	+19q	-0.0703893	0.65092	0.65092	2	2.1	lower
+7p	-20p	0	0.63752	0.6381	4	4	expected	+6p	+18q	-0.584963	0.551	0.55128	1	1.5	lower	-15q	-20p	-0.468149	0.24968	0.25061	6	8.3	lower	+9p	-16p	-0.137504	0.70103	0.70103	1	1.1	lower									-6q	+19q	-0.0703893	0.65092	0.65236	2	2.1	lower
+2q	+20p	-0.263034	0.6381	0.63862	1	1.2	lower	-18p	-22q	0.0995357	0.55128	0.55172	3	2.8	higher	-1p	-18p	0.283793	0.25061	0.25078	14	11.5	higher	-10p	-16p	-0.137504	0.70103	0.70103	1	1.1	lower									-1p	+5q	-0.0703893	0.65236	0.65278	2	2.1	lower
+1q	+12p	-0.0473057	0.63862	0.63873	3	3.1	lower	+7q	+14q	-0.263034	0.55172	0.55206	2	2.4	lower	+8q	-18p	0.139064	0.25078	0.2512	37	33.6	higher	-16p	+17q	-0.137504	0.70103	0.70374	1	1.1	lower									-6p	+17q	-0.263034	0.65278	0.65471	1	1.2	lower
-9q	+19q	-0.0703893	0.63873	0.63873	2	2.1	lower	-16p	+19q	-0.137504	0.55206	0.55206	4	4.4	lower	-9p	+11q	0.736966	0.2512	0.25143	3	1.8	higher	+1p	-7p	-0.137504	0.70374	0.70374	1	1.1	lower									+6p	-12q	-0.263034	0.65471	0.65574	1	1.2	lower
-10p	-18q	-0.0703893	0.63873	0.63873	2	2.1	lower	-16p	+21q	-0.137504	0.55206	0.55213	4	4.4	lower	+8q	-10p	0.289507	0.25143	0.2521	11	9	higher	+1p	-18p	-0.137504	0.70374	0.70945	1	1.1	lower									-4p	-12q	-0.0703893	0.65574	0.6563	2	2.1	lower
-10p	+19q	-0.0703893	0.63873	0.63903	2	2.1	lower	+2p	+9p	-0.0840643	0.55213	0.55326	5	5.3	lower	-6p	+19q	0.621488	0.2521	0.25235	4	2.6	higher	+4p	+5p	-0.137504	0.70945	0.70945	1	1.1	lower									-5q	+18p	-0.263034	0.6563	0.65776	1	1.2	lower
+4p	+6q	-0.0703893	0.63903	0.63955	2	2.1	lower	-10p	-19p	0.152003	0.55326	0.55389	2	1.8	higher	+7p	-20q	#NAME?	0.25235	0.25239	0	1.3	lower	+5p	-19q	-0.137504	0.70945	0.71283	1	1.1	lower									+10q	+13q	-0.0703893	0.65776	0.6604	2	2.1	lower
-4p	+5q	0.0740006	0.63955	0.64438	2	1.9	higher	+8q	+13q	-0.0356239	0.55389	0.55735	8	8.2	lower	-7p	+21q	0.556393	0.25239	0.25324	5	3.4	higher	-5p	-8p	-0.137504	0.71283	0.71297	1	1.1	lower									+9q	-17q	-0.263034	0.6604	0.66108	1	1.2	lower
-6p	+16p	0	0.64438	0.64438	4	4	expected	-1p	-5q	-0.180572	0.55735	0.5582	3	3.4	lower	+14q	+17q	0.428843	0.25324	0.25367	7	5.2	higher	-6p	-9p	-0.137504	0.71297	0.71297	1	1.1	lower									-8p	+10q	-0.263034	0.66108	0.66146	1	1.2	lower
-9p	+14q	0	0.64438	0.64485	4	4	expected	+3q	-21q	-0.0703893	0.5582	0.55847	6	6.3	lower	+16p	+22q	-0.432959	0.25367	0.25389	6	8.1	lower	-6p	+18p	-0.137504	0.71297	0.71297	1	1.1	lower									-8q	+20q	0	0.66146	0.66146	3	3	expected
-1q	+6p	-0.263034	0.64485	0.64485	1	1.2	lower	-4p	-9q	-0.0119726	0.55847	0.55855	12	12.1	lower	-4p	+17p	#NAME?	0.25389	0.25438	0	1.3	lower	-9p	-20p	-0.137504	0.71297	0.71297	1	1.1	lower									+15q	+20q	0	0.66146	0.66171	3	3	expected
-3q	+6p	-0.263034	0.64485	0.64485	1	1.2	lower	-4q	-6q	-0.0259952	0.55855	0.55869	11	11.2	lower	-12q	-17p	0.194438	0.25438	0.25441	23	20.1	higher	-12p	-20p	-0.137504	0.71297	0.71297	1	1.1	lower									+8p	-16q	-0.263034	0.66171	0.66182	1	1.2	lower
+9q	-16q	-0.263034	0.64485	0.64672	1	1.2	lower	+4p	+20p	0.0365259	0.55869	0.55869	4	3.9	higher	-8p	-15q	0.147677	0.25441	0.25469	37	33.4	higher	+18p	-20p	-0.137504	0.71297	0.7169	1	1.1	lower									-5p	+17q	-0.0703893	0.66182	0.66362	2	2.1	lower
-7q	+12q	-0.0703893	0.64672	0.64672	2	2.1	lower	+16q	+20p	0.0365259	0.55869	0.56062	4	3.9	higher	-5p	+7p	0.621488	0.25469	0.25514	4	2.6	higher	-15q	-16p	-0.137504	0.7169	0.71691	1	1.1	lower									-5q	-12q	0	0.66362	0.66674	2	2	expected
+12q	-16p	-0.0703893	0.64672	0.64724	2	2.1	lower	-2q	+20q	-0.0130562	0.56062	0.56091	11	11.1	lower	-3p	+8q	0.142872	0.25514	0.25524	35	31.7	higher	-1p	+19q	-0.137504	0.71691	0.72218	1	1.1	lower									+5p	+19p	-0.263034	0.66674	0.66911	1	1.2	lower
+14q	+19p	0	0.64724	0.64924	3	3	expected	+2p	-8p	0	0.56091	0.56145	24	24	expected	+5q	-18p	0.428843	0.25524	0.25529	7	5.2	higher	+7q	+15q	0	0.72218	0.72489	1	1	expected									-10p	+19q	0	0.66911	0.66961	2	2	expected
+6p	-22q	-0.0473057	0.64924	0.64924	3	3.1	lower	+6p	+19q	0.0291463	0.56145	0.56162	5	4.9	higher	+3q	+16p	0.14743	0.25529	0.25566	35	31.6	higher	-2q	-8q	0	0.72489	0.72489	1	1	expected									-2p	-20p	-0.263034	0.66961	0.67412	1	1.2	lower
-7q	-22q	-0.0473057	0.64924	0.64924	3	3.1	lower	+4p	-18q	0.0242475	0.56162	0.56194	6	5.9	higher	+1q	-12q	-0.133399	0.25566	0.25578	32	35.1	lower	-2q	+10p	0	0.72489	0.72489	1	1	expected									-5p	+16q	0	0.67412	0.67736	2	2	expected
-16p	-22q	-0.0473057	0.64924	0.64924	3	3.1	lower	-3p	+18p	0.0489096	0.56194	0.56199	3	2.9	higher	+11p	+12p	0.556393	0.25578	0.25672	5	3.4	higher	-2q	+10q	0	0.72489	0.72489	1	1	expected									+2p	-9q	-0.263034	0.67736	0.67917	1	1.2	lower
-16q	-22q	-0.0473057	0.64924	0.64967	3	3.1	lower	+7p	+10q	-0.485427	0.56199	0.56206	1	1.4	lower	+4p	-16q	0.263034	0.25672	0.25711	12	10	higher	-2q	-17q	0	0.72489	0.72489	1	1	expected									+8p	+11p	-0.137504	0.67917	0.68086	1	1.1	lower
-8p	-9p	-0.0703893	0.64967	0.64967	2	2.1	lower	+9p	+14q	-0.584963	0.56206	0.5628	1	1.5	lower	+1q	-18p	0.100527	0.25711	0.25758	52	48.5	higher	-2q	+18q	0	0.72489	0.72489	1	1	expected									-3p	+11q	-0.137504	0.68086	0.68092	1	1.1	lower
-8p	+16p	-0.0703893	0.64967	0.64967	2	2.1	lower	-10q	-13q	0.0995357	0.5628	0.56319	3	2.8	higher	+6q	-19p	0.556393	0.25758	0.25823	5	3.4	higher	+3p	-13q	0	0.72489	0.72489	1	1	expected									+2q	-3p	0	0.68092	0.68146	2	2	expected
-9p	-10q	-0.0703893	0.64967	0.64967	2	2.1	lower	-11q	+12p	0.0365259	0.56319	0.56353	4	3.9	higher	+14q	-19q	#NAME?	0.25823	0.25876	0	1.3	lower	+9q	+10q	0	0.72489	0.72489	1	1	expected									-17p	+22q	0	0.68146	0.6821	2	2	expected
-10q	+16p	-0.0703893	0.64967	0.64991	2	2.1	lower	-6q	+8p	0.152003	0.56353	0.56358	2	1.8	higher	-17p	-22q	-0.0763509	0.25876	0.25886	92	97	lower	+10q	-13q	0	0.72489	0.734002	1	1	expected									+9q	-19p	-0.137504	0.6821	0.68369	1	1.1	lower
-1p	+9p	0	0.64991	0.64991	3	3	expected	+1q	+12p	0.0242475	0.56358	0.56373	6	5.9	higher	+14q	-17q	0.736966	0.25886	0.26182	3	1.8	higher	-4p	-20q	0	0.73471	0.73674	1	1	expected									-9p	+17q	0	0.68369	0.68369	2	2	expected
-1p	-10p	0	0.64991	0.64991	3	3	expected	+7q	-16p	0.0365259	0.56373	0.5652	4	3.9	higher	-4p	+19q	0.280901	0.26182	0.26209	13	10.7	higher	+4q	-10p	0	0.73674	0.73674	1	1	expected									-16q	+17q	0	0.68369	0.69308	2	2	expected
-9q	-15q	0	0.64991	0.64991	3	3	expected	+3p	+9q	0.152003	0.5652	0.56611	2	1.8	higher	-1p	+11q	0.736966	0.26209	0.26224	3	1.8	higher	+4q	-21q	0	0.73674	0.73674	1	1	expected									-5p	-9p	-0.137504	0.69308	0.69399	1	1.1	lower
-10p	-15q	0	0.64991	0.6566	3	3	expected	+5p	+12q	-0.0356239	0.56611	0.56939	8	8.2	lower	+3p	+10p	0.514573	0.26224	0.26224	5	3.5	higher	+5q	+9p	0	0.73674	0.73674	1	1	expected									+5q	-10q	-0.137504	0.69399	0.69637	1	1.1	lower
-8q	-18p	-0.263034	0.6566	0.65676	1	1.2	lower	-5q	-20p	0.0291463	0.56939	0.56953	5	4.9	higher	+10p	+13q	0.514573	0.26224	0.2629	5	3.5	higher	+5q	+17q	0	0.73674	0.73674	1	1	expected									+1p	+8q	-0.137504	0.69637	0.69637	1	1.1	lower
+3q	-6p	-0.0703893	0.65676	0.66155	2	2.1	lower	-1p	-2q	0.152003	0.56953	0.56953	2	1.8	higher	+4q	+16p	0.304006	0.2629	0.26359	10	8.1	higher	+5q	-21q	0	0.73674	0.73674	1	1	expected									+8q	-13q	-0.137504	0.69637	0.6985	1	1.1	lower
[truncated: 701 more rows]
[truncated: 198 more columns]
