# Supplementary material for: Chromosome arm aneuploidies shape tumour evolution and drug response
Source: Nat Commun. 2020 Jan 23;11:449. doi: 10.1038/s41467-020-14286-0 (PMC6978319; doi:10.1038/s41467-020-14286-0)
Supplement: Supplementary file 11 — Supplementary Data 7 [file 41467_2020_14286_MOESM11_ESM.xlsx]

## Sheet: Supplementary Data 7
Supplementary Data 7. Summary table of single and co-occurring CAAs that predict good or poor patient survival
Cancer cohort	Disease-free survival				Overall survival				Any survival type
	Percent patients any single CAA good prognosis	Percent patients any single CAA poor prognosis	Percent patients any cooccurring CAA pair good prognosis	Pecent patients any cooccurring CAA pair poor prognosis	Percent patients any single CAA good prognosis	Percent patients any single CAA poor prognosis	Percent patients any cooccurring CAA pair good prognosis	Pecent patients any cooccurring CAA pair poor prognosis	Percent patients any single CAA good prognosis	Percent patients any single CAA poor prognosis	Percent patients any cooccurring CAA pair good prognosis	Pecent patients any cooccurring CAA pair poor prognosis
BLCA	29.6837	17.5182	5.59611	19.2214	35.7664	25.5474	0	6.32603	37.4696	34.3066	5.59611	19.2214
BRCA	7.31261	4.20475	0	7.76965	57.3126	44.6069	0	0.457038	57.3126	46.8921	0	7.76965
CESC	0	14.1414	0	0	0	13.8047	0	10.7744	0	24.9158	0	10.7744
COADREAD	8.39937	17.9081	0	0.792393	0	12.0444	0	0.792393	8.39937	17.9081	0	0.792393
ESCA	0	3.78378	0	5.40541	0	12.4324	0	0	0	14.0541	0	5.40541
HNSC	24.0458	10.3053	5.34351	14.8855	24.0458	17.7481	0	7.06107	24.0458	26.145	5.34351	17.7481
KIRC	65.2256	15.0376	0	1.8797	0	0.75188	0	11.2782	65.2256	15.6015	0	12.406
KIRP	18.4028	5.55556	0	1.73611	0	0	0	5.20833	18.4028	5.55556	0	5.20833
LIHC	0	0	0	6.72043	0	24.1935	0	10.2151	0	24.1935	0	12.0968
LUAD	0	0	0	3.77358	12.2642	3.01887	0	0	12.2642	3.01887	0	3.77358
LUSC	0	0	20.1597	9.58084	0	10.3792	0	0	0	10.3792	20.1597	9.58084
OV	30.3183	30.9883	0	0	0	0	0	0	30.3183	30.9883	0	0
SKCM	0	17.4098	9.55414	12.1019	0	0	0	0	0	17.4098	9.55414	12.1019
UCEC	0	13.4191	0	11.7647	3.86029	28.8603	0	3.67647	3.86029	34.0074	0	13.2353
Average	13.0991	10.7337	2.90382	6.83083	9.51781	13.8134	0	3.98493	18.3785	21.8126	2.90382	9.29387
