# Supplementary material for: Chromosome arm aneuploidies shape tumour evolution and drug response
Source: Nat Commun. 2020 Jan 23;11:449. doi: 10.1038/s41467-020-14286-0 (PMC6978319; doi:10.1038/s41467-020-14286-0)
Supplement: Supplementary file 12 — Supplementary Data 8 [file 41467_2020_14286_MOESM12_ESM.xlsx]

## Sheet: Supplementary Data 8
Supplementary Data 8. Correlation between CAA burden and predicted pCR to preoperative T/FAC chemotherapy
Dataset_no	Dataset_ID	n	Spearman_r	Spearman_p	q_val
1	ACC	77	-0.123133	0.286026	0.345615
2	BLCA	406	0.0911288	0.0666019	0.113546
3	BRCA	1092	0.128304	2.11313e-05	6.80898e-05
4	CESC	294	0.105648	0.0704769	0.113546
5	CHOL	36	-0.101834	0.554532	0.587347
6	COADREAD	616	0.205156	2.80303e-07	1.62576e-06
7	ESCA	184	0.145627	0.0485592	0.0938811
8	GBM	161	0.107498	0.174683	0.230264
9	HNSC	516	-0.0655895	0.136778	0.198329
10	KIRC	529	-0.0493627	0.257068	0.32413
11	KIRP	288	0.147344	0.0123036	0.025486
12	LGG	527	0.344735	3.75694e-16	1.08951e-14
13	LIHC	366	0.34145	1.9094e-11	1.84576e-10
14	LUAD	525	0.199371	4.15318e-06	1.50553e-05
15	LUSC	498	0.175979	7.87712e-05	0.000228436
16	MESO	87	-0.0622011	0.567094	0.587347
17	OV	305	-0.0812451	0.156951	0.216743
18	PAAD	178	0.516407	1.6038e-13	2.32552e-12
19	PCPG	166	0.14817	0.0567614	0.10288
20	PRAD	496	0.219097	8.34185e-07	3.45591e-06
21	SARC	259	0.309279	3.80731e-07	1.8402e-06
22	SKCM	470	0.0246727	0.593653	0.593653
23	STAD	375	0.271981	8.77079e-08	6.35882e-07
24	TGCT	156	-0.215335	0.00694132	0.0167749
25	THCA	504	-0.167047	0.000164959	0.000434892
26	THYM	119	-0.145451	0.114488	0.174745
27	UCEC	529	0.114119	0.00861145	0.0192102
28	UCS	56	0.10648	0.434757	0.504319
29	UVM	80	-0.0720846	0.525151	0.585746
	PANCAN	9895	0.465712	<1.00E-307	<1.00E-307
