# Supplementary material for: Chromosome arm aneuploidies shape tumour evolution and drug response
Source: Nat Commun. 2020 Jan 23;11:449. doi: 10.1038/s41467-020-14286-0 (PMC6978319; doi:10.1038/s41467-020-14286-0)
Supplement: Supplementary file 13 — Supplementary Data 9 [file 41467_2020_14286_MOESM13_ESM.xlsx]

## Sheet: Supplementary Data 9
Supplementary Data 9. Members of the TFAC pharmaco-genomic gene expression predictor a
Member ID	Direction
BTG3	UP
E2F3	UP
MELK	UP
RRM2	UP
AMFR	DOWN
BBS4	DOWN
BECN1	DOWN
CA12	DOWN
CTNND2	DOWN
ERBB4	DOWN
FGFR1OP	DOWN
FLJ10916	DOWN
GAMT	DOWN
GFRA1	DOWN
IGFBP4	DOWN
KDM4B	DOWN
KIAA1467	DOWN
KIF3A	DOWN
MAPT	DOWN
MDM2	DOWN
MED13L	DOWN
METRN	DOWN
NKAIN1	DOWN
RAMP1	DOWN
SCUBE2	DOWN
ZNF552	DOWN
a This pharmacogenomic gene expression signature predicts the pathologic complete response (pCR) to preoperative paclitaxel and fluorouracil-doxorubicin-cyclophosphamide (T/FAC) chemotherapy, as reported by Hess et al (2006) J Clin Oncol 24(26):4236-4244 (PMID 16896004).
