# Supplementary material for: Chromosome arm aneuploidies shape tumour evolution and drug response
Source: Nat Commun. 2020 Jan 23;11:449. doi: 10.1038/s41467-020-14286-0 (PMC6978319; doi:10.1038/s41467-020-14286-0)
Supplement: Supplementary file 14 — Supplementary Data 10 [file 41467_2020_14286_MOESM14_ESM.xlsx]

## Sheet: Supplementary Data 10
Supplementary Data 10. Pan-cancer features predicting increased drug resistance or sensitivity using the expanded GDSC dataset
Association ID	TGCA_code	Genomic feature	Focal CNA location	Drug name	Drug target	Sensitive/resistant	Non-overlapping focal CNA and CAA	N feature negative	N feature positive	Feature pos logIC50 mean	Feature neg logIC50 mean	Feature delta mean IC50	Feature IC50 effect size	Feature neg Glass delta	Feature pos Glass delta	Feature neg IC50 SD	Feature pos IC50 SD	Feature IC50 T pval	ANOVA feature pval	ANOVA feature FDR
1	BRCA	gain_cnaPANCAN301_(CDK12,ERBB2,MED24)	17q12	Afatinib	ERBB2, EGFR	sensitivity	TRUE	32	15	0.70152	3.8302	-3.12868	2.33572	2.30502	2.40829	1.35733	1.29913	2.1e-09	2.1e-09	0.0116144
2	STAD	gain_cnaPANCAN129_(MET)	7q31.1	Savolitinib	MET	sensitivity	TRUE	20	3	-4.39447	2.58009	-6.97457	6.49231	6.22188	16.4255	1.12097	0.424617	8.39e-10	2.87e-09	0.00533233
3	SKCM	BRAF_mut	NA	PLX-4720	BRAF	sensitivity	TRUE	7	27	1.42202	5.44995	-4.02794	3.23039	4.18878	3.08917	0.961601	1.30389	1.12e-08	1.12e-08	0.0280096
4	COADREAD	TP53_mut	NA	Nutlin-3a (-)	MDM2	resistance	TRUE	13	35	6.26058	2.51185	3.74873	2.61515	1.99518	3.02663	1.87889	1.23858	2.48e-10	1.73e-08	0.0593887
5	COADREAD	BRAF_mut	NA	Dabrafenib	BRAF	sensitivity	TRUE	36	11	1.7388	5.58567	-3.84687	2.34136	2.41111	2.13774	1.59548	1.79951	2.04e-08	3.08e-08	0.0593887
6	LUAD	loss_cnaPANCAN32	10p13	Afatinib	ERBB2, EGFR	sensitivity	TRUE	47	4	-4.00477	0.758694	-4.76346	3.33536	3.75045	1.62626	1.2701	2.92909	5.57e-08	5.57e-08	0.317824
7	COADREAD	CLSPN_mut	NA	AR-42	HDAC1	resistance	TRUE	42	3	3.33413	-0.480096	3.81422	3.72852	4.26371	1.54507	0.894579	2.46863	1.64e-07	9.29e-08	0.337794
8	SKCM	BRAF_mut	NA	Dabrafenib	BRAF	sensitivity	TRUE	10	35	-2.17503	2.98023	-5.15526	2.29155	3.29643	2.14926	1.56389	2.39862	9.87e-08	9.87e-08	0.455754
9	COADREAD	BRAF_mut	NA	PLX-4720	BRAF	sensitivity	TRUE	36	10	3.00215	4.92826	-1.9261	2.29913	2.8057	1.52346	0.686497	1.26429	7.81e-08	1.21e-07	0.337794
10	LUAD	loss_cnaPANCAN32	10p13	Gefitinib	EGFR	sensitivity	TRUE	48	4	-2.24222	1.20493	-3.44715	3.19671	3.68523	1.44734	0.935398	2.38171	1.31e-07	1.31e-07	0.374974
11	DLBC	TP53_mut	NA	Nutlin-3a (-)	MDM2	resistance	TRUE	13	19	3.25865	1.39504	1.8636	2.59948	3.34414	2.31228	0.557275	0.805961	4.88e-08	1.43e-07	0.318257
12	LUAD	EGFR_mut	NA	Afatinib	ERBB2, EGFR	sensitivity	TRUE	48	3	-4.48844	0.689684	-5.17812	3.48978	3.78223	1.64627	1.36907	3.14537	3.79e-07	3.79e-07	0.721162
13	GBM	loss_cnaPANCAN112_(CREBBP)	16p13.3	JQ1	BRD2, BRD3, BRD4, BRDT	sensitivity	TRUE	31	3	0.195555	2.32647	-2.13091	3.81366	3.70792	10.4884	0.574693	0.203169	4.47e-07	4.47e-07	1.55955
14	OV	loss_cnaPANCAN361	2q37.3	Vorinostat	HDAC inhibitor Class I, IIa, IIb, IV	resistance	TRUE	28	3	4.80903	1.04024	3.76879	4.07421	4.10189	3.74812	0.918793	1.00552	2.34e-07	4.9e-07	2.06238
15	LAML	Gain_10p	NA	Ruxolitinib	JAK1, JAK2	sensitivity	TRUE	22	3	-2.26234	2.99729	-5.25963	4.30555	4.53942	3.00416	1.15866	1.75078	3.95e-07	6.39e-07	1.42457
16	MM	Loss_17p	NA	PHA-665752	MET	resistance	TRUE	12	3	3.32697	2.66215	0.664818	5.67347	6.03477	4.43177	0.110165	0.150012	7.87e-07	7.87e-07	1.61998
17	HNSC	loss_cnaPANCAN368	20p12.1	Dasatinib	ABL, SRC, Ephrins, PDGFR, KIT	resistance	TRUE	23	3	4.22914	-0.732155	4.96129	4.02162	4.20455	2.8901	1.17998	1.71665	8.92e-07	8.92e-07	1.56677
18	LUAD	loss_cnaPANCAN31	10p13	Gefitinib	EGFR	sensitivity	TRUE	49	3	-2.55479	1.15372	-3.70851	3.3002	3.73615	1.31754	0.992602	2.81471	1.09e-06	1.09e-06	1.55642
19	GBM	gain_cnaPANCAN212_(HSP90AB1,TRERF1)	6p21.2	CI-1040	MEK1, MEK2	resistance	TRUE	28	4	4.64431	2.29776	2.34656	3.25345	3.3102	2.84697	0.708887	0.82423	1.09e-06	1.09e-06	1.90863
20	DLBC	Gain_19p	NA	rTRAIL	TRAIL receptor agonist	sensitivity	TRUE	26	4	-3.96841	-1.05383	-2.91458	3.36727	3.42668	2.96882	0.850555	0.981729	8.89e-07	1.11e-06	1.10972
21	BRCA	Gain_18p	NA	Pyrimethamine	Dihydrofolate reductase (DHFR)	sensitivity	TRUE	11	3	2.86597	5.03424	-2.16828	5.68515	5.60402	6.15127	0.386915	0.352492	1.52e-06	1.52e-06	4.21862
22	DLBC	loss_cnaPANCAN20	18p11.32	JNK-9L	JNK2, JNK3	resistance	TRUE	27	3	1.12766	-0.799777	1.92743	3.82119	4.75895	1.61208	0.405012	1.19562	8.67e-07	1.52e-06	1.10972
23	LUAD	loss_cnaPANCAN31	10p13	Afatinib	ERBB2, EGFR	sensitivity	TRUE	48	3	-4.25702	0.67522	-4.93224	3.22094	3.56577	1.39574	1.38322	3.53378	1.86e-06	1.86e-06	1.92617
24	COADREAD	GNAS_mut	NA	GW-2580	CSF1R	sensitivity	TRUE	43	3	3.78193	5.62971	-1.84778	3.43386	3.70977	1.71532	0.498085	1.07722	7.84e-07	1.91e-06	3.18674
25	LUAD	EGFR_mut	NA	Gefitinib	EGFR	sensitivity	TRUE	48	4	-1.99586	1.1844	-3.18027	2.79634	3.44165	1.11196	0.924054	2.86006	2.02e-06	2.02e-06	1.92617
26	STAD	gain_cnaPANCAN129_(MET)	7q31.1	Crizotinib	MET, ALK, ROS1	sensitivity	TRUE	16	3	-1.98153	3.423	-5.40453	4.82491	4.59159	10.3245	1.17705	0.523466	6.46e-07	2.13e-06	1.97842
27	DLBC	loss_cnaPANCAN20	18p11.32	BAY-61-3606	SYK	resistance	TRUE	26	3	3.81642	0.765147	3.05128	3.63528	3.64146	3.5606	0.837926	0.856955	2.34e-06	2.17e-06	1.10972
28	CESC	PIK3CA_mut	NA	OSI-027	MTORC1, MTORC2	sensitivity	TRUE	10	4	-1.36633	3.76347	-5.1298	4.94321	5.3546	4.11468	0.958018	1.24671	2.4e-06	2.4e-06	3.863
29	LUAD	KRAS_mut	NA	Refametinib	MEK1, MEK2	sensitivity	TRUE	39	20	0.485967	2.00645	-1.52049	1.4409	1.44942	1.4243	1.04903	1.06753	2.44e-06	2.44e-06	1.98677
30	NB	loss_cnaPANCAN356_(ERCC3)	2q14.2	Lestaurtinib	FLT3, JAK2, NTRK1, NTRK2, NTRK3	sensitivity	TRUE	25	3	-3.32787	-0.697386	-2.63048	3.66389	3.60164	4.80426	0.730357	0.547531	2.48e-06	2.48e-06	11.0963
31	DLBC	loss_cnaPANCAN20	18p11.32	Thapsigargin	SERCA	resistance	TRUE	26	3	-0.0621846	-4.63125	4.56906	3.74992	3.81833	3.12074	1.19661	1.4641	1.43e-06	2.49e-06	1.10972
32	SKCM	TP53_mut	NA	Nutlin-3a (-)	MDM2	resistance	TRUE	28	14	3.90509	2.0862	1.81889	1.78362	1.64246	2.25139	1.10742	0.807895	2.81e-06	2.81e-06	5.29902
33	COADREAD	BAZ2B_mut	NA	AR-42	HDAC1	resistance	TRUE	42	3	3.00993	-0.456939	3.46687	3.15016	3.82298	1.14413	0.90685	3.03014	4.15e-06	2.85e-06	3.18674
34	COADREAD	CNOT1_mut	NA	AR-42	HDAC1	resistance	TRUE	42	3	3.00993	-0.456939	3.46687	3.15016	3.82298	1.14413	0.90685	3.03014	4.15e-06	2.85e-06	3.18674
35	BRCA	gain_cnaPANCAN302_(CLTC,PPM1D)	17q12	Lapatinib	ERBB2, EGFR	sensitivity	TRUE	10	3	-2.20373	2.53611	-4.73984	5.72596	6.09461	4.63232	0.777711	1.02321	2.92e-06	2.92e-06	5.3925
36	OV	loss_cnaPANCAN315_(NF1,SUZ12)	17q11.2	Dactolisib	PI3K (Class 1), MTORC1, MTORC2	resistance	TRUE	21	4	2.38725	-1.49441	3.88166	3.4971	3.50729	3.43135	1.10674	1.13123	1.53e-06	3.08e-06	7.07795
37	THCA	BRAF_mut	NA	WZ4003	NUAK1, NUAK2	sensitivity	TRUE	5	7	3.20014	5.85369	-2.65355	5.3895	7.11065	4.75686	0.373179	0.557836	3.38e-06	3.38e-06	2.88434
38	SKCM	gain_cnaPANCAN374	22q11.21	PD173074	FGFR1, FGFR3	sensitivity	TRUE	38	4	1.34907	3.11434	-1.76527	2.83093	2.80432	3.23705	0.629483	0.545332	3.44e-06	3.44e-06	5.29902
39	COADREAD	PTEN_mut	NA	GSK690693	AKT1, AKT2, AKT3	sensitivity	TRUE	40	6	1.81378	4.44152	-2.62774	2.39775	2.53064	1.78835	1.03837	1.46937	1.97e-06	3.49e-06	3.24429
40	LAML	TP53_mut	NA	Nutlin-3a (-)	MDM2	resistance	TRUE	10	8	4.16532	0.725369	3.43995	3.46913	2.80525	6.13793	1.22626	0.560441	1.74e-06	3.77e-06	2.49961
41	STAD	Gain_17p	NA	Luminespib	HSP90	resistance	TRUE	19	4	0.77672	-2.86078	3.6375	3.20111	3.54698	2.20213	1.02552	1.65181	8.92e-06	3.9e-06	2.41727
42	HNSC	gain_cnaPANCAN246_(SOX2)	3q26.33	Dasatinib	ABL, SRC, Ephrins, PDGFR, KIT	resistance	TRUE	22	4	3.42156	-0.810837	4.2324	3.22955	3.69858	1.97912	1.14433	2.13853	3.94e-06	3.94e-06	3.45437
43	LUAD	EGFR_mut	NA	Bosutinib	SRC, ABL, TEC	sensitivity	TRUE	48	4	-0.770256	2.29793	-3.06819	2.69663	2.73215	2.27522	1.12299	1.34852	3.96e-06	3.96e-06	2.82468
44	OV	PIK3CA_mut	NA	GSK690693	AKT1, AKT2, AKT3	sensitivity	TRUE	26	7	1.81607	4.65489	-2.83882	2.84892	3.63946	1.76224	0.780012	1.61091	1.75e-07	4.08e-06	6.20302
45	COADREAD	CLSPN_mut	NA	Belinostat	HDAC1	resistance	TRUE	41	3	2.99703	-0.0476165	3.04465	2.97847	3.6394	1.08008	0.836579	2.81892	1.14e-05	4.15e-06	3.31345
46	OV	loss_cnaPANCAN361	2q37.3	TW 37	BCL2, BCL-XL, MCL1	resistance	TRUE	30	3	1.27763	-0.943714	2.22134	3.37935	3.28156	9.63669	0.676915	0.230508	4.06e-06	4.43e-06	6.20302
47	BRCA	gain_cnaPANCAN301_(CDK12,ERBB2,MED24)	17q12	CP724714	ERBB2	sensitivity	TRUE	35	15	2.30888	4.40573	-2.09684	1.57721	2.13672	1.087	0.981336	1.92902	5.52e-06	5.52e-06	7.64331
48	LGG	gain_cnaPANCAN124_(EGFR)	7p12.1	Zibotentan	Endothelin-1 receptor (EDNRA)	sensitivity	TRUE	9	6	5.15874	6.01714	-0.8584	3.84984	4.23116	3.40895	0.202876	0.251808	5.96e-06	5.96e-06	10.417
49	ESCA	loss_cnaPANCAN20	18p11.32	GSK690693	AKT1, AKT2, AKT3	sensitivity	TRUE	30	5	0.517491	3.72347	-3.20598	2.59997	2.8209	1.79793	1.13651	1.78315	5.97e-06	5.97e-06	19.115
50	STAD	Gain_17p	NA	Dactolisib	PI3K (Class 1), MTORC1, MTORC2	resistance	TRUE	19	4	1.6356	-2.03524	3.67084	3.53612	3.34254	6.62494	1.09822	0.554094	2.27e-06	6.32e-06	2.93515
51	COADREAD	gain_cnaPANCAN59_(CCND1,CTTN)	11q13.2	Ibrutinib	BTK	sensitivity	TRUE	44	3	1.27737	5.27	-3.99264	2.66212	2.69832	2.12253	1.47967	1.88107	5.39e-05	6.69e-06	8.60118
52	LUAD	EGFR_mut	NA	Osimertinib	EGFR	sensitivity	TRUE	47	4	-2.25739	2.19551	-4.4529	2.62056	2.67356	2.07048	1.66553	2.15067	6.95e-06	6.95e-06	24.2244
53	LUAD	loss_cnaPANCAN32	10p13	Bosutinib	SRC, ABL, TEC	sensitivity	TRUE	48	4	-0.703908	2.2924	-2.99631	2.60131	2.63339	2.21494	1.13782	1.35277	7.47e-06	7.47e-06	4.74009
54	BRCA	gain_cnaPANCAN301_(CDK12,ERBB2,MED24)	17q12	Ibrutinib	BTK	sensitivity	TRUE	29	12	1.68875	4.69155	-3.0028	1.76476	2.02334	1.39124	1.48408	2.15837	8.01e-06	8.01e-06	21.2855
55	COADREAD	CDK12_mut	NA	AR-42	HDAC1	resistance	TRUE	42	3	2.88493	-0.448011	3.33294	2.95694	3.68448	1.02658	0.904589	3.24664	1.2e-05	8.73e-06	6.09219
56	SKCM	MLL2_mut	NA	Telomerase Inhibitor IX	Telomerase	resistance	TRUE	28	3	2.7343	0.194753	2.53955	3.26984	3.16129	13.7066	0.803328	0.18528	8.76e-06	8.76e-06	10.978
57	LGG	Gain_12p	NA	LGK974	PORCN	sensitivity	TRUE	4	4	3.89668	5.25007	-1.3534	9.71786	7.68756	15.3261	0.17605	0.0883067	9.23e-06	9.23e-06	4.59018
58	BRCA	gain_cnaPANCAN364_(STK4)	20q13.11	Enzastaurin	PKCB	sensitivity	TRUE	40	11	1.62218	3.82331	-2.20113	1.67808	1.62492	1.94991	1.35461	1.12884	9.87e-06	9.87e-06	10.9237
59	OV	TP53_mut	NA	Nutlin-3a (-)	MDM2	resistance	TRUE	10	23	4.41182	2.26716	2.14466	1.76832	1.55949	1.88172	1.37523	1.13973	5.54e-05	9.98e-06	7.51111
60	LUAD	KRAS_mut	NA	Selumetinib	MEK1, MEK2	sensitivity	TRUE	41	20	0.559063	2.1974	-1.63834	1.31428	1.30992	1.32359	1.25071	1.2378	1.05e-05	1.05e-05	5.96962
61	OV	loss_cnaPANCAN168	12p13.31	TW 37	BCL2, BCL-XL, MCL1	resistance	TRUE	29	4	0.94692	-0.974697	1.92162	2.87265	2.88143	2.79439	0.666897	0.687669	7.1e-06	1.07e-05	7.51111
62	OV	loss_cnaPANCAN167	12p13.33	TW 37	BCL2, BCL-XL, MCL1	resistance	TRUE	29	4	0.94692	-0.974697	1.92162	2.87265	2.88143	2.79439	0.666897	0.687669	7.1e-06	1.07e-05	7.51111
63	SKCM	NRAS_mut	NA	Dabrafenib	BRAF	resistance	TRUE	37	8	2.96477	-1.89303	4.8578	1.94182	1.82304	3.49874	2.66467	1.38844	1.08e-05	1.08e-05	10.2998
64	SKCM	BRAF_mut	NA	PLX-4720	BRAF	sensitivity	TRUE	12	40	1.22619	3.76817	-2.54198	1.60691	1.7344	1.57575	1.46562	1.61319	1.12e-05	1.12e-05	10.2998
65	ALL	loss_cnaPANCAN144_(BNC2,CDKN2A,JAK2,PSIP1)	9p24.3	GW441756	NTRK1	resistance	TRUE	5	19	2.5581	0.102046	2.45606	2.83416	1.32394	6.27698	1.85511	0.39128	1.14e-05	1.14e-05	21.017
66	LAML	NRAS_mut	NA	TPCA-1	IKK2	resistance	TRUE	17	7	2.38213	-0.0186733	2.4008	2.4988	2.36661	2.99996	1.01445	0.800279	1.36e-05	1.14e-05	9.38654
67	STAD	Gain_9q	NA	Bosutinib	SRC, ABL, TEC	sensitivity	TRUE	14	7	0.699375	2.2964	-1.59702	3.01071	2.85794	3.44861	0.558803	0.463092	3.13e-06	1.17e-05	18.0292
68	LGG	Gain_1p	NA	IPA-3	PAK1	sensitivity	TRUE	7	7	3.31443	6.28127	-2.96684	3.8153	5.24685	3.14548	0.565452	0.943208	1.18e-05	1.18e-05	10.417
69	LUSC	Gain_16q	NA	Afuresertib	AKT1, AKT2, AKT3	sensitivity	TRUE	8	7	1.23484	4.29865	-3.06381	3.53734	3.09994	4.39588	0.988347	0.696973	1.2e-05	1.2e-05	7.66238
70	PAAD	Loss_18q	NA	AZD8186	PI3Kalpha, PI3Kbeta	resistance	TRUE	25	3	6.0406	3.54452	2.49607	3.28885	3.34339	2.79131	0.74657	0.89423	1.23e-05	1.23e-05	21.8234
71	LUSC	gain_cnaPANCAN84_(FGFR1,WHSC1L1)	8p12	Vinblastine	Microtubule destabiliser	resistance	TRUE	10	3	-3.05035	-4.83818	1.78783	4.92159	5.22407	4.01041	0.34223	0.445797	1.24e-05	1.24e-05	11.0726
72	LUSC	Gain_4q	NA	Vinblastine	Microtubule destabiliser	resistance	TRUE	10	3	-3.05035	-4.83818	1.78783	4.92159	5.22407	4.01041	0.34223	0.445797	1.24e-05	1.24e-05	11.0726
73	LAML	TP53_mut	NA	Nutlin-3a (-)	MDM2	resistance	TRUE	11	11	3.55468	1.71526	1.83942	2.55321	2.48773	2.62414	0.739398	0.700963	7.44e-06	1.26e-05	9.38654
74	BRCA	gain_cnaPANCAN29_(KAT6B)	10q22.1	GW441756	NTRK1	sensitivity	TRUE	39	6	0.391731	2.66103	-2.2693	2.15952	2.39996	1.38066	0.945558	1.64363	1.3e-05	1.3e-05	11.956
75	STAD	Gain_22q	NA	UNC1215	L3MBTL3	sensitivity	TRUE	14	6	1.88285	2.63518	-0.752328	2.25762	2.04803	3.40111	0.367343	0.221201	0.000209564	1.45e-05	18.0292
76	THCA	BRAF_mut	NA	Dabrafenib	BRAF	sensitivity	TRUE	9	7	-1.97019	2.9477	-4.91789	3.26124	4.803	2.48768	1.02392	1.9769	1.47e-05	1.47e-05	21.9797
77	COADREAD	BRAF_mut	NA	PLX-4720	BRAF	sensitivity	TRUE	36	11	3.24722	5.67427	-2.42705	1.70099	1.72105	1.63593	1.41021	1.48359	1.13e-05	1.5e-05	14.4383
78	LUAD	loss_cnaPANCAN194_(FGFR3)	4p16.3	WHI-P97	JAK3	sensitivity	TRUE	59	3	0.777407	3.9247	-3.14729	2.78575	2.75073	5.4954	1.14416	0.572713	1.53e-05	1.53e-05	5.96962
79	LUAD	loss_cnaPANCAN195	4p16.3	WHI-P97	JAK3	sensitivity	TRUE	59	3	0.777407	3.9247	-3.14729	2.78575	2.75073	5.4954	1.14416	0.572713	1.53e-05	1.53e-05	5.96962
80	LUSC	loss_cnaPANCAN368	20p12.1	Cediranib	VEGFR, FLT1, FLT2, FLT3, FLT4, KIT, PDGFRB	resistance	TRUE	12	3	4.57267	1.89278	2.67989	4.30215	3.98512	14.332	0.672473	0.186986	1.55e-05	1.55e-05	7.66238
81	BRCA	PIK3CA_mut	NA	Alpelisib	PI3Kalpha	sensitivity	TRUE	33	16	1.80235	3.89193	-2.08958	1.46797	1.3949	1.6722	1.49801	1.2496	1.55e-05	1.55e-05	21.2855
82	LUAD	loss_cnaPANCAN194_(FGFR3)	4p16.3	Afatinib	ERBB2, EGFR	sensitivity	TRUE	54	3	-2.18161	2.98192	-5.16353	2.80818	2.77328	4.89793	1.86189	1.05423	1.58e-05	1.58e-05	5.96962
83	LUAD	loss_cnaPANCAN195	4p16.3	Afatinib	ERBB2, EGFR	sensitivity	TRUE	54	3	-2.18161	2.98192	-5.16353	2.80818	2.77328	4.89793	1.86189	1.05423	1.58e-05	1.58e-05	5.96962
84	OV	loss_cnaPANCAN315_(NF1,SUZ12)	17q11.2	Vorinostat	HDAC inhibitor Class I, IIa, IIb, IV	resistance	TRUE	26	5	3.71363	0.960988	2.75264	2.63998	3.05023	1.64737	0.902439	1.67093	8.21e-06	1.58e-05	9.4788
85	BRCA	gain_cnaPANCAN393_(FOXA1,NKX2-1,PSMA6)	14q12	HG6-64-1	BRAF	resistance	TRUE	41	7	4.08892	1.55887	2.53005	1.97054	1.93593	2.26105	1.30689	1.11897	1.61e-05	1.61e-05	12.605
86	LUAD	loss_cnaPANCAN31	10p13	Bosutinib	SRC, ABL, TEC	sensitivity	TRUE	49	3	-1.06483	2.25335	-3.31818	2.83779	2.86393	2.36808	1.15861	1.40121	1.63e-05	1.63e-05	5.96962
87	LUAD	loss_cnaPANCAN233	6q25.1	Doxorubicin	Anthracycline	resistance	TRUE	55	5	1.16998	-2.08258	3.25256	2.19322	2.30811	1.44287	1.40919	2.25423	1.67e-05	1.67e-05	5.96962
88	CESC	MLL2_mut	NA	OSI-027	MTORC1, MTORC2	sensitivity	TRUE	11	3	-1.9891	3.46697	-5.45607	4.4624	4.07459	82.584	1.33905	0.0660669	1.77e-05	1.77e-05	13.2128
89	BRCA	loss_cnaPANCAN216	6p25.2	Venetoclax	BCL2	sensitivity	TRUE	45	3	-0.711546	3.72615	-4.4377	2.85129	3.16676	1.25462	1.40134	3.53708	1.82e-05	1.82e-05	21.2855
90	MM	Gain_14q	NA	WZ-1-84	BMX	sensitivity	TRUE	12	3	2.91231	4.30774	-1.39543	4.2343	4.00519	7.12911	0.348406	0.195738	1.83e-05	1.83e-05	18.7977
91	KIRC	gain_cnaPANCAN177_(IL7R)	5p13.3	JQ1	BRD2, BRD3, BRD4, BRDT	sensitivity	TRUE	25	4	1.16298	2.58765	-1.42467	2.79265	3.08803	1.78153	0.461352	0.799688	1.85e-05	1.85e-05	11.7309
92	BRCA	gain_cnaPANCAN85_(SOX17)	8q11.23	Bicalutamide	AR	resistance	TRUE	41	4	5.64915	4.44931	1.19984	2.51979	2.67539	1.59181	0.448472	0.753755	1.88e-05	1.88e-05	12.605
93	COADREAD	MAP2K4_mut	NA	GSK690693	AKT1, AKT2, AKT3	sensitivity	TRUE	41	5	1.74889	4.38534	-2.63646	2.2984	2.42638	1.61432	1.08658	1.63317	1.57e-05	1.89e-05	11.7005
94	THCA	BRAF_mut	NA	Dabrafenib	BRAF	sensitivity	TRUE	7	7	1.33399	6.1037	-4.76971	3.62635	3.79502	3.47833	1.25683	1.37126	1.95e-05	1.95e-05	8.30307
95	LUAD	loss_cnaPANCAN193	4p16.3	WHI-P97	JAK3	sensitivity	TRUE	58	4	1.22968	3.94777	-2.71809	2.39597	2.38381	2.6693	1.14023	1.01827	1.98e-05	1.98e-05	6.63398
96	SKCM	gain_cnaPANCAN243	3q26.1	KU-55933	ATM	sensitivity	TRUE	35	7	2.78049	4.29299	-1.5125	2.0033	2.03314	1.85591	0.743923	0.814962	1.98e-05	1.98e-05	15.228
97	BRCA	gain_cnaPANCAN363_(ASXL1)	20q11.21	CP724714	ERBB2	sensitivity	TRUE	40	10	1.95405	4.23233	-2.27828	1.66865	2.26401	0.966728	1.00631	2.3567	2.08e-05	2.08e-05	12.605
98	LUSC	Gain_16q	NA	AZD5363	AKT1, AKT2, AKT3, ROCK2	sensitivity	TRUE	8	7	1.91528	4.17231	-2.25702	3.3379	3.12667	3.64839	0.721863	0.618635	2.17e-05	2.17e-05	7.66238
99	LUSC	Gain_16q	NA	Ipatasertib	AKT1, AKT, AKT3	sensitivity	TRUE	8	7	2.17054	5.26508	-3.09454	3.32819	2.74608	4.9451	1.12689	0.625778	2.23e-05	2.23e-05	7.66238
100	COADREAD	PCSK5_mut	NA	Dacinostat	HDAC1	resistance	TRUE	35	3	0.201052	-2.68588	2.88693	2.76921	2.84318	2.02344	1.01539	1.42674	5.02e-05	2.25e-05	12.5416
101	BRCA	loss_cnaPANCAN343	Xq28	JNK-9L	JNK2, JNK3	resistance	TRUE	43	6	1.58879	-0.175799	1.76459	2.04967	2.14593	1.55532	0.822293	1.13455	2.28e-05	2.28e-05	12.605
102	BLCA	Gain_13q	NA	Docetaxel	Microtubule stabiliser	resistance	TRUE	8	6	1.09741	-4.51277	5.61019	3.59474	5.08878	2.75592	1.10246	2.03569	2.34e-05	2.34e-05	19.3721
103	NB	Gain_10p	NA	TGX221	PI3Kbeta	sensitivity	TRUE	22	4	3.36522	4.82672	-1.4615	2.83742	4.00591	1.33935	0.364837	1.0912	2.38e-05	2.38e-05	23.1999
104	STAD	BCOR_mut	NA	Enzastaurin	PKCB	sensitivity	TRUE	19	3	0.795458	4.41505	-3.61959	3.47833	3.40475	4.46537	1.0631	0.810592	1.76e-05	2.45e-05	20.2337
105	CESC	MLL2_mut	NA	GSK690693	AKT1, AKT2, AKT3	sensitivity	TRUE	11	3	0.553711	4.64222	-4.08851	4.31188	4.45522	3.7579	0.91769	1.08798	2.47e-05	2.47e-05	13.2128
106	KIRC	loss_cnaPANCAN202	4q13.3	ZM447439	AURKA, AURKB	resistance	FALSE	15	4	4.44985	2.32762	2.12224	3.22096	3.45379	2.54007	0.614466	0.835503	2.48e-05	2.48e-05	11.7309
107	KIRC	loss_cnaPANCAN203	4q21.22	ZM447439	AURKA, AURKB	resistance	FALSE	15	4	4.44985	2.32762	2.12224	3.22096	3.45379	2.54007	0.614466	0.835503	2.48e-05	2.48e-05	11.7309
108	KIRC	loss_cnaPANCAN204	4q22.1	ZM447439	AURKA, AURKB	resistance	FALSE	15	4	4.44985	2.32762	2.12224	3.22096	3.45379	2.54007	0.614466	0.835503	2.48e-05	2.48e-05	11.7309
109	KIRC	loss_cnaPANCAN205	4q22.1	ZM447439	AURKA, AURKB	resistance	FALSE	15	4	4.44985	2.32762	2.12224	3.22096	3.45379	2.54007	0.614466	0.835503	2.48e-05	2.48e-05	11.7309
110	KIRC	loss_cnaPANCAN206	4q23	ZM447439	AURKA, AURKB	resistance	FALSE	15	4	4.44985	2.32762	2.12224	3.22096	3.45379	2.54007	0.614466	0.835503	2.48e-05	2.48e-05	11.7309
111	KIRC	loss_cnaPANCAN208_(PCDH18)	4q28.3	ZM447439	AURKA, AURKB	resistance	FALSE	15	4	4.44985	2.32762	2.12224	3.22096	3.45379	2.54007	0.614466	0.835503	2.48e-05	2.48e-05	11.7309
112	KIRC	loss_cnaPANCAN209	4q31.21	ZM447439	AURKA, AURKB	resistance	FALSE	15	4	4.44985	2.32762	2.12224	3.22096	3.45379	2.54007	0.614466	0.835503	2.48e-05	2.48e-05	11.7309
113	ESCA	loss_cnaPANCAN20	18p11.32	ZSTK474	PI3K (class 1)	sensitivity	TRUE	30	5	-1.43234	1.52445	-2.95679	2.36399	2.30459	2.99881	1.283	0.985986	2.52e-05	2.52e-05	22.9122
114	BRCA	gain_cnaPANCAN301_(CDK12,ERBB2,MED24)	17q12	Sapatinib	EGFR, ERBB2, ERBB3	sensitivity	TRUE	34	15	1.70186	4.07189	-2.37003	1.44856	1.26776	2.7386	1.86946	0.865419	2.52e-05	2.52e-05	21.2855
115	SKCM	gain_cnaPANCAN130_(RHEB)	7q36.1	ABT737	BCL2, BCL-XL, BCL-W, BCL-B, BFL1	sensitivity	TRUE	26	5	1.08834	3.29482	-2.20648	2.43962	2.46793	2.28234	0.894059	0.966761	2.57e-05	2.57e-05	15.1341
116	ESCA	loss_cnaPANCAN20	18p11.32	AKT inhibitor VIII	AKT1, AKT2, AKT3	sensitivity	TRUE	30	5	0.742979	3.04072	-2.29774	2.35157	2.47485	1.8013	0.928439	1.2756	2.72e-05	2.72e-05	22.9122
117	COADREAD	loss_cnaPANCAN120	16q23.1	Salubrinal	EIF2A	sensitivity	TRUE	10	5	3.11658	4.92216	-1.80558	3.31712	2.92598	5.54207	0.617086	0.325795	4.06e-05	2.81e-05	12.6651
118	DLBC	loss_cnaPANCAN20	18p11.32	Dacinostat	HDAC1	resistance	TRUE	26	3	-0.896378	-3.72373	2.82735	3.13139	4.23651	1.2124	0.667376	2.33202	2.12e-05	2.83e-05	10.5247
119	COADREAD	BAZ2B_mut	NA	Belinostat	HDAC1	resistance	TRUE	41	3	2.79027	-0.0324873	2.82276	2.65356	3.34613	0.914353	0.843588	3.08716	6.48e-05	2.95e-05	12.6651
120	COADREAD	CNOT1_mut	NA	Belinostat	HDAC1	resistance	TRUE	41	3	2.79027	-0.0324873	2.82276	2.65356	3.34613	0.914353	0.843588	3.08716	6.48e-05	2.95e-05	12.6651
121	LUAD	EGFR_mut	NA	Afatinib	ERBB2, EGFR	sensitivity	TRUE	54	3	-2.03441	2.97375	-5.00815	2.69137	2.72593	2.08405	1.83723	2.40309	3.14e-05	3.14e-05	9.95088
122	BRCA	PIK3CA_mut	NA	Taselisib	PI3K (beta sparing)	sensitivity	TRUE	33	16	-0.0842232	2.2189	-2.30312	1.40023	1.42083	1.35913	1.62097	1.69455	3.24e-05	3.24e-05	21.2855
123	COADREAD	ASXL2_mut	NA	AR-42	HDAC1	resistance	TRUE	41	4	2.34737	-0.476857	2.82423	2.46022	3.09101	1.01401	0.913692	2.78521	2.72e-05	3.26e-05	13.0199
124	LAML	Loss_17p	NA	A-443654	AKT1, AKT2, AKT3	resistance	TRUE	20	5	0.796523	-1.28337	2.0799	2.35149	2.33664	2.42615	0.890124	0.857283	9.76e-05	3.29e-05	18.3162
125	LGG	Gain_12q	NA	BMS-536924	IGF1R, IR	sensitivity	TRUE	8	7	2.22399	3.89019	-1.66619	3.19015	4.18643	2.61417	0.397999	0.637371	3.41e-05	3.41e-05	17.5977
126	BLCA	gain_cnaPANCAN244	3q26.1	Dactolisib	PI3K (Class 1), MTORC1, MTORC2	resistance	TRUE	15	3	2.06563	-1.68167	3.7473	3.58906	6.46965	1.48444	0.579212	2.52439	3.45e-05	3.45e-05	19.3721
127	BRCA	loss_cnaPANCAN389_(RB1)	13q14.2	ABT737	BCL2, BCL-XL, BCL-W, BCL-B, BFL1	sensitivity	TRUE	35	9	0.054742	3.01248	-2.95774	1.73237	2.13419	1.10684	1.38588	2.67224	3.45e-05	3.45e-05	21.2855
128	STAD	Gain_17p	NA	Irinotecan	TOP1	resistance	TRUE	19	4	6.14834	2.10965	4.03869	3.09115	2.88116	10.1078	1.40176	0.399563	1.41e-05	3.5e-05	13.023
129	BRCA	gain_cnaPANCAN301_(CDK12,ERBB2,MED24)	17q12	Afatinib	ERBB2, EGFR	sensitivity	TRUE	30	15	-1.17942	1.01878	-2.1982	1.45994	1.50646	1.37585	1.45918	1.5977	3.51e-05	3.51e-05	17.6824
130	LUAD	loss_cnaPANCAN233	6q25.1	FH535	PPARgamma, PPARdelta	resistance	TRUE	54	5	4.29213	1.77667	2.51546	2.09332	2.27702	1.1983	1.10471	2.09919	3.67e-05	3.67e-05	11.0223
131	BRCA	loss_cnaPANCAN215	6p25.3	Venetoclax	BCL2	sensitivity	TRUE	44	4	-0.00293625	3.76259	-3.76553	2.38336	2.69774	1.17051	1.39581	3.21701	3.74e-05	3.74e-05	21.2855
132	COADREAD	ASXL1_mut	NA	Belinostat	HDAC1	resistance	TRUE	41	3	2.97909	-0.0463037	3.0254	2.94868	3.61174	1.06475	0.837656	2.84141	1.34e-05	3.84e-05	14.3113
133	MESO	Gain_15q	NA	BIX02189	MEK5, ERK5	resistance	TRUE	10	9	5.32662	3.59992	1.7267	2.52292	2.1553	3.30282	0.801141	0.522794	3.98e-05	3.98e-05	17.9217
134	COADREAD	BRAF_mut	NA	Dabrafenib	BRAF	sensitivity	TRUE	37	8	1.66645	4.12739	-2.46094	1.87709	2.29206	1.14371	1.07368	2.15173	1.86e-05	4.15e-05	14.4824
135	ESCA	loss_cnaPANCAN358	2q32.1	Piperlongumine	Induces reactive oxygen species	resistance	TRUE	29	5	3.47024	1.79488	1.67536	2.29301	2.89907	1.20505	0.577896	1.39028	4.28e-05	4.28e-05	22.9122
136	OV	loss_cnaPANCAN168	12p13.31	Vorinostat	HDAC inhibitor Class I, IIa, IIb, IV	resistance	TRUE	27	4	3.93226	1.03055	2.90171	2.6811	3.10398	1.49864	0.934835	1.93623	2.51e-05	4.57e-05	20.0407
137	OV	loss_cnaPANCAN167	12p13.33	Vorinostat	HDAC inhibitor Class I, IIa, IIb, IV	resistance	TRUE	27	4	3.93226	1.03055	2.90171	2.6811	3.10398	1.49864	0.934835	1.93623	2.51e-05	4.57e-05	20.0407
138	BRCA	loss_cnaPANCAN200	4p15.2	Navitoclax	BCL2, BCL-XL, BCL-W	sensitivity	TRUE	38	5	-0.937058	2.01904	-2.9561	2.16322	2.25765	1.63168	1.30937	1.81169	4.75e-05	4.75e-05	20.2217
139	BRCA	loss_cnaPANCAN199	4p15.32	Navitoclax	BCL2, BCL-XL, BCL-W	sensitivity	TRUE	38	5	-0.937058	2.01904	-2.9561	2.16322	2.25765	1.63168	1.30937	1.81169	4.75e-05	4.75e-05	20.2217
140	COADREAD	ATRX_mut	NA	Linifanib	VEGFR1, VEGFR2, VEGFR3, CSF1R, FLT3, KIT	sensitivity	TRUE	43	3	0.513912	2.6631	-2.14918	3.13413	3.63453	1.24038	0.591324	1.73268	4.23e-06	4.84e-05	15.051
141	COADREAD	MLLT4_mut	NA	GSK690693	AKT1, AKT2, AKT3	sensitivity	TRUE	36	10	2.58881	4.51821	-1.9294	1.65585	1.84498	1.24942	1.04576	1.54424	3.21e-05	4.85e-05	15.051
142	ALL	Gain_9q	NA	CHIR-99021	GSK3A, GSK3B	resistance	TRUE	15	8	3.70774	2.47922	1.22851	2.2659	2.17292	2.49441	0.565375	0.492506	3.96e-05	4.99e-05	20.2123
143	HNSC	loss_cnaPANCAN250_(SRGAP3)	3p26.3	Temozolomide	DNA alkylating agent	sensitivity	TRUE	16	9	5.52961	6.49518	-0.965566	2.07192	2.37861	1.71926	0.405938	0.561618	4.99e-05	4.99e-05	24.9193
144	DLBC	loss_cnaPANCAN20	18p11.32	CGP-60474	CDK1,CDK2,CDK5,CDK7,CDK9, PKC	resistance	TRUE	22	3	-0.74821	-3.05163	2.30342	2.64127	2.96601	1.4827	0.776606	1.55353	0.000272252	5.03e-05	16.003
145	OV	loss_cnaPANCAN250_(SRGAP3)	3p26.3	(5Z)-7-Oxozeaenol	TAK1	resistance	TRUE	26	6	2.52616	0.48484	2.04132	2.15108	2.33142	1.62904	0.875571	1.25308	4.72e-05	5.03e-05	20.0407
146	BRCA	gain_cnaPANCAN301_(CDK12,ERBB2,MED24)	17q12	Afatinib	ERBB2, EGFR	sensitivity	TRUE	34	15	-0.0779795	2.3342	-2.41218	1.38192	1.38975	1.36397	1.7357	1.7685	5.11e-05	5.11e-05	24.11
147	STAD	loss_cnaPANCAN311	17p11.2	Dabrafenib	BRAF	sensitivity	TRUE	17	3	2.27943	4.06204	-1.78261	3.27918	3.1392	6.30298	0.567854	0.28282	5.58e-05	5.25e-05	22.3168
148	STAD	loss_cnaPANCAN308	17p13.1	Dabrafenib	BRAF	sensitivity	TRUE	17	3	2.27943	4.06204	-1.78261	3.27918	3.1392	6.30298	0.567854	0.28282	5.58e-05	5.25e-05	22.3168
149	COADREAD	gain_cnaPANCAN365	20q13.12	Navitoclax	BCL2, BCL-XL, BCL-W	sensitivity	TRUE	36	5	-0.224619	2.40833	-2.63295	2.31364	2.25929	3.05397	1.16539	0.862141	2.02e-05	5.31e-05	15.61
150	BRCA	gain_cnaPANCAN85_(SOX17)	8q11.23	YK-4-279	RNA helicase A	resistance	TRUE	38	4	4.29736	1.77214	2.52522	2.37577	2.49043	1.63575	1.01397	1.54377	5.39e-05	5.39e-05	21.3289
151	STAD	gain_cnaPANCAN301_(CDK12,ERBB2,MED24)	17q12	Afatinib	ERBB2, EGFR	sensitivity	TRUE	18	3	-2.83289	1.2588	-4.09169	3.44258	4.06506	1.86593	1.00655	2.19284	2.52e-05	5.4e-05	22.3168
152	LAML	loss_cnaPANCAN311	17p11.2	MIM1	MCL1	resistance	FALSE	13	4	4.10343	3.02064	1.08279	3.33222	3.25375	3.71455	0.332782	0.291499	3.33e-05	5.41e-05	3.26114
153	LAML	loss_cnaPANCAN312	17p11.2	MIM1	MCL1	resistance	FALSE	13	4	4.10343	3.02064	1.08279	3.33222	3.25375	3.71455	0.332782	0.291499	3.33e-05	5.41e-05	3.26114
154	LAML	loss_cnaPANCAN313	17p11.2	MIM1	MCL1	resistance	FALSE	13	4	4.10343	3.02064	1.08279	3.33222	3.25375	3.71455	0.332782	0.291499	3.33e-05	5.41e-05	3.26114
155	LAML	loss_cnaPANCAN310_(MAP2K4)	17p12	MIM1	MCL1	resistance	FALSE	13	4	4.10343	3.02064	1.08279	3.33222	3.25375	3.71455	0.332782	0.291499	3.33e-05	5.41e-05	3.26114
156	LAML	loss_cnaPANCAN307_(CHD3,GPS2,TP53)	17p13.1	MIM1	MCL1	resistance	FALSE	13	4	4.10343	3.02064	1.08279	3.33222	3.25375	3.71455	0.332782	0.291499	3.33e-05	5.41e-05	3.26114
157	LAML	loss_cnaPANCAN308	17p13.1	MIM1	MCL1	resistance	FALSE	13	4	4.10343	3.02064	1.08279	3.33222	3.25375	3.71455	0.332782	0.291499	3.33e-05	5.41e-05	3.26114
158	LAML	loss_cnaPANCAN309	17p13.1	MIM1	MCL1	resistance	FALSE	13	4	4.10343	3.02064	1.08279	3.33222	3.25375	3.71455	0.332782	0.291499	3.33e-05	5.41e-05	3.26114
159	LAML	loss_cnaPANCAN304	17p13.2	MIM1	MCL1	resistance	FALSE	13	4	4.10343	3.02064	1.08279	3.33222	3.25375	3.71455	0.332782	0.291499	3.33e-05	5.41e-05	3.26114
160	LAML	loss_cnaPANCAN305	17p13.2	MIM1	MCL1	resistance	FALSE	13	4	4.10343	3.02064	1.08279	3.33222	3.25375	3.71455	0.332782	0.291499	3.33e-05	5.41e-05	3.26114
161	LAML	loss_cnaPANCAN306	17p13.2	MIM1	MCL1	resistance	FALSE	13	4	4.10343	3.02064	1.08279	3.33222	3.25375	3.71455	0.332782	0.291499	3.33e-05	5.41e-05	3.26114
162	LUAD	loss_cnaPANCAN194_(FGFR3)	4p16.3	Cetuximab	EGFR	sensitivity	TRUE	54	3	3.22663	5.92143	-2.6948	2.59595	2.67484	1.62878	1.00746	1.65449	5.44e-05	5.44e-05	14.7881
163	LUAD	loss_cnaPANCAN195	4p16.3	Cetuximab	EGFR	sensitivity	TRUE	54	3	3.22663	5.92143	-2.6948	2.59595	2.67484	1.62878	1.00746	1.65449	5.44e-05	5.44e-05	14.7881
164	BRCA	gain_cnaPANCAN301_(CDK12,ERBB2,MED24)	17q12	Lapatinib	ERBB2, EGFR	sensitivity	TRUE	34	15	0.838521	2.91209	-2.07357	1.37595	1.27466	1.76102	1.62677	1.17748	5.44e-05	5.44e-05	24.11
165	CESC	PIK3CA_mut	NA	GSK690693	AKT1, AKT2, AKT3	sensitivity	TRUE	10	4	1.16664	4.80591	-3.63927	3.58733	4.66621	2.40393	0.77992	1.51388	5.64e-05	5.64e-05	20.0505
166	STAD	Gain_17p	NA	Buparlisib	PI3Kalpha, PI3Kdelta, PI3Kbeta, PI3Kgamma	resistance	TRUE	19	4	2.55585	0.691567	1.86428	2.89836	2.98205	2.51126	0.625167	0.742369	3.19e-05	5.64e-05	17.0883
167	ESCA	loss_cnaPANCAN368	20p12.1	I-BET-762	BRD2, BRD3, BRD4	sensitivity	TRUE	29	6	2.35346	4.59379	-2.24033	2.06929	2.28113	1.46622	0.982117	1.52797	5.73e-05	5.73e-05	22.9122
168	ESCA	NOTCH1_mut	NA	Daporinad	NAMPT	resistance	TRUE	28	4	2.0723	-3.68651	5.75881	2.50058	2.37898	10.5291	2.42071	0.546942	5.77e-05	5.77e-05	22.9122
169	SKCM	MLL2_mut	NA	Mirin	MRE11	resistance	TRUE	27	3	6.59162	4.6877	1.90391	2.87704	3.16402	1.59558	0.601739	1.19325	5.84e-05	5.84e-05	15.1341
170	SKCM	loss_cnaPANCAN36_(RET)	10q11.21	Wee1 Inhibitor	WEE1, CHEK1	resistance	TRUE	24	7	4.13681	2.02326	2.11355	2.01361	2.39327	1.38303	0.883123	1.5282	6.04e-05	6.04e-05	15.1341
171	SKCM	loss_cnaPANCAN37	10q11.22	Wee1 Inhibitor	WEE1, CHEK1	resistance	TRUE	24	7	4.13681	2.02326	2.11355	2.01361	2.39327	1.38303	0.883123	1.5282	6.04e-05	6.04e-05	15.1341
172	SKCM	loss_cnaPANCAN38, loss_cnaPANCAN39	10q11.23	Wee1 Inhibitor	WEE1, CHEK1	resistance	TRUE	24	7	4.13681	2.02326	2.11355	2.01361	2.39327	1.38303	0.883123	1.5282	6.04e-05	6.04e-05	15.1341
173	SKCM	loss_cnaPANCAN40	10q21.1	Wee1 Inhibitor	WEE1, CHEK1	resistance	TRUE	24	7	4.13681	2.02326	2.11355	2.01361	2.39327	1.38303	0.883123	1.5282	6.04e-05	6.04e-05	15.1341
174	SKCM	loss_cnaPANCAN41	10q21.1	Wee1 Inhibitor	WEE1, CHEK1	resistance	TRUE	24	7	4.13681	2.02326	2.11355	2.01361	2.39327	1.38303	0.883123	1.5282	6.04e-05	6.04e-05	15.1341
175	SKCM	loss_cnaPANCAN42_(ANK3)	10q21.2	Wee1 Inhibitor	WEE1, CHEK1	resistance	TRUE	24	7	4.13681	2.02326	2.11355	2.01361	2.39327	1.38303	0.883123	1.5282	6.04e-05	6.04e-05	15.1341
176	COADREAD	ASXL1_mut	NA	AR-42	HDAC1	resistance	TRUE	42	3	2.80045	-0.441976	3.24242	2.83374	3.59928	0.955631	0.900853	3.39297	2.35e-05	6.05e-05	16.899
177	ESCA	gain_cnaPANCAN300	17q12	Alectinib	ALK	sensitivity	TRUE	31	4	1.86561	3.76175	-1.89614	2.43705	2.71642	1.41862	0.698028	1.3366	6.19e-05	6.19e-05	22.9122
178	OV	loss_cnaPANCAN262_(FOXP1)	3p13	Piperlongumine	Induces reactive oxygen species	resistance	TRUE	29	3	2.97999	1.46874	1.51126	2.94675	2.89757	4.08344	0.521561	0.370095	3.47e-05	6.2e-05	20.0407
179	OV	loss_cnaPANCAN259, loss_cnaPANCAN260	3p14.1	Piperlongumine	Induces reactive oxygen species	resistance	TRUE	29	3	2.97999	1.46874	1.51126	2.94675	2.89757	4.08344	0.521561	0.370095	3.47e-05	6.2e-05	20.0407
180	OV	loss_cnaPANCAN261	3p14.1	Piperlongumine	Induces reactive oxygen species	resistance	TRUE	29	3	2.97999	1.46874	1.51126	2.94675	2.89757	4.08344	0.521561	0.370095	3.47e-05	6.2e-05	20.0407
181	ESCA	loss_cnaPANCAN199	4p15.32	Dabrafenib	BRAF	sensitivity	TRUE	28	3	2.6268	4.38978	-1.76298	2.84056	2.83288	2.95074	0.622329	0.597471	6.24e-05	6.24e-05	22.9122
182	STAD	gain_cnaPANCAN301_(CDK12,ERBB2,MED24)	17q12	Osimertinib	EGFR	sensitivity	TRUE	20	3	-1.69611	2.00816	-3.70427	3.08513	3.54574	1.69629	1.04471	2.18375	6.24e-05	6.44e-05	17.0883
183	BRCA	loss_cnaPANCAN167	12p13.33	IOX2	EGLN1	sensitivity	TRUE	44	3	-1.10176	0.333987	-1.43575	2.6231	2.82663	1.31408	0.507937	1.09259	6.66e-05	6.66e-05	23.3348
184	BLCA	NRAS_mut	NA	Dabrafenib	BRAF	sensitivity	TRUE	15	3	3.18029	5.70236	-2.52207	3.37503	3.5816	2.52673	0.704174	0.998154	6.68e-05	6.68e-05	19.3721
185	SKCM	BRAF_mut	NA	Dabrafenib	BRAF	sensitivity	TRUE	6	24	-0.144344	5.21537	-5.35972	2.13136	5.77815	1.95562	0.927584	2.74068	6.84e-05	6.84e-05	15.5846
186	CESC	gain_cnaPANCAN363_(ASXL1)	20q11.21	Vorinostat	HDAC inhibitor Class I, IIa, IIb, IV	resistance	TRUE	11	3	2.02531	0.594412	1.43089	3.86451	4.28959	2.77322	0.333574	0.515968	6.89e-05	6.89e-05	20.0505
187	MESO	Loss_18q	NA	FR-180204	ERK1, ERK2	sensitivity	TRUE	16	3	4.25915	5.65722	-1.39807	3.28126	3.71879	2.01151	0.375947	0.695036	7e-05	7e-05	17.9217
188	BRCA	gain_cnaPANCAN275_(SDHC)	1q23.2	AS605240	PI3Kgamma	sensitivity	TRUE	42	9	1.43358	3.63728	-2.20369	1.59352	2.00819	0.936075	1.09735	2.35419	7.15e-05	7.15e-05	23.3348
189	BRCA	Gain_1q	NA	Salubrinal	EIF2A	sensitivity	TRUE	3	10	2.7277	4.93441	-2.2067	4.05111	3.67377	4.15197	0.600664	0.531483	7.17e-05	7.17e-05	23.3348
190	HNSC	HLA-A_mut	NA	Carmustine	-	sensitivity	TRUE	22	3	5.09719	6.70438	-1.60719	2.96778	2.91654	3.74553	0.55106	0.429095	7.26e-05	7.26e-05	24.9193
191	LUSC	Gain_20q	NA	Uprosertib	AKT1, AKT2, AKT3	sensitivity	TRUE	5	10	1.78774	4.87158	-3.08384	3.11851	13.2007	2.61733	0.233613	1.17824	7.37e-05	7.37e-05	20.2344
192	HNSC	Gain_8q	NA	Acetalax	-	resistance	TRUE	6	19	4.75868	0.667811	4.09087	2.2549	3.31583	2.10333	1.23374	1.94495	7.38e-05	7.38e-05	24.9193
193	MESO	Gain_11q	NA	BIX02189	MEK5, ERK5	resistance	TRUE	7	12	5.06256	3.31258	1.74999	2.46811	2.62757	2.39251	0.66601	0.731443	7.39e-05	7.39e-05	17.9217
194	MESO	loss_cnaPANCAN336	Xp21.2	BIX02189	MEK5, ERK5	sensitivity	TRUE	12	7	3.31258	5.06256	-1.74999	2.46811	2.39251	2.62757	0.731443	0.66601	7.39e-05	7.39e-05	17.9217
195	MESO	loss_cnaPANCAN339_(ATRX)	Xq13.3	BIX02189	MEK5, ERK5	sensitivity	TRUE	12	7	3.31258	5.06256	-1.74999	2.46811	2.39251	2.62757	0.731443	0.66601	7.39e-05	7.39e-05	17.9217
196	MESO	loss_cnaPANCAN341	Xq22.3	BIX02189	MEK5, ERK5	sensitivity	TRUE	12	7	3.31258	5.06256	-1.74999	2.46811	2.39251	2.62757	0.731443	0.66601	7.39e-05	7.39e-05	17.9217
197	MESO	loss_cnaPANCAN342	Xq22.3	BIX02189	MEK5, ERK5	sensitivity	TRUE	12	7	3.31258	5.06256	-1.74999	2.46811	2.39251	2.62757	0.731443	0.66601	7.39e-05	7.39e-05	17.9217
198	CESC	MLL2_mut	NA	KIN001-266	MAP3K8	sensitivity	TRUE	11	3	2.24499	4.91772	-2.67272	3.82985	3.664	5.22577	0.729455	0.511451	7.48e-05	7.48e-05	20.0505
199	ESCA	Gain_2q	NA	HG-5-88-01	EGFR, ADCK4	sensitivity	TRUE	11	10	2.47053	4.07659	-1.60606	2.19551	2.12743	2.2794	0.754929	0.704597	7.52e-05	7.52e-05	22.9122
200	MESO	loss_cnaPANCAN285	1p36.11	WZ3105	SRC, ROCK2, NTRK2, FLT3, IRAK1, others	sensitivity	TRUE	16	4	-0.503627	2.1742	-2.67783	2.84305	2.65442	5.53197	1.00882	0.484065	7.71e-05	7.71e-05	17.9217
201	MESO	loss_cnaPANCAN284	1p36.12	WZ3105	SRC, ROCK2, NTRK2, FLT3, IRAK1, others	sensitivity	TRUE	16	4	-0.503627	2.1742	-2.67783	2.84305	2.65442	5.53197	1.00882	0.484065	7.71e-05	7.71e-05	17.9217
202	MESO	loss_cnaPANCAN282	1p36.13	WZ3105	SRC, ROCK2, NTRK2, FLT3, IRAK1, others	sensitivity	TRUE	16	4	-0.503627	2.1742	-2.67783	2.84305	2.65442	5.53197	1.00882	0.484065	7.71e-05	7.71e-05	17.9217
203	MESO	loss_cnaPANCAN283	1p36.13	WZ3105	SRC, ROCK2, NTRK2, FLT3, IRAK1, others	sensitivity	TRUE	16	4	-0.503627	2.1742	-2.67783	2.84305	2.65442	5.53197	1.00882	0.484065	7.71e-05	7.71e-05	17.9217
204	LAML	Loss_17p	NA	S-Trityl-L-cysteine	KIF11	resistance	TRUE	20	5	2.80786	0.220941	2.58692	2.28064	2.43847	1.80583	1.06088	1.43254	0.000138929	7.75e-05	23.4839
205	LUAD	loss_cnaPANCAN314	17q11.1	VX-702	p38	sensitivity	TRUE	49	3	1.99589	3.30398	-1.30809	2.56021	2.52441	4.56554	0.518177	0.286514	7.79e-05	7.79e-05	20.2093
206	LGG	gain_cnaPANCAN243	3q26.1	VNLG/124	HDAC,RAR	sensitivity	TRUE	10	5	2.65465	4.41363	-1.75898	3.0976	4.13629	2.19685	0.425254	0.800681	7.86e-05	7.86e-05	17.5977
207	ESCA	gain_cnaPANCAN59_(CCND1,CTTN)	11q13.2	BX795	TBK1, PDK1 (PDPK1), IKK, AURKB, AURKC	sensitivity	TRUE	17	14	1.3322	2.52964	-1.19745	1.65663	1.37121	2.5138	0.873279	0.47635	7.91e-05	7.91e-05	22.9122
208	STAD	loss_cnaPANCAN135	7q31.1	Afatinib	ERBB2, EGFR	sensitivity	TRUE	20	3	-2.98284	2.02046	-5.0033	2.86178	3.65642	1.32278	1.36836	3.7824	0.000146912	8.21e-05	19.0659
209	ESCA	loss_cnaPANCAN20	18p11.32	QL-XI-92	DDR1	sensitivity	TRUE	30	5	2.6678	4.28218	-1.61438	2.15948	2.23374	1.77868	0.722724	0.907628	8.7e-05	8.7e-05	22.9122
210	LGG	gain_cnaPANCAN124_(EGFR)	7p12.1	Tivozanib	VEGFR1, VEGFR2, VEGFR3	sensitivity	TRUE	9	6	-0.0503448	0.92052	-0.970865	2.94748	4.95861	2.06635	0.195794	0.469846	8.74e-05	8.74e-05	17.5977
211	SKCM	loss_cnaPANCAN43	10q22.1	Wee1 Inhibitor	WEE1, CHEK1	resistance	TRUE	25	6	4.27411	2.07485	2.19926	2.06935	2.43769	1.3525	0.902191	1.62607	8.79e-05	8.79e-05	18.3616
212	ESCA	loss_cnaPANCAN2_(STK11)	19p13.3	TL-1-85	TAK	sensitivity	TRUE	32	3	1.27308	3.8803	-2.60722	2.68936	2.70838	2.43783	0.96265	1.06949	9.13e-05	9.13e-05	22.9122
213	LAML	NRAS_mut	NA	Fedratinib	JAK2	resistance	TRUE	18	7	1.39598	-0.773333	2.16931	2.19252	2.06229	2.76041	1.05189	0.785865	5.66e-05	9.18e-05	23.4839
214	LGG	loss_cnaPANCAN43	10q22.1	Omipalisib	PI3K (class 1), MTORC1, MTORC2	resistance	TRUE	12	3	-1.09153	-3.64853	2.55701	3.5639	3.36015	6.37278	0.760981	0.401239	9.85e-05	9.85e-05	17.5977
215	LAML	Loss_17p	NA	Seliciclib	CDK2, CDK7, CDK9	resistance	TRUE	20	5	4.80439	3.24056	1.56382	2.33071	2.57395	1.71111	0.607559	0.913926	0.000108237	9.9e-05	23.4839
216	ESCA	loss_cnaPANCAN98	8p21.1	SB505124	TGFBR1, ACVR1B, ACVR1C	sensitivity	TRUE	31	3	2.32501	4.39533	-2.07032	2.68498	2.85288	1.62994	0.725697	1.27018	0.000100125	0.000100125	22.9122
217	ESCA	loss_cnaPANCAN97	8p21.3	SB505124	TGFBR1, ACVR1B, ACVR1C	sensitivity	TRUE	31	3	2.32501	4.39533	-2.07032	2.68498	2.85288	1.62994	0.725697	1.27018	0.000100125	0.000100125	22.9122
218	COADREAD	gain_cnaPANCAN127_(AKAP9)	7q21.13	Navitoclax	BCL2, BCL-XL, BCL-W	sensitivity	TRUE	38	3	-0.873444	2.32098	-3.19442	2.75142	2.70497	4.5907	1.18095	0.695846	4.55e-05	0.000102026	24.4874
219	COADREAD	gain_cnaPANCAN130_(RHEB)	7q36.1	Navitoclax	BCL2, BCL-XL, BCL-W	sensitivity	TRUE	38	3	-0.873444	2.32098	-3.19442	2.75142	2.70497	4.5907	1.18095	0.695846	4.55e-05	0.000102026	24.3453
220	COADREAD	Gain_5q	NA	Refametinib	MEK1, MEK2	sensitivity	TRUE	27	13	-1.17734	0.687839	-1.86518	1.54345	1.41753	1.99597	1.3158	0.934473	5e-05	0.00010455	24.5935
221	KIRC	Gain_16q	NA	Bleomycin (50 uM)	dsDNA break induction	sensitivity	TRUE	16	14	0.146448	2.60008	-2.45364	1.6509	1.81319	1.50876	1.35321	1.62627	0.000105413	0.000105413	24.9543
222	BLCA	loss_cnaPANCAN338	Xp11.3	GDC0810	ESR1, ESR2	sensitivity	TRUE	14	4	4.03965	5.48666	-1.44701	2.89282	2.72019	4.39857	0.531951	0.328972	0.000106501	0.000106501	19.3721
223	LGG	gain_cnaPANCAN177_(IL7R)	5p13.3	rTRAIL	TRAIL receptor agonist	sensitivity	TRUE	12	3	-4.15954	0.297114	-4.45666	3.53402	5.46999	1.72356	0.814747	2.58573	0.000106605	0.000106605	17.5977
224	SKCM	Gain_13q	NA	ABT737	BCL2, BCL-XL, BCL-W, BCL-B, BFL1	sensitivity	TRUE	18	13	2.04076	3.58762	-1.54687	1.63127	1.74662	1.5011	0.885634	1.03049	0.000106771	0.000106771	19.1599
225	SKCM	Gain_12q	NA	Entinostat	HDAC1, HDAC3	sensitivity	TRUE	18	13	1.21462	2.68006	-1.46544	1.63091	1.585	1.70335	0.924568	0.860328	0.000107064	0.000107064	19.1599
226	LAML	TP53_mut	NA	Doxorubicin	Anthracycline	resistance	TRUE	13	11	-0.63303	-2.79255	2.15952	1.9867	2.56835	1.63197	0.84082	1.32326	7.59e-05	0.000107143	23.4839
227	MESO	Gain_15q	NA	SB52334	ALK5	resistance	TRUE	10	9	5.5225	4.17108	1.35142	2.2989	2.13959	2.52912	0.631627	0.534346	0.000108803	0.000108803	20.2274
228	STAD	Gain_17p	NA	Camptothecin	TOP1	resistance	TRUE	19	4	0.846916	-2.61823	3.46515	2.81838	2.67935	4.68986	1.29328	0.73886	4.48e-05	0.000109641	22.6446
229	BLCA	Gain_16p	NA	Bortezomib	Proteasome	resistance	TRUE	11	7	-4.08316	-5.26912	1.18596	2.45947	2.51206	2.3787	0.472108	0.498577	0.000109884	0.000109884	19.3721
230	LGG	loss_cnaPANCAN281_(RPL22)	1p36.32	Luminespib	HSP90	resistance	TRUE	11	3	-1.28314	-3.85668	2.57354	3.63263	4.27026	2.35383	0.602665	1.09334	0.000120438	0.000120438	17.5977
231	ESCA	loss_cnaPANCAN63	11p15.4	Palbociclib	CDK4, CDK6	resistance	TRUE	28	3	4.10032	1.46195	2.63836	2.6956	2.64748	3.79382	0.996554	0.695437	0.000120744	0.000120744	23.5466
232	ESCA	loss_cnaPANCAN62_(HRAS,IRF7)	11p15.5	Palbociclib	CDK4, CDK6	resistance	TRUE	28	3	4.10032	1.46195	2.63836	2.6956	2.64748	3.79382	0.996554	0.695437	0.000120744	0.000120744	23.5466
233	KIRC	Loss_4q	NA	ZM447439	AURKA, AURKB	resistance	FALSE	16	3	4.66704	2.41953	2.2475	3.1164	3.21868	2.57116	0.698268	0.874119	0.000120832	0.000120832	24.9543
234	LAML	TP53_mut	NA	Etoposide	TOP2	resistance	TRUE	13	12	2.27859	-0.272173	2.55077	1.87856	2.17531	1.66215	1.1726	1.53462	0.000100138	0.000122813	23.4839
235	ESCA	loss_cnaPANCAN146_(GNAQ,NTRK2,PCSK5,TJP2)	9q21.11	Thapsigargin	SERCA	resistance	TRUE	24	3	-2.60485	-5.32848	2.72363	2.77603	3.24527	1.37346	0.839261	1.98304	0.000124947	0.000124947	23.5466
236	BLCA	TP53_mut	NA	Nutlin-3a (-)	MDM2	resistance	TRUE	4	14	5.91506	2.8625	3.05257	2.8396	4.92244	2.64338	0.620133	1.1548	0.000128621	0.000128621	19.3721
237	LGG	gain_cnaPANCAN243	3q26.1	UNC1215	L3MBTL3	sensitivity	TRUE	10	5	1.88903	2.89743	-1.0084	2.93381	3.15392	2.57006	0.31973	0.392366	0.000130555	0.000130555	17.5977
238	BLCA	gain_cnaPANCAN211	6p24.2	AZ6102	TNKS1, TNKS2	resistance	TRUE	14	4	4.71035	2.38069	2.32966	2.83507	4.4886	1.49326	0.519017	1.56011	0.000130709	0.000130709	19.3721
239	LAML	TP53_mut	NA	CGP-60474	CDK1,CDK2,CDK5,CDK7,CDK9, PKC	resistance	TRUE	13	12	-1.50184	-2.82739	1.32555	1.88078	2.90538	1.47144	0.45624	0.90085	9.88e-05	0.000133406	23.4839
240	LGG	loss_cnaPANCAN43	10q22.1	Pelitinib	EGFR	resistance	TRUE	12	3	4.27306	1.70222	2.57084	3.43699	3.94822	2.25062	0.651138	1.14228	0.000137902	0.000137902	17.5977
241	STAD	Gain_17p	NA	VE-822	ATR	resistance	TRUE	15	3	5.21202	2.53188	2.68014	2.75573	2.63195	4.82573	1.01831	0.555385	0.000488845	0.000139539	24.9374
242	SKCM	Gain_6q	NA	Dasatinib	ABL, SRC, Ephrins, PDGFR, KIT	sensitivity	TRUE	26	5	0.390424	3.46987	-3.07945	2.13974	2.23445	1.73637	1.37817	1.7735	0.000140692	0.000140692	22.7369
243	BLCA	gain_cnaPANCAN211	6p24.2	MIRA-1	TP53	resistance	TRUE	14	4	7.27043	5.52745	1.74298	2.81265	3.14105	2.06302	0.554902	0.844866	0.000141577	0.000141577	19.3721
244	LAML	NRAS_mut	NA	KIN001-260	IKKB	resistance	TRUE	17	7	3.96401	2.40855	1.55546	2.15624	2.46955	1.68697	0.629856	0.922041	8.53e-05	0.0001443	23.4839
245	LGG	loss_cnaPANCAN281_(RPL22)	1p36.32	BMS-345541	IKK1, IKK2	resistance	TRUE	12	3	4.94965	3.04826	1.90138	3.40305	3.44398	3.20138	0.552088	0.593927	0.000151004	0.000151004	17.5977
246	MESO	loss_cnaPANCAN255	3p21.1	GSK1070916	AURKA, AURKC	sensitivity	TRUE	16	4	1.14601	3.14419	-1.99818	2.6681	2.8661	2.06651	0.697178	0.966935	0.000152158	0.000152158	20.2274
247	MESO	loss_cnaPANCAN256_(CACNA1D,WNT5A)	3p21.1	GSK1070916	AURKA, AURKC	sensitivity	TRUE	16	4	1.14601	3.14419	-1.99818	2.6681	2.8661	2.06651	0.697178	0.966935	0.000152158	0.000152158	20.2274
248	LAML	loss_cnaPANCAN359_(CUL3)	2q36.1	Seliciclib	CDK2, CDK7, CDK9	resistance	TRUE	22	3	5.17454	3.33226	1.84228	2.64281	2.62965	2.79414	0.70058	0.659338	0.000270551	0.00015271	23.4839
249	LAML	loss_cnaPANCAN360	2q37.2	Seliciclib	CDK2, CDK7, CDK9	resistance	TRUE	22	3	5.17454	3.33226	1.84228	2.64281	2.62965	2.79414	0.70058	0.659338	0.000270551	0.00015271	23.4839
250	LAML	loss_cnaPANCAN361	2q37.3	Seliciclib	CDK2, CDK7, CDK9	resistance	TRUE	22	3	5.17454	3.33226	1.84228	2.64281	2.62965	2.79414	0.70058	0.659338	0.000270551	0.00015271	23.4839
251	BLCA	loss_cnaPANCAN257	3p14.2	ABT737	BCL2, BCL-XL, BCL-W, BCL-B, BFL1	resistance	TRUE	12	6	4.01342	2.16624	1.84718	2.46132	4.06337	1.59116	0.454593	1.1609	0.000153019	0.000153019	19.3721
252	KIRC	NF2_mut	NA	Dabrafenib	BRAF	sensitivity	TRUE	22	5	0.240563	2.96484	-2.72427	2.20708	2.30513	1.84107	1.18183	1.47972	0.000153101	0.000153101	24.9543
253	BLCA	gain_cnaPANCAN362_(CRNKL1,FOXA2)	20p12.1	Gemcitabine	Pyrimidine antimetabolite	resistance	TRUE	14	4	4.00862	-2.38824	6.39685	2.78617	2.78632	2.78549	2.2958	2.29649	0.000155613	0.000155613	19.3721
254	LGG	gain_cnaPANCAN124_(EGFR)	7p12.1	JNK Inhibitor VIII	JNK	sensitivity	TRUE	7	6	3.96535	5.22718	-1.26183	3.12098	4.25244	2.50391	0.296732	0.503945	0.000157997	0.000157997	17.5977
255	LAML	TP53_mut	NA	Bleomycin (50 uM)	dsDNA break induction	resistance	TRUE	12	12	4.62873	2.38451	2.24422	1.89957	1.73685	2.11869	1.29212	1.05925	0.000122457	0.000164523	23.4839
256	LGG	Gain_19q	NA	Palbociclib	CDK4, CDK6	resistance	TRUE	8	4	3.73249	1.0018	2.73068	3.57364	3.02764	12.4391	0.901917	0.219524	0.000164763	0.000164763	17.5977
257	LGG	RB1_mut	NA	Palbociclib	CDK4, CDK6	resistance	TRUE	8	4	3.73249	1.0018	2.73068	3.57364	3.02764	12.4391	0.901917	0.219524	0.000164763	0.000164763	17.5977
258	BLCA	gain_cnaPANCAN211	6p24.2	MK-2206	AKT1, AKT2	resistance	TRUE	14	4	6.05602	3.4515	2.60452	2.76399	2.74816	2.83586	0.947733	0.918426	0.000168467	0.000168467	19.3721
259	MESO	Gain_11q	NA	Cabozantinib	VEGFR, MET, RET, KIT, FLT1, FLT3, FLT4, TIE2,AXL	resistance	TRUE	7	12	3.88348	1.78066	2.10282	2.27853	2.35482	2.23992	0.892988	0.938794	0.0001701	0.0001701	20.2274
260	MESO	loss_cnaPANCAN336	Xp21.2	Cabozantinib	VEGFR, MET, RET, KIT, FLT1, FLT3, FLT4, TIE2,AXL	sensitivity	TRUE	12	7	1.78066	3.88348	-2.10282	2.27853	2.23992	2.35482	0.938794	0.892988	0.0001701	0.0001701	20.2274
261	MESO	loss_cnaPANCAN339_(ATRX)	Xq13.3	Cabozantinib	VEGFR, MET, RET, KIT, FLT1, FLT3, FLT4, TIE2,AXL	sensitivity	TRUE	12	7	1.78066	3.88348	-2.10282	2.27853	2.23992	2.35482	0.938794	0.892988	0.0001701	0.0001701	20.2274
262	MESO	loss_cnaPANCAN341	Xq22.3	Cabozantinib	VEGFR, MET, RET, KIT, FLT1, FLT3, FLT4, TIE2,AXL	sensitivity	TRUE	12	7	1.78066	3.88348	-2.10282	2.27853	2.23992	2.35482	0.938794	0.892988	0.0001701	0.0001701	20.2274
263	MESO	loss_cnaPANCAN342	Xq22.3	Cabozantinib	VEGFR, MET, RET, KIT, FLT1, FLT3, FLT4, TIE2,AXL	sensitivity	TRUE	12	7	1.78066	3.88348	-2.10282	2.27853	2.23992	2.35482	0.938794	0.892988	0.0001701	0.0001701	20.2274
264	KIRC	gain_cnaPANCAN87	8q22.1	JQ1	BRD2, BRD3, BRD4, BRDT	sensitivity	TRUE	26	3	1.07596	2.5429	-1.46694	2.65575	2.89698	1.53455	0.506368	0.955937	0.000171842	0.000171842	24.9543
265	KIRC	gain_cnaPANCAN88_(PABPC1,UBR5)	8q22.2	JQ1	BRD2, BRD3, BRD4, BRDT	sensitivity	TRUE	26	3	1.07596	2.5429	-1.46694	2.65575	2.89698	1.53455	0.506368	0.955937	0.000171842	0.000171842	24.9543
266	KIRC	Gain_5p	NA	CHIR-99021	GSK3A, GSK3B	resistance	TRUE	18	11	3.5941	1.93517	1.65893	1.66593	1.76934	1.5253	0.937599	1.08761	0.000172974	0.000172974	24.9543
267	LGG	loss_cnaPANCAN281_(RPL22)	1p36.32	Dacinostat	HDAC1	resistance	TRUE	11	3	-0.764873	-2.45906	1.69419	3.48279	3.35706	4.42875	0.504666	0.382544	0.00017442	0.00017442	17.5977
268	LAML	gain_cnaPANCAN382_(FLT3,WASF3)	13q12.13	I-BET-762	BRD2, BRD3, BRD4	resistance	TRUE	21	3	2.81691	0.607169	2.20974	1.68807	1.72276	1.42736	1.28268	1.54813	0.0120891	0.000175418	23.4839
269	LGG	STAG2_mut	NA	Daporinad	NAMPT	sensitivity	TRUE	12	3	-6.04182	-0.371329	-5.67049	3.3465	3.08396	21.7372	1.83871	0.260866	0.000175808	0.000175808	17.5977
270	LGG	gain_cnaPANCAN124_(EGFR)	7p12.1	NSC-87877	SHP-1 (PTPN6), SHP-2 (PTPN11)	sensitivity	TRUE	9	5	4.98658	6.02251	-1.03593	2.97585	3.62504	2.31516	0.285772	0.447457	0.000177828	0.000177828	17.5977
271	LAML	TP53_mut	NA	Epothilone B	Microtubule stabiliser	resistance	TRUE	13	11	-4.02091	-5.92544	1.90454	1.74281	2.82291	1.32023	0.67467	1.44257	0.00032432	0.00017917	23.4839
272	MESO	Gain_21q	NA	PLX-4720	BRAF	sensitivity	TRUE	13	7	3.79242	5.05666	-1.26425	2.20142	3.7694	1.44598	0.335397	0.874317	0.000180103	0.000180103	20.2274
273	SKCM	loss_cnaPANCAN405	14q32.12	AZ6102	TNKS1, TNKS2	resistance	TRUE	28	3	5.04933	2.16526	2.88407	2.60568	2.70909	1.83746	1.06459	1.5696	0.000181504	0.000181504	22.7369
274	SKCM	loss_cnaPANCAN406	14q32.12	AZ6102	TNKS1, TNKS2	resistance	TRUE	28	3	5.04933	2.16526	2.88407	2.60568	2.70909	1.83746	1.06459	1.5696	0.000181504	0.000181504	22.7369
275	SKCM	loss_cnaPANCAN407	14q32.2	AZ6102	TNKS1, TNKS2	resistance	TRUE	28	3	5.04933	2.16526	2.88407	2.60568	2.70909	1.83746	1.06459	1.5696	0.000181504	0.000181504	22.7369
276	SKCM	loss_cnaPANCAN408, loss_cnaPANCAN409	14q32.2	AZ6102	TNKS1, TNKS2	resistance	TRUE	28	3	5.04933	2.16526	2.88407	2.60568	2.70909	1.83746	1.06459	1.5696	0.000181504	0.000181504	22.7369
277	SKCM	loss_cnaPANCAN410	14q32.32	AZ6102	TNKS1, TNKS2	resistance	TRUE	28	3	5.04933	2.16526	2.88407	2.60568	2.70909	1.83746	1.06459	1.5696	0.000181504	0.000181504	22.7369
278	KIRC	BAP1_mut	NA	AICA Ribonucleotide	AMPK agonist	resistance	TRUE	21	3	10.6011	8.30108	2.3	2.77169	2.91395	1.98353	0.789307	1.15955	0.000181983	0.000181983	24.9543
279	LGG	STAG2_mut	NA	Axitinib	PDGFR, KIT, VEGFR	sensitivity	TRUE	10	3	0.612286	3.04504	-2.43275	3.61472	3.39311	5.76614	0.716969	0.421903	0.000188736	0.000188736	17.5977
280	LGG	Gain_18p	NA	Y-39983	ROCK	sensitivity	TRUE	10	5	3.40302	5.12801	-1.725	2.80771	3.93953	1.93423	0.437868	0.891827	0.000194619	0.000194619	17.5977
281	SKCM	Gain_15q	NA	Entinostat	HDAC1, HDAC3	sensitivity	TRUE	18	13	1.24084	2.66112	-1.42028	1.54845	1.49448	1.63601	0.950348	0.868138	0.000199794	0.000199794	23.8363
282	LGG	gain_cnaPANCAN124_(EGFR)	7p12.1	CP724714	ERBB2	sensitivity	TRUE	9	6	4.50551	5.27607	-0.770565	2.69347	2.31401	4.09686	0.333	0.188087	0.00020003	0.00020003	17.5977
283	LAML	NRAS_mut	NA	BAY-61-3606	SYK	resistance	TRUE	17	7	2.8558	0.455056	2.40075	2.10145	2.21786	1.86285	1.08246	1.28875	0.000114827	0.000202527	23.8368
284	LAML	NRAS_mut	NA	Bleomycin	dsDNA break induction	resistance	TRUE	17	7	3.89295	0.540281	3.35267	2.09419	1.84707	4.28635	1.81513	0.782174	0.000119443	0.000203258	23.8368
285	MESO	Gain_11q	NA	NG-25	TAK1, MAP4K2	resistance	TRUE	7	12	4.25071	1.94869	2.30202	2.23132	2.39724	2.15419	0.96028	1.06862	0.000209895	0.000209895	20.2274
286	MESO	loss_cnaPANCAN336	Xp21.2	NG-25	TAK1, MAP4K2	sensitivity	TRUE	12	7	1.94869	4.25071	-2.30202	2.23132	2.15419	2.39724	1.06862	0.96028	0.000209895	0.000209895	20.2274
287	MESO	loss_cnaPANCAN339_(ATRX)	Xq13.3	NG-25	TAK1, MAP4K2	sensitivity	TRUE	12	7	1.94869	4.25071	-2.30202	2.23132	2.15419	2.39724	1.06862	0.96028	0.000209895	0.000209895	20.2274
288	MESO	loss_cnaPANCAN341	Xq22.3	NG-25	TAK1, MAP4K2	sensitivity	TRUE	12	7	1.94869	4.25071	-2.30202	2.23132	2.15419	2.39724	1.06862	0.96028	0.000209895	0.000209895	20.2274
289	MESO	loss_cnaPANCAN342	Xq22.3	NG-25	TAK1, MAP4K2	sensitivity	TRUE	12	7	1.94869	4.25071	-2.30202	2.23132	2.15419	2.39724	1.06862	0.96028	0.000209895	0.000209895	20.2274
290	LGG	gain_cnaPANCAN124_(EGFR)	7p12.1	Bicalutamide	AR	sensitivity	TRUE	9	5	4.08668	4.95638	-0.869704	2.90492	2.83964	3.05024	0.306273	0.285126	0.000218973	0.000218973	18.3468
291	BLCA	NRAS_mut	NA	OTX015	BRD2, BRD3, BRD4	sensitivity	TRUE	13	3	-0.15238	3.12562	-3.278	3.14805	2.92366	15.0676	1.1212	0.217552	0.000227874	0.000227874	24.0198
292	MESO	Gain_7p	NA	CHIR-99021	GSK3A, GSK3B	sensitivity	TRUE	10	10	2.18397	3.71502	-1.53105	2.05061	3.52055	1.59123	0.43489	0.962184	0.000229554	0.000229554	20.2274
293	LAML	NRAS_mut	NA	GSK650394	SGK2, SGK3	resistance	TRUE	17	7	4.19484	1.51902	2.67582	2.07398	1.89285	3.04072	1.41364	0.879997	0.000133295	0.000235694	24.0035
294	LAML	NRAS_mut	NA	JNK-9L	JNK2, JNK3	resistance	TRUE	18	7	0.103161	-0.944585	1.04775	2.0389	2.16336	1.7769	0.484315	0.589647	0.000133483	0.000236849	24.0035
295	KIRC	loss_cnaPANCAN20	18p11.32	Tanespimycin	HSP90	resistance	TRUE	19	4	1.49382	-1.2405	2.73432	2.42863	2.48783	2.14483	1.09908	1.27484	0.000241028	0.000241028	24.9543
296	LGG	gain_cnaPANCAN270_(JUN)	1p32.2	Refametinib	MEK1, MEK2	resistance	TRUE	9	3	2.58162	1.102	1.47962	3.7056	3.81694	3.34129	0.387645	0.442828	0.000241258	0.000241258	19.2952
297	MESO	Gain_11q	NA	TL-1-85	TAK	resistance	TRUE	7	12	4.32894	2.27008	2.05886	2.19641	1.98681	2.34292	1.03627	0.87876	0.000245343	0.000245343	20.2274
298	MESO	loss_cnaPANCAN336	Xp21.2	TL-1-85	TAK	sensitivity	TRUE	12	7	2.27008	4.32894	-2.05886	2.19641	2.34292	1.98681	0.87876	1.03627	0.000245343	0.000245343	20.2274
299	MESO	loss_cnaPANCAN339_(ATRX)	Xq13.3	TL-1-85	TAK	sensitivity	TRUE	12	7	2.27008	4.32894	-2.05886	2.19641	2.34292	1.98681	0.87876	1.03627	0.000245343	0.000245343	20.2274
300	MESO	loss_cnaPANCAN341	Xq22.3	TL-1-85	TAK	sensitivity	TRUE	12	7	2.27008	4.32894	-2.05886	2.19641	2.34292	1.98681	0.87876	1.03627	0.000245343	0.000245343	20.2274
301	MESO	loss_cnaPANCAN342	Xq22.3	TL-1-85	TAK	sensitivity	TRUE	12	7	2.27008	4.32894	-2.05886	2.19641	2.34292	1.98681	0.87876	1.03627	0.000245343	0.000245343	20.2274
302	KIRC	loss_cnaPANCAN35_(CUL2)	10p11.21	PD0325901	MEK1, MEK2	resistance	TRUE	20	3	0.167633	-1.85053	2.01816	2.72299	2.59889	10.2148	0.776547	0.197572	0.000250846	0.000250846	24.9543
303	KIRC	loss_cnaPANCAN98	8p21.1	Tanespimycin	HSP90	resistance	TRUE	20	3	1.90136	-1.16491	3.06627	2.71442	2.73455	2.54303	1.12131	1.20575	0.000259282	0.000259282	24.9543
304	KIRC	loss_cnaPANCAN97	8p21.3	Tanespimycin	HSP90	resistance	TRUE	20	3	1.90136	-1.16491	3.06627	2.71442	2.73455	2.54303	1.12131	1.20575	0.000259282	0.000259282	24.9543
305	LAML	Loss_17p	NA	MK-1775	WEE1, PLK1	resistance	TRUE	15	3	0.351878	-0.973278	1.32516	3.14981	2.95716	13.051	0.448118	0.101537	0.000136179	0.000266701	14.7285
306	LAML	loss_cnaPANCAN359_(CUL3)	2q36.1	SN-38	TOP1	resistance	TRUE	21	3	-3.23107	-5.11875	1.88767	1.91763	2.24385	0.997422	0.841265	1.89255	0.00514135	0.00026984	24.0035
307	LAML	loss_cnaPANCAN360	2q37.2	SN-38	TOP1	resistance	TRUE	21	3	-3.23107	-5.11875	1.88767	1.91763	2.24385	0.997422	0.841265	1.89255	0.00514135	0.00026984	24.0035
308	LAML	loss_cnaPANCAN361	2q37.3	SN-38	TOP1	resistance	TRUE	21	3	-3.23107	-5.11875	1.88767	1.91763	2.24385	0.997422	0.841265	1.89255	0.00514135	0.00026984	24.0035
309	LGG	STAG2_mut	NA	Bosutinib	SRC, ABL, TEC	sensitivity	TRUE	10	3	0.181445	2.70578	-2.52434	3.45196	3.1704	8.4921	0.79622	0.297257	0.000275161	0.000275161	21.0498
310	KIRC	Gain_16q	NA	Parthenolide	HDAC1	resistance	TRUE	5	5	4.36335	2.05382	2.30953	3.88672	3.08533	6.04759	0.748554	0.381893	0.000275369	0.000275369	24.9543
311	KIRC	loss_cnaPANCAN338	Xp11.3	Tanespimycin	HSP90	resistance	TRUE	11	12	0.220659	-1.84018	2.06084	1.81919	3.03419	1.44622	0.679208	1.42498	0.000275935	0.000275935	24.9543
312	KIRC	loss_cnaPANCAN337	Xp21.1	Tanespimycin	HSP90	resistance	TRUE	11	12	0.220659	-1.84018	2.06084	1.81919	3.03419	1.44622	0.679208	1.42498	0.000275935	0.000275935	24.9543
313	KIRC	loss_cnaPANCAN336	Xp21.2	Tanespimycin	HSP90	resistance	TRUE	11	12	0.220659	-1.84018	2.06084	1.81919	3.03419	1.44622	0.679208	1.42498	0.000275935	0.000275935	24.9543
314	KIRC	loss_cnaPANCAN335	Xp21.3	Tanespimycin	HSP90	resistance	TRUE	11	12	0.220659	-1.84018	2.06084	1.81919	3.03419	1.44622	0.679208	1.42498	0.000275935	0.000275935	24.9543
315	KIRC	loss_cnaPANCAN334	Xp22.32	Tanespimycin	HSP90	resistance	TRUE	11	12	0.220659	-1.84018	2.06084	1.81919	3.03419	1.44622	0.679208	1.42498	0.000275935	0.000275935	24.9543
316	KIRC	loss_cnaPANCAN339_(ATRX)	Xq13.3	Tanespimycin	HSP90	resistance	TRUE	11	12	0.220659	-1.84018	2.06084	1.81919	3.03419	1.44622	0.679208	1.42498	0.000275935	0.000275935	24.9543
317	KIRC	loss_cnaPANCAN340	Xq21.33	Tanespimycin	HSP90	resistance	TRUE	11	12	0.220659	-1.84018	2.06084	1.81919	3.03419	1.44622	0.679208	1.42498	0.000275935	0.000275935	24.9543
318	KIRC	loss_cnaPANCAN342	Xq22.3	Tanespimycin	HSP90	resistance	TRUE	11	12	0.220659	-1.84018	2.06084	1.81919	3.03419	1.44622	0.679208	1.42498	0.000275935	0.000275935	24.9543
319	KIRC	loss_cnaPANCAN343	Xq28	Tanespimycin	HSP90	resistance	TRUE	11	12	0.220659	-1.84018	2.06084	1.81919	3.03419	1.44622	0.679208	1.42498	0.000275935	0.000275935	24.9543
320	LAML	Loss_17p	NA	BI-2536	PLK1, PLK2, PLK3	resistance	TRUE	20	5	-0.53151	-2.82665	2.29514	2.02633	2.11238	1.72547	1.08652	1.33015	0.00049355	0.000278649	24.0035
321	LAML	TP53_mut	NA	Paclitaxel	Microtubule stabiliser	resistance	TRUE	13	12	-2.15228	-4.42054	2.26826	1.71852	3.60788	1.26574	0.628696	1.79204	0.000271356	0.000297538	24.0035
322	LAML	NRAS_mut	NA	OSI-027	MTORC1, MTORC2	resistance	TRUE	18	7	0.295658	-1.94185	2.23751	1.68544	1.99965	1.24917	1.11895	1.7912	0.000960875	0.0003033	24.0035
323	LAML	Loss_17p	NA	Paclitaxel	Microtubule stabiliser	resistance	TRUE	20	5	-1.18713	-3.86793	2.6808	1.95098	2.2909	1.28503	1.1702	2.08618	0.000717423	0.000310743	24.0035
324	LAML	TP53_mut	NA	Vinorelbine	Microtubule destabiliser	resistance	TRUE	13	12	-3.10453	-4.9973	1.89277	1.73474	2.22081	1.45306	0.85229	1.30261	0.000245286	0.000312405	24.0035
325	MESO	loss_cnaPANCAN33	10p12.2	Olaparib	PARP1, PARP2	resistance	TRUE	16	3	5.21979	3.59466	1.62513	2.82855	2.68287	6.99805	0.605742	0.232225	0.000318596	0.000318596	22.7788
326	MESO	loss_cnaPANCAN31	10p13	Olaparib	PARP1, PARP2	resistance	TRUE	16	3	5.21979	3.59466	1.62513	2.82855	2.68287	6.99805	0.605742	0.232225	0.000318596	0.000318596	22.7788
327	MESO	loss_cnaPANCAN32	10p13	Olaparib	PARP1, PARP2	resistance	TRUE	16	3	5.21979	3.59466	1.62513	2.82855	2.68287	6.99805	0.605742	0.232225	0.000318596	0.000318596	22.7788
328	MESO	loss_cnaPANCAN30_(LARP4B)	10p15.3	Olaparib	PARP1, PARP2	resistance	TRUE	16	3	5.21979	3.59466	1.62513	2.82855	2.68287	6.99805	0.605742	0.232225	0.000318596	0.000318596	22.7788
329	MESO	loss_cnaPANCAN254	3p21.2	AICA Ribonucleotide	AMPK agonist	resistance	TRUE	10	5	9.92151	7.91983	2.00168	2.6529	3.08666	2.10524	0.648493	0.950805	0.000320853	0.000320853	22.7788
330	LGG	gain_cnaPANCAN124_(EGFR)	7p12.1	Olaparib	PARP1, PARP2	sensitivity	TRUE	8	5	2.25242	4.54388	-2.29146	2.91841	3.33623	2.45697	0.68684	0.932635	0.00033387	0.00033387	24.0949
331	MESO	loss_cnaPANCAN254	3p21.2	GSK1070916	AURKA, AURKC	sensitivity	TRUE	15	5	1.40954	3.18956	-1.78002	2.27796	2.55466	1.73838	0.696773	1.02395	0.000336979	0.000336979	23.2771
332	LAML	Loss_17p	NA	MIM1	MCL1	resistance	FALSE	14	3	4.19926	3.07745	1.12181	3.02643	2.9219	4.17042	0.383932	0.268993	0.000254506	0.00034335	15.7896
333	LGG	Gain_2q	NA	FR-180204	ERK1, ERK2	sensitivity	TRUE	7	8	5.28595	6.03824	-0.752287	2.48572	3.08552	2.1794	0.243812	0.345181	0.000345068	0.000345068	24.0949
334	MESO	loss_cnaPANCAN137_(POT1)	7q31.31	QS11	ARFGAP1	sensitivity	TRUE	17	3	3.3563	5.13143	-1.77513	2.74253	3.00051	1.8019	0.591611	0.985147	0.000361523	0.000361523	24.3153
335	LGG	Gain_12q	NA	CP724714	ERBB2	sensitivity	TRUE	8	7	4.57391	5.31254	-0.738631	2.46765	2.15115	3.10538	0.343365	0.237855	0.000367381	0.000367381	24.0949
336	LGG	gain_cnaPANCAN243	3q26.1	TAK-715	p38alpha, p38beta	sensitivity	TRUE	10	5	3.63669	5.39968	-1.76299	2.60956	2.67741	2.47401	0.65847	0.712606	0.000369742	0.000369742	24.0949
337	MESO	Gain_15q	NA	PIK-93	PI3Kgamma	resistance	TRUE	10	9	4.74473	3.09742	1.64731	2.02424	1.76883	2.50758	0.931301	0.656932	0.000386499	0.000386499	24.871
338	LAML	loss_cnaPANCAN359_(CUL3)	2q36.1	Irinotecan	TOP1	resistance	TRUE	17	3	2.34742	0.571505	1.77591	2.49389	2.47151	2.6979	0.718553	0.658256	0.000873371	0.000395163	15.7896
339	LAML	loss_cnaPANCAN360	2q37.2	Irinotecan	TOP1	resistance	TRUE	17	3	2.34742	0.571505	1.77591	2.49389	2.47151	2.6979	0.718553	0.658256	0.000873371	0.000395163	15.7896
340	LAML	loss_cnaPANCAN361	2q37.3	Irinotecan	TOP1	resistance	TRUE	17	3	2.34742	0.571505	1.77591	2.49389	2.47151	2.6979	0.718553	0.658256	0.000873371	0.000395163	15.7896
341	MESO	loss_cnaPANCAN356_(ERCC3)	2q14.2	Mitomycin-C	DNA crosslinker	sensitivity	TRUE	17	3	-1.15526	1.02202	-2.17728	2.71274	3.08233	1.62018	0.706376	1.34385	0.00040167	0.00040167	24.871
342	LGG	gain_cnaPANCAN124_(EGFR)	7p12.1	Alectinib	ALK	sensitivity	TRUE	9	6	3.90905	4.61455	-0.705509	2.48604	2.07326	4.54292	0.34029	0.155299	0.000402725	0.000402725	24.0051
343	LGG	Gain_8p	NA	Pevonedistat	NAE	sensitivity	TRUE	5	7	-1.3605	0.993829	-2.35433	3.02829	2.27725	4.3361	1.03385	0.54296	0.00041802	0.00041802	24.0051
344	LGG	loss_cnaPANCAN30_(LARP4B)	10p15.3	SB52334	ALK5	sensitivity	TRUE	12	3	2.46339	4.97154	-2.50815	3.02439	2.90849	4.06724	0.862356	0.616672	0.000426345	0.000426345	24.0051
345	LAML	NRAS_mut	NA	Olaparib	PARP1, PARP2	resistance	TRUE	11	6	4.47062	2.69022	1.78039	2.41004	2.12516	3.68449	0.837771	0.483213	0.0002587	0.00044517	15.7896
346	MESO	loss_cnaPANCAN285	1p36.11	QL-X-138	BTK	sensitivity	TRUE	16	4	1.2662	3.18724	-1.92104	2.39205	2.33961	2.72005	0.821095	0.706253	0.000451623	0.000451623	24.871
347	MESO	loss_cnaPANCAN284	1p36.12	QL-X-138	BTK	sensitivity	TRUE	16	4	1.2662	3.18724	-1.92104	2.39205	2.33961	2.72005	0.821095	0.706253	0.000451623	0.000451623	24.871
348	MESO	loss_cnaPANCAN282	1p36.13	QL-X-138	BTK	sensitivity	TRUE	16	4	1.2662	3.18724	-1.92104	2.39205	2.33961	2.72005	0.821095	0.706253	0.000451623	0.000451623	24.871
349	MESO	loss_cnaPANCAN283	1p36.13	QL-X-138	BTK	sensitivity	TRUE	16	4	1.2662	3.18724	-1.92104	2.39205	2.33961	2.72005	0.821095	0.706253	0.000451623	0.000451623	24.871
350	MESO	Gain_15q	NA	TL-1-85	TAK	resistance	TRUE	10	9	4.58648	2.65595	1.93053	1.98845	1.50488	4.95814	1.28285	0.389366	0.000456904	0.000456904	24.871
351	MESO	Gain_11q	NA	PIK-93	PI3Kgamma	resistance	TRUE	7	12	4.49866	2.81327	1.68539	2.04434	1.73915	2.29748	0.969084	0.73358	0.00048656	0.00048656	24.871
352	MESO	loss_cnaPANCAN336	Xp21.2	PIK-93	PI3Kgamma	sensitivity	TRUE	12	7	2.81327	4.49866	-1.68539	2.04434	2.29748	1.73915	0.73358	0.969084	0.00048656	0.00048656	24.871
353	MESO	loss_cnaPANCAN339_(ATRX)	Xq13.3	PIK-93	PI3Kgamma	sensitivity	TRUE	12	7	2.81327	4.49866	-1.68539	2.04434	2.29748	1.73915	0.73358	0.969084	0.00048656	0.00048656	24.871
354	MESO	loss_cnaPANCAN341	Xq22.3	PIK-93	PI3Kgamma	sensitivity	TRUE	12	7	2.81327	4.49866	-1.68539	2.04434	2.29748	1.73915	0.73358	0.969084	0.00048656	0.00048656	24.871
355	MESO	loss_cnaPANCAN342	Xq22.3	PIK-93	PI3Kgamma	sensitivity	TRUE	12	7	2.81327	4.49866	-1.68539	2.04434	2.29748	1.73915	0.73358	0.969084	0.00048656	0.00048656	24.871
356	LAML	Gain_6p	NA	Vorinostat	HDAC inhibitor Class I, IIa, IIb, IV	sensitivity	TRUE	13	4	-0.53247	0.479192	-1.01166	2.7535	2.61365	3.67799	0.387069	0.275058	0.000226783	0.000498248	15.7896
357	LAML	TP53_mut	NA	Oxaliplatin	DNA alkylating agent	resistance	TRUE	11	9	2.68166	0.824881	1.85678	1.9734	2.0971	1.84574	0.8854	1.00598	0.000352765	0.000516774	15.7896
358	LAML	loss_cnaPANCAN359_(CUL3)	2q36.1	Oxaliplatin	DNA alkylating agent	resistance	TRUE	17	3	3.81924	1.27946	2.53978	2.64853	2.57161	3.69328	0.987624	0.687677	0.000504243	0.000524174	15.7896
359	LAML	loss_cnaPANCAN360	2q37.2	Oxaliplatin	DNA alkylating agent	resistance	TRUE	17	3	3.81924	1.27946	2.53978	2.64853	2.57161	3.69328	0.987624	0.687677	0.000504243	0.000524174	15.7896
360	LAML	loss_cnaPANCAN361	2q37.3	Oxaliplatin	DNA alkylating agent	resistance	TRUE	17	3	3.81924	1.27946	2.53978	2.64853	2.57161	3.69328	0.987624	0.687677	0.000504243	0.000524174	15.7896
361	LAML	Gain_6q	NA	Vorinostat	HDAC inhibitor Class I, IIa, IIb, IV	sensitivity	TRUE	12	5	-0.327696	0.478175	-0.805871	1.84448	1.99343	1.56133	0.404263	0.516145	0.00346226	0.000640002	18.4404
362	LAML	loss_cnaPANCAN389_(RB1)	13q14.2	Navitoclax	BCL2, BCL-XL, BCL-W	resistance	TRUE	14	4	1.26589	-1.85764	3.12352	2.56886	2.57667	2.53585	1.21223	1.23174	0.000340948	0.000754746	19.268
363	LAML	loss_cnaPANCAN359_(CUL3)	2q36.1	Camptothecin	TOP1	resistance	TRUE	17	3	-2.74503	-4.28659	1.54156	2.27496	2.39194	1.71319	0.644481	0.89982	0.001903	0.000785023	19.268
364	LAML	loss_cnaPANCAN360	2q37.2	Camptothecin	TOP1	resistance	TRUE	17	3	-2.74503	-4.28659	1.54156	2.27496	2.39194	1.71319	0.644481	0.89982	0.001903	0.000785023	19.268
365	LAML	loss_cnaPANCAN361	2q37.3	Camptothecin	TOP1	resistance	TRUE	17	3	-2.74503	-4.28659	1.54156	2.27496	2.39194	1.71319	0.644481	0.89982	0.001903	0.000785023	19.268
