# Supplementary material for: Chromosome arm aneuploidies shape tumour evolution and drug response
Source: Nat Commun. 2020 Jan 23;11:449. doi: 10.1038/s41467-020-14286-0 (PMC6978319; doi:10.1038/s41467-020-14286-0)
Supplement: Supplementary file 15 — Supplementary Data 11 [file 41467_2020_14286_MOESM15_ESM.xlsx]

## Sheet: Supplementary Data 11
Supplementary Data 11. Identification of potential synthetic lethal and synergistic resistance pharmacogenomic interactions
TCGA code	Feature 1	Feature 2	Drug	Associated with	R_both_features	R_not_both_features	S_both_features	S_not_both_features	TCGA code	fisher.test.pval	FDR_percent	potential_interaction_type
ALL	Gain_4q	Gain_14q	Rapamycin	resistance	8	6	0	7	ALL	0.0179567	0.000351327	synergistic resistance
ALL	Gain_1p	Gain_6q	Rapamycin	resistance	7	7	0	7	ALL	0.0468008	0.000702654	synergistic resistance
ALL	Gain_2p	Gain_6q	Rapamycin	resistance	7	7	0	7	ALL	0.0468008	0.000702654	synergistic resistance
ALL	Gain_2q	Gain_6q	Rapamycin	resistance	7	7	0	7	ALL	0.0468008	0.000702654	synergistic resistance
ALL	Gain_4q	Gain_12q	Rapamycin	resistance	7	7	0	7	ALL	0.0468008	0.000702654	synergistic resistance
ALL	Gain_4q	Gain_13q	Rapamycin	resistance	7	7	0	7	ALL	0.0468008	0.000702654	synergistic resistance
ALL	Gain_4q	Gain_6q	Rapamycin	resistance	7	7	0	7	ALL	0.0468008	0.000702654	synergistic resistance
ALL	Gain_5q	Gain_14q	Rapamycin	resistance	7	7	0	7	ALL	0.0468008	0.000702654	synergistic resistance
ALL	Gain_5q	Gain_6q	Rapamycin	resistance	7	7	0	7	ALL	0.0468008	0.000702654	synergistic resistance
ALL	Gain_6q	Gain_10q	Rapamycin	resistance	7	7	0	7	ALL	0.0468008	0.000702654	synergistic resistance
ALL	Gain_6q	Gain_11q	Rapamycin	resistance	7	7	0	7	ALL	0.0468008	0.000702654	synergistic resistance
ALL	Gain_6q	Gain_14q	Rapamycin	resistance	7	7	0	7	ALL	0.0468008	0.000702654	synergistic resistance
ALL	Gain_6q	Gain_22q	Rapamycin	resistance	7	7	0	7	ALL	0.0468008	0.000702654	synergistic resistance
ALL	Gain_6q	Gain_7q	Rapamycin	resistance	7	7	0	7	ALL	0.0468008	0.000702654	synergistic resistance
ALL	Gain_6q	Gain_8p	Rapamycin	resistance	7	7	0	7	ALL	0.0468008	0.000702654	synergistic resistance
ALL	Gain_9q	Gain_12q	Rapamycin	resistance	7	7	0	7	ALL	0.0468008	0.000702654	synergistic resistance
ALL	Gain_9q	Gain_14q	Rapamycin	resistance	7	7	0	7	ALL	0.0468008	0.000702654	synergistic resistance
BLCA	18q22.1_loss_cnaPANCAN26	Gain_12p	Doxorubicin	sensitivity	0	16	2	1	BLCA	0.0175439	0.000351327	synthetic lethality
BLCA	18q22.1_loss_cnaPANCAN26	Gain_6p	Doxorubicin	sensitivity	0	16	2	1	BLCA	0.0175439	0.000351327	synthetic lethality
BLCA	6q14.1_loss_cnaPANCAN230_(SYNCRIP,ZNF292)	Gain_20q	Doxorubicin	sensitivity	0	16	2	1	BLCA	0.0175439	0.000351327	synthetic lethality
BLCA	6q14.1_loss_cnaPANCAN230_(SYNCRIP,ZNF292)	Gain_6p	Doxorubicin	sensitivity	0	16	2	1	BLCA	0.0175439	0.000351327	synthetic lethality
BRCA	8q23.3_gain_cnaPANCAN89_(RAD21)	Gain_12p	Rapamycin	sensitivity	0	12	2	0	BRCA	0.010989	0.000351327	synthetic lethality
BRCA	8q23.3_gain_cnaPANCAN89_(RAD21)	Gain_2q	Rapamycin	sensitivity	0	12	2	0	BRCA	0.010989	0.000351327	synthetic lethality
BRCA	8q24.13_gain_cnaPANCAN90	Gain_12p	Rapamycin	sensitivity	0	12	2	0	BRCA	0.010989	0.000351327	synthetic lethality
BRCA	8q24.13_gain_cnaPANCAN90	Gain_2q	Rapamycin	sensitivity	0	12	2	0	BRCA	0.010989	0.000351327	synthetic lethality
BRCA	8q24.21_gain_cnaPANCAN91_(MYC)	Gain_2q	Rapamycin	sensitivity	0	12	2	0	BRCA	0.010989	0.000351327	synthetic lethality
BRCA	Gain_11q	Gain_12p	Rapamycin	sensitivity	0	12	2	0	BRCA	0.010989	0.000351327	synthetic lethality
BRCA	Gain_12p	Gain_15q	Rapamycin	sensitivity	0	12	2	0	BRCA	0.010989	0.000351327	synthetic lethality
BRCA	Gain_12p	Gain_22q	Rapamycin	sensitivity	0	12	2	0	BRCA	0.010989	0.000351327	synthetic lethality
BRCA	Gain_15q	Gain_21q	Rapamycin	sensitivity	0	12	2	0	BRCA	0.010989	0.000351327	synthetic lethality
BRCA	Gain_2q	Gain_11q	Rapamycin	sensitivity	0	12	2	0	BRCA	0.010989	0.000351327	synthetic lethality
BRCA	Gain_2q	Gain_21q	Rapamycin	sensitivity	0	12	2	0	BRCA	0.010989	0.000351327	synthetic lethality
BRCA	Gain_2q	Gain_4q	Rapamycin	sensitivity	0	12	2	0	BRCA	0.010989	0.000351327	synthetic lethality
BRCA	Gain_4q	Gain_12p	Rapamycin	sensitivity	0	12	2	0	BRCA	0.010989	0.000351327	synthetic lethality
BRCA	Gain_4q	Gain_21q	Rapamycin	sensitivity	0	12	2	0	BRCA	0.010989	0.000351327	synthetic lethality
BRCA	Gain_4q	Gain_7p	Rapamycin	sensitivity	0	12	2	0	BRCA	0.010989	0.000351327	synthetic lethality
BRCA	Gain_6p	Gain_12p	Rapamycin	sensitivity	0	12	2	0	BRCA	0.010989	0.000351327	synthetic lethality
BRCA	Gain_7p	Gain_15q	Rapamycin	sensitivity	0	12	2	0	BRCA	0.010989	0.000351327	synthetic lethality
BRCA	8q23.3_gain_cnaPANCAN89_(RAD21)	Gain_15q	Rapamycin	sensitivity	1	11	2	0	BRCA	0.032967	0.00632389	synthetic lethality
BRCA	8q23.3_gain_cnaPANCAN89_(RAD21)	Gain_21q	Rapamycin	sensitivity	1	11	2	0	BRCA	0.032967	0.00632389	synthetic lethality
BRCA	8q23.3_gain_cnaPANCAN89_(RAD21)	Gain_4q	Rapamycin	sensitivity	1	11	2	0	BRCA	0.032967	0.00632389	synthetic lethality
BRCA	8q23.3_gain_cnaPANCAN89_(RAD21)	Gain_7p	Rapamycin	sensitivity	1	11	2	0	BRCA	0.032967	0.00632389	synthetic lethality
BRCA	8q24.13_gain_cnaPANCAN90	Gain_15q	Rapamycin	sensitivity	1	11	2	0	BRCA	0.032967	0.00632389	synthetic lethality
BRCA	8q24.13_gain_cnaPANCAN90	Gain_2p	Rapamycin	sensitivity	1	11	2	0	BRCA	0.032967	0.00632389	synthetic lethality
BRCA	8q24.13_gain_cnaPANCAN90	Gain_4q	Rapamycin	sensitivity	1	11	2	0	BRCA	0.032967	0.00632389	synthetic lethality
BRCA	8q24.13_gain_cnaPANCAN90	Gain_7p	Rapamycin	sensitivity	1	11	2	0	BRCA	0.032967	0.00632389	synthetic lethality
BRCA	8q24.21_gain_cnaPANCAN91_(MYC)	Gain_12p	Rapamycin	sensitivity	1	11	2	0	BRCA	0.032967	0.00632389	synthetic lethality
BRCA	8q24.21_gain_cnaPANCAN91_(MYC)	Gain_15q	Rapamycin	sensitivity	1	11	2	0	BRCA	0.032967	0.00632389	synthetic lethality
BRCA	8q24.21_gain_cnaPANCAN91_(MYC)	Gain_4q	Rapamycin	sensitivity	1	11	2	0	BRCA	0.032967	0.00632389	synthetic lethality
BRCA	8q24.21_gain_cnaPANCAN91_(MYC)	Gain_7p	Rapamycin	sensitivity	1	11	2	0	BRCA	0.032967	0.00632389	synthetic lethality
BRCA	Gain_11q	Gain_15q	Rapamycin	sensitivity	1	11	2	0	BRCA	0.032967	0.00632389	synthetic lethality
BRCA	Gain_12p	Gain_21q	Rapamycin	sensitivity	1	11	2	0	BRCA	0.032967	0.00632389	synthetic lethality
BRCA	Gain_1q	Gain_12p	Rapamycin	sensitivity	1	11	2	0	BRCA	0.032967	0.00632389	synthetic lethality
BRCA	Gain_1q	Gain_2q	Rapamycin	sensitivity	1	11	2	0	BRCA	0.032967	0.00632389	synthetic lethality
BRCA	Gain_1q	Gain_4q	Rapamycin	sensitivity	1	11	2	0	BRCA	0.032967	0.00632389	synthetic lethality
BRCA	Gain_21q	Gain_22q	Rapamycin	sensitivity	1	11	2	0	BRCA	0.032967	0.00632389	synthetic lethality
BRCA	Gain_2p	Gain_12p	Rapamycin	sensitivity	1	11	2	0	BRCA	0.032967	0.00632389	synthetic lethality
BRCA	Gain_2p	Gain_2q	Rapamycin	sensitivity	1	11	2	0	BRCA	0.032967	0.00632389	synthetic lethality
BRCA	Gain_2p	Gain_4q	Rapamycin	sensitivity	1	11	2	0	BRCA	0.032967	0.00632389	synthetic lethality
BRCA	Gain_2p	Gain_7p	Rapamycin	sensitivity	1	11	2	0	BRCA	0.032967	0.00632389	synthetic lethality
BRCA	Gain_2q	Gain_12p	Rapamycin	sensitivity	1	11	2	0	BRCA	0.032967	0.00632389	synthetic lethality
BRCA	Gain_2q	Gain_15q	Rapamycin	sensitivity	1	11	2	0	BRCA	0.032967	0.00632389	synthetic lethality
BRCA	Gain_2q	Gain_22q	Rapamycin	sensitivity	1	11	2	0	BRCA	0.032967	0.00632389	synthetic lethality
BRCA	Gain_2q	Gain_6p	Rapamycin	sensitivity	1	11	2	0	BRCA	0.032967	0.00632389	synthetic lethality
BRCA	Gain_2q	Gain_7p	Rapamycin	sensitivity	1	11	2	0	BRCA	0.032967	0.00632389	synthetic lethality
BRCA	Gain_4q	Gain_11q	Rapamycin	sensitivity	1	11	2	0	BRCA	0.032967	0.00632389	synthetic lethality
BRCA	Gain_4q	Gain_15q	Rapamycin	sensitivity	1	11	2	0	BRCA	0.032967	0.00632389	synthetic lethality
BRCA	Gain_4q	Gain_22q	Rapamycin	sensitivity	1	11	2	0	BRCA	0.032967	0.00632389	synthetic lethality
BRCA	Gain_4q	Gain_6p	Rapamycin	sensitivity	1	11	2	0	BRCA	0.032967	0.00632389	synthetic lethality
BRCA	Gain_4q	Gain_8q	Rapamycin	sensitivity	1	11	2	0	BRCA	0.032967	0.00632389	synthetic lethality
BRCA	Gain_6p	Gain_7p	Rapamycin	sensitivity	1	11	2	0	BRCA	0.032967	0.00632389	synthetic lethality
BRCA	Gain_7p	Gain_11q	Rapamycin	sensitivity	1	11	2	0	BRCA	0.032967	0.00632389	synthetic lethality
BRCA	Gain_7p	Gain_12p	Rapamycin	sensitivity	1	11	2	0	BRCA	0.032967	0.00632389	synthetic lethality
BRCA	Gain_7p	Gain_21q	Rapamycin	sensitivity	1	11	2	0	BRCA	0.032967	0.00632389	synthetic lethality
BRCA	Gain_7p	Gain_22q	Rapamycin	sensitivity	1	11	2	0	BRCA	0.032967	0.00632389	synthetic lethality
BRCA	Gain_8q	Gain_12p	Rapamycin	sensitivity	1	11	2	0	BRCA	0.032967	0.00632389	synthetic lethality
COADREAD	KRAS_mut	Gain_1q	Erlotinib	sensitivity	1	11	3	0	COADREAD	0.00879121	0.000351327	synthetic lethality
COADREAD	KRAS_mut	Gain_9q	Erlotinib	sensitivity	1	11	3	0	COADREAD	0.00879121	0.000351327	synthetic lethality
COADREAD	KRAS_mut	Gain_13q	Erlotinib	sensitivity	2	10	3	0	COADREAD	0.021978	0.00105398	synthetic lethality
COADREAD	18q21.2_loss_cnaPANCAN22	Gain_13q	Erlotinib	sensitivity	0	12	2	1	COADREAD	0.0285714	0.00140531	synthetic lethality
COADREAD	18q21.2_loss_cnaPANCAN22	Gain_1q	Erlotinib	sensitivity	0	12	2	1	COADREAD	0.0285714	0.00140531	synthetic lethality
COADREAD	18q21.2_loss_cnaPANCAN22	Gain_3q	Erlotinib	sensitivity	0	12	2	1	COADREAD	0.0285714	0.00140531	synthetic lethality
COADREAD	18q21.2_loss_cnaPANCAN22	Gain_6p	Erlotinib	sensitivity	0	12	2	1	COADREAD	0.0285714	0.00140531	synthetic lethality
COADREAD	18q21.2_loss_cnaPANCAN22	Gain_9q	Erlotinib	sensitivity	0	12	2	1	COADREAD	0.0285714	0.00140531	synthetic lethality
COADREAD	18q21.2_loss_cnaPANCAN22	Loss_18q	Erlotinib	sensitivity	0	12	2	1	COADREAD	0.0285714	0.00140531	synthetic lethality
COADREAD	18q21.2_loss_cnaPANCAN23_(SMAD4)	Gain_13q	Erlotinib	sensitivity	0	12	2	1	COADREAD	0.0285714	0.00140531	synthetic lethality
COADREAD	18q21.2_loss_cnaPANCAN23_(SMAD4)	Gain_1q	Erlotinib	sensitivity	0	12	2	1	COADREAD	0.0285714	0.00140531	synthetic lethality
COADREAD	18q21.2_loss_cnaPANCAN23_(SMAD4)	Gain_3q	Erlotinib	sensitivity	0	12	2	1	COADREAD	0.0285714	0.00140531	synthetic lethality
COADREAD	18q21.2_loss_cnaPANCAN23_(SMAD4)	Gain_6p	Erlotinib	sensitivity	0	12	2	1	COADREAD	0.0285714	0.00140531	synthetic lethality
COADREAD	18q21.2_loss_cnaPANCAN23_(SMAD4)	Gain_9q	Erlotinib	sensitivity	0	12	2	1	COADREAD	0.0285714	0.00140531	synthetic lethality
COADREAD	18q21.2_loss_cnaPANCAN23_(SMAD4)	Loss_18q	Erlotinib	sensitivity	0	12	2	1	COADREAD	0.0285714	0.00140531	synthetic lethality
COADREAD	18q21.31_loss_cnaPANCAN24	Gain_13q	Erlotinib	sensitivity	0	12	2	1	COADREAD	0.0285714	0.00140531	synthetic lethality
COADREAD	18q21.31_loss_cnaPANCAN24	Gain_1q	Erlotinib	sensitivity	0	12	2	1	COADREAD	0.0285714	0.00140531	synthetic lethality
COADREAD	18q21.31_loss_cnaPANCAN24	Gain_3q	Erlotinib	sensitivity	0	12	2	1	COADREAD	0.0285714	0.00140531	synthetic lethality
COADREAD	18q21.31_loss_cnaPANCAN24	Gain_6p	Erlotinib	sensitivity	0	12	2	1	COADREAD	0.0285714	0.00140531	synthetic lethality
COADREAD	18q21.31_loss_cnaPANCAN24	Gain_9q	Erlotinib	sensitivity	0	12	2	1	COADREAD	0.0285714	0.00140531	synthetic lethality
COADREAD	18q21.31_loss_cnaPANCAN24	Loss_18q	Erlotinib	sensitivity	0	12	2	1	COADREAD	0.0285714	0.00140531	synthetic lethality
COADREAD	18q22.1_loss_cnaPANCAN25	Gain_13q	Erlotinib	sensitivity	0	12	2	1	COADREAD	0.0285714	0.00140531	synthetic lethality
COADREAD	18q22.1_loss_cnaPANCAN25	Gain_1q	Erlotinib	sensitivity	0	12	2	1	COADREAD	0.0285714	0.00140531	synthetic lethality
COADREAD	18q22.1_loss_cnaPANCAN25	Gain_3q	Erlotinib	sensitivity	0	12	2	1	COADREAD	0.0285714	0.00140531	synthetic lethality
COADREAD	18q22.1_loss_cnaPANCAN25	Gain_6p	Erlotinib	sensitivity	0	12	2	1	COADREAD	0.0285714	0.00140531	synthetic lethality
COADREAD	18q22.1_loss_cnaPANCAN25	Gain_9q	Erlotinib	sensitivity	0	12	2	1	COADREAD	0.0285714	0.00140531	synthetic lethality
COADREAD	18q22.1_loss_cnaPANCAN25	Loss_18q	Erlotinib	sensitivity	0	12	2	1	COADREAD	0.0285714	0.00140531	synthetic lethality
COADREAD	18q22.1_loss_cnaPANCAN26	Gain_3q	Erlotinib	sensitivity	0	12	2	1	COADREAD	0.0285714	0.00140531	synthetic lethality
COADREAD	18q22.1_loss_cnaPANCAN26	Loss_18q	Erlotinib	sensitivity	0	12	2	1	COADREAD	0.0285714	0.00140531	synthetic lethality
COADREAD	20p12.1_loss_cnaPANCAN368	Gain_5q	Erlotinib	sensitivity	0	12	2	1	COADREAD	0.0285714	0.00140531	synthetic lethality
COADREAD	8p23.3_loss_cnaPANCAN92	Loss_18q	Erlotinib	sensitivity	0	12	2	1	COADREAD	0.0285714	0.00140531	synthetic lethality
COADREAD	ACVR2A_mut	Gain_1q	Erlotinib	sensitivity	0	12	2	1	COADREAD	0.0285714	0.00140531	synthetic lethality
COADREAD	ACVR2A_mut	Gain_5p	Erlotinib	sensitivity	0	12	2	1	COADREAD	0.0285714	0.00140531	synthetic lethality
COADREAD	ACVR2A_mut	Gain_9q	Erlotinib	sensitivity	0	12	2	1	COADREAD	0.0285714	0.00140531	synthetic lethality
COADREAD	APC_mut	Loss_18q	Erlotinib	sensitivity	0	12	2	1	COADREAD	0.0285714	0.00140531	synthetic lethality
COADREAD	Gain_12q	Loss_18q	Erlotinib	sensitivity	0	12	2	1	COADREAD	0.0285714	0.00140531	synthetic lethality
COADREAD	Gain_13q	Loss_18q	Erlotinib	sensitivity	0	12	2	1	COADREAD	0.0285714	0.00140531	synthetic lethality
COADREAD	Gain_1q	Loss_18q	Erlotinib	sensitivity	0	12	2	1	COADREAD	0.0285714	0.00140531	synthetic lethality
COADREAD	Gain_3q	Loss_18q	Erlotinib	sensitivity	0	12	2	1	COADREAD	0.0285714	0.00140531	synthetic lethality
COADREAD	Gain_6p	Loss_18q	Erlotinib	sensitivity	0	12	2	1	COADREAD	0.0285714	0.00140531	synthetic lethality
COADREAD	Gain_7p	Loss_18q	Erlotinib	sensitivity	0	12	2	1	COADREAD	0.0285714	0.00140531	synthetic lethality
COADREAD	Gain_9q	Loss_18q	Erlotinib	sensitivity	0	12	2	1	COADREAD	0.0285714	0.00140531	synthetic lethality
COADREAD	KRAS_mut	20p12.1_loss_cnaPANCAN368	Erlotinib	sensitivity	0	12	2	1	COADREAD	0.0285714	0.00140531	synthetic lethality
COADREAD	KRAS_mut	Gain_3q	Erlotinib	sensitivity	0	12	2	1	COADREAD	0.0285714	0.00140531	synthetic lethality
COADREAD	KRAS_mut	Gain_5p	Erlotinib	sensitivity	0	12	2	1	COADREAD	0.0285714	0.00140531	synthetic lethality
COADREAD	KRAS_mut	Gain_5q	Erlotinib	sensitivity	0	12	2	1	COADREAD	0.0285714	0.00140531	synthetic lethality
COADREAD	KRAS_mut	Loss_18q	Erlotinib	sensitivity	0	12	2	1	COADREAD	0.0285714	0.00140531	synthetic lethality
COADREAD	Loss_18q	Gain_20q	Erlotinib	sensitivity	0	12	2	1	COADREAD	0.0285714	0.00140531	synthetic lethality
COADREAD	TP53_mut	Loss_18q	Erlotinib	sensitivity	0	12	2	1	COADREAD	0.0285714	0.00140531	synthetic lethality
COADREAD	Xp11.3_loss_cnaPANCAN338	Gain_5q	Erlotinib	sensitivity	0	12	2	1	COADREAD	0.0285714	0.00140531	synthetic lethality
COADREAD	Xp21.1_loss_cnaPANCAN337	Gain_5q	Erlotinib	sensitivity	0	12	2	1	COADREAD	0.0285714	0.00140531	synthetic lethality
COADREAD	Xp21.2_loss_cnaPANCAN336	Gain_5q	Erlotinib	sensitivity	0	12	2	1	COADREAD	0.0285714	0.00140531	synthetic lethality
COADREAD	Xp21.3_loss_cnaPANCAN335	Gain_5q	Erlotinib	sensitivity	0	12	2	1	COADREAD	0.0285714	0.00140531	synthetic lethality
COADREAD	Xp22.32_loss_cnaPANCAN334	Gain_5q	Erlotinib	sensitivity	0	12	2	1	COADREAD	0.0285714	0.00140531	synthetic lethality
DLBC	1p36.32_loss_cnaPANCAN281_(RPL22)	Xq13.3_loss_cnaPANCAN339_(ATRX)	Erlotinib	sensitivity	0	22	3	2	DLBC	0.0034188	0.000351327	synthetic lethality
DLBC	1p36.32_loss_cnaPANCAN281_(RPL22)	Xq21.33_loss_cnaPANCAN340	Erlotinib	sensitivity	0	22	3	2	DLBC	0.0034188	0.000351327	synthetic lethality
DLBC	1p36.32_loss_cnaPANCAN281_(RPL22)	Xq22.3_loss_cnaPANCAN341	Erlotinib	sensitivity	0	22	3	2	DLBC	0.0034188	0.000351327	synthetic lethality
DLBC	1p36.32_loss_cnaPANCAN281_(RPL22)	Xq22.3_loss_cnaPANCAN342	Erlotinib	sensitivity	0	22	3	2	DLBC	0.0034188	0.000351327	synthetic lethality
DLBC	1p36.32_loss_cnaPANCAN281_(RPL22)	Xq28_loss_cnaPANCAN343	Erlotinib	sensitivity	0	22	3	2	DLBC	0.0034188	0.000351327	synthetic lethality
DLBC	1p36.32_loss_cnaPANCAN281_(RPL22)	Xp11.3_loss_cnaPANCAN338	Erlotinib	sensitivity	1	21	3	2	DLBC	0.0128205	0.00210796	synthetic lethality
DLBC	1p36.32_loss_cnaPANCAN281_(RPL22)	Xp22.32_loss_cnaPANCAN334	Erlotinib	sensitivity	1	21	3	2	DLBC	0.0128205	0.00210796	synthetic lethality
DLBC	Xq21.33_loss_cnaPANCAN340	Xq28_loss_cnaPANCAN343	Erlotinib	sensitivity	8	14	5	0	DLBC	0.015942	0.00281062	synthetic lethality
DLBC	Xq22.3_loss_cnaPANCAN341	Xq28_loss_cnaPANCAN343	Erlotinib	sensitivity	8	14	5	0	DLBC	0.015942	0.00281062	synthetic lethality
DLBC	Xq22.3_loss_cnaPANCAN342	Xq28_loss_cnaPANCAN343	Erlotinib	sensitivity	8	14	5	0	DLBC	0.015942	0.00281062	synthetic lethality
DLBC	16q23.1_loss_cnaPANCAN120	4q28.3_loss_cnaPANCAN208_(PCDH18)	Erlotinib	sensitivity	0	22	2	3	DLBC	0.02849	0.0038646	synthetic lethality
DLBC	18q22.1_loss_cnaPANCAN26	2q37.3_loss_cnaPANCAN361	Erlotinib	sensitivity	0	22	2	3	DLBC	0.02849	0.0038646	synthetic lethality
DLBC	4q22.1_loss_cnaPANCAN205	4q28.3_loss_cnaPANCAN208_(PCDH18)	Erlotinib	sensitivity	0	22	2	3	DLBC	0.02849	0.0038646	synthetic lethality
DLBC	4q28.3_loss_cnaPANCAN208_(PCDH18)	3p14.2_loss_cnaPANCAN257	Erlotinib	sensitivity	0	22	2	3	DLBC	0.02849	0.0038646	synthetic lethality
DLBC	4q28.3_loss_cnaPANCAN208_(PCDH18)	Xq21.33_loss_cnaPANCAN340	Erlotinib	sensitivity	0	22	2	3	DLBC	0.02849	0.0038646	synthetic lethality
DLBC	4q28.3_loss_cnaPANCAN208_(PCDH18)	Xq22.3_loss_cnaPANCAN341	Erlotinib	sensitivity	0	22	2	3	DLBC	0.02849	0.0038646	synthetic lethality
DLBC	4q28.3_loss_cnaPANCAN208_(PCDH18)	Xq22.3_loss_cnaPANCAN342	Erlotinib	sensitivity	0	22	2	3	DLBC	0.02849	0.0038646	synthetic lethality
DLBC	4q28.3_loss_cnaPANCAN208_(PCDH18)	Xq28_loss_cnaPANCAN343	Erlotinib	sensitivity	0	22	2	3	DLBC	0.02849	0.0038646	synthetic lethality
DLBC	5q21.1_loss_cnaPANCAN184_(APC)	4q22.1_loss_cnaPANCAN205	Erlotinib	sensitivity	0	22	2	3	DLBC	0.02849	0.0038646	synthetic lethality
DLBC	5q21.1_loss_cnaPANCAN184_(APC)	4q28.3_loss_cnaPANCAN208_(PCDH18)	Erlotinib	sensitivity	0	22	2	3	DLBC	0.02849	0.0038646	synthetic lethality
DLBC	8p23.3_loss_cnaPANCAN92	16q23.1_loss_cnaPANCAN120	Erlotinib	sensitivity	0	22	2	3	DLBC	0.02849	0.0038646	synthetic lethality
DLBC	8p23.3_loss_cnaPANCAN92	4q22.1_loss_cnaPANCAN205	Erlotinib	sensitivity	0	22	2	3	DLBC	0.02849	0.0038646	synthetic lethality
DLBC	8p23.3_loss_cnaPANCAN92	4q28.3_loss_cnaPANCAN208_(PCDH18)	Erlotinib	sensitivity	0	22	2	3	DLBC	0.02849	0.0038646	synthetic lethality
DLBC	CREBBP_mut	1p36.32_loss_cnaPANCAN281_(RPL22)	Erlotinib	sensitivity	0	22	2	3	DLBC	0.02849	0.0038646	synthetic lethality
DLBC	CREBBP_mut	MLL2_mut	Erlotinib	sensitivity	0	22	2	3	DLBC	0.02849	0.0038646	synthetic lethality
DLBC	EZH2_mut	1p36.32_loss_cnaPANCAN281_(RPL22)	Erlotinib	sensitivity	0	22	2	3	DLBC	0.02849	0.0038646	synthetic lethality
DLBC	EZH2_mut	3p14.2_loss_cnaPANCAN257	Erlotinib	sensitivity	0	22	2	3	DLBC	0.02849	0.0038646	synthetic lethality
DLBC	Xq28_loss_cnaPANCAN343	2q37.3_loss_cnaPANCAN361	Erlotinib	sensitivity	0	22	2	3	DLBC	0.02849	0.0038646	synthetic lethality
DLBC	18q22.1_loss_cnaPANCAN26	Xq21.33_loss_cnaPANCAN340	Erlotinib	sensitivity	2	20	3	2	DLBC	0.0299889	0.0101885	synthetic lethality
DLBC	18q22.1_loss_cnaPANCAN26	Xq22.3_loss_cnaPANCAN341	Erlotinib	sensitivity	2	20	3	2	DLBC	0.0299889	0.0101885	synthetic lethality
DLBC	18q22.1_loss_cnaPANCAN26	Xq22.3_loss_cnaPANCAN342	Erlotinib	sensitivity	2	20	3	2	DLBC	0.0299889	0.0101885	synthetic lethality
DLBC	18q22.1_loss_cnaPANCAN26	Xq28_loss_cnaPANCAN343	Erlotinib	sensitivity	2	20	3	2	DLBC	0.0299889	0.0101885	synthetic lethality
DLBC	1p36.32_loss_cnaPANCAN281_(RPL22)	Xp21.1_loss_cnaPANCAN337	Erlotinib	sensitivity	2	20	3	2	DLBC	0.0299889	0.0101885	synthetic lethality
DLBC	1p36.32_loss_cnaPANCAN281_(RPL22)	Xp21.2_loss_cnaPANCAN336	Erlotinib	sensitivity	2	20	3	2	DLBC	0.0299889	0.0101885	synthetic lethality
DLBC	1p36.32_loss_cnaPANCAN281_(RPL22)	Xp21.3_loss_cnaPANCAN335	Erlotinib	sensitivity	2	20	3	2	DLBC	0.0299889	0.0101885	synthetic lethality
DLBC	16q23.1_loss_cnaPANCAN120	5q21.1_loss_cnaPANCAN184_(APC)	Rapamycin	sensitivity	0	15	3	5	DLBC	0.0316206	0.0126478	synthetic lethality
DLBC	3p14.2_loss_cnaPANCAN257	Gain_7p	Rapamycin	sensitivity	0	15	3	5	DLBC	0.0316206	0.0126478	synthetic lethality
DLBC	TP53_mut	1p36.32_loss_cnaPANCAN281_(RPL22)	Rapamycin	sensitivity	0	15	3	5	DLBC	0.0316206	0.0126478	synthetic lethality
DLBC	TP53_mut	16q23.1_loss_cnaPANCAN120	Rapamycin	sensitivity	1	14	4	4	DLBC	0.0328687	0.0137018	synthetic lethality
DLBC	Xq21.33_loss_cnaPANCAN340	Xq22.3_loss_cnaPANCAN341	Erlotinib	sensitivity	9	13	5	0	DLBC	0.0407407	0.0140531	synthetic lethality
DLBC	Xq21.33_loss_cnaPANCAN340	Xq22.3_loss_cnaPANCAN342	Erlotinib	sensitivity	9	13	5	0	DLBC	0.0407407	0.0140531	synthetic lethality
DLBC	Xq22.3_loss_cnaPANCAN341	Xq22.3_loss_cnaPANCAN342	Erlotinib	sensitivity	9	13	5	0	DLBC	0.0407407	0.0140531	synthetic lethality
ESCA	18q22.1_loss_cnaPANCAN26	21q11.2_loss_cnaPANCAN369	Rapamycin	sensitivity	0	6	2	0	ESCA	0.0357143	0.000351327	synthetic lethality
ESCA	18q22.1_loss_cnaPANCAN26	2q32.1_loss_cnaPANCAN358	Rapamycin	sensitivity	0	6	2	0	ESCA	0.0357143	0.000351327	synthetic lethality
ESCA	18q22.1_loss_cnaPANCAN26	7q22.3_loss_cnaPANCAN134	Rapamycin	sensitivity	0	6	2	0	ESCA	0.0357143	0.000351327	synthetic lethality
ESCA	18q22.1_loss_cnaPANCAN26	7q31.1_loss_cnaPANCAN135	Rapamycin	sensitivity	0	6	2	0	ESCA	0.0357143	0.000351327	synthetic lethality
ESCA	18q22.1_loss_cnaPANCAN26	7q31.31_loss_cnaPANCAN136	Rapamycin	sensitivity	0	6	2	0	ESCA	0.0357143	0.000351327	synthetic lethality
ESCA	18q22.1_loss_cnaPANCAN26	7q31.31_loss_cnaPANCAN137_(POT1)	Rapamycin	sensitivity	0	6	2	0	ESCA	0.0357143	0.000351327	synthetic lethality
ESCA	18q22.1_loss_cnaPANCAN26	Gain_15q	Rapamycin	sensitivity	0	6	2	0	ESCA	0.0357143	0.000351327	synthetic lethality
ESCA	2q32.1_loss_cnaPANCAN358	21q11.2_loss_cnaPANCAN369	Rapamycin	sensitivity	0	6	2	0	ESCA	0.0357143	0.000351327	synthetic lethality
ESCA	2q32.1_loss_cnaPANCAN358	Gain_20p	Rapamycin	sensitivity	0	6	2	0	ESCA	0.0357143	0.000351327	synthetic lethality
ESCA	2q32.1_loss_cnaPANCAN358	Gain_20q	Rapamycin	sensitivity	0	6	2	0	ESCA	0.0357143	0.000351327	synthetic lethality
ESCA	2q32.1_loss_cnaPANCAN358	Gain_6p	Rapamycin	sensitivity	0	6	2	0	ESCA	0.0357143	0.000351327	synthetic lethality
ESCA	5q21.1_loss_cnaPANCAN184_(APC)	2q32.1_loss_cnaPANCAN358	Rapamycin	sensitivity	0	6	2	0	ESCA	0.0357143	0.000351327	synthetic lethality
ESCA	7q22.3_loss_cnaPANCAN134	7q31.1_loss_cnaPANCAN135	Rapamycin	sensitivity	0	6	2	0	ESCA	0.0357143	0.000351327	synthetic lethality
ESCA	7q22.3_loss_cnaPANCAN134	7q31.31_loss_cnaPANCAN136	Rapamycin	sensitivity	0	6	2	0	ESCA	0.0357143	0.000351327	synthetic lethality
ESCA	7q22.3_loss_cnaPANCAN134	7q31.31_loss_cnaPANCAN137_(POT1)	Rapamycin	sensitivity	0	6	2	0	ESCA	0.0357143	0.000351327	synthetic lethality
ESCA	7q22.3_loss_cnaPANCAN134	21q11.2_loss_cnaPANCAN369	Rapamycin	sensitivity	0	6	2	0	ESCA	0.0357143	0.000351327	synthetic lethality
ESCA	7q22.3_loss_cnaPANCAN134	2q32.1_loss_cnaPANCAN358	Rapamycin	sensitivity	0	6	2	0	ESCA	0.0357143	0.000351327	synthetic lethality
ESCA	7q22.3_loss_cnaPANCAN134	5q21.1_loss_cnaPANCAN184_(APC)	Rapamycin	sensitivity	0	6	2	0	ESCA	0.0357143	0.000351327	synthetic lethality
ESCA	7q22.3_loss_cnaPANCAN134	9p24.3_loss_cnaPANCAN144_(BNC2,CDKN2A,JAK2,PSIP1)	Rapamycin	sensitivity	0	6	2	0	ESCA	0.0357143	0.000351327	synthetic lethality
ESCA	7q22.3_loss_cnaPANCAN134	Gain_14q	Rapamycin	sensitivity	0	6	2	0	ESCA	0.0357143	0.000351327	synthetic lethality
ESCA	7q22.3_loss_cnaPANCAN134	Gain_15q	Rapamycin	sensitivity	0	6	2	0	ESCA	0.0357143	0.000351327	synthetic lethality
ESCA	7q22.3_loss_cnaPANCAN134	Gain_1q	Rapamycin	sensitivity	0	6	2	0	ESCA	0.0357143	0.000351327	synthetic lethality
ESCA	7q22.3_loss_cnaPANCAN134	Gain_20p	Rapamycin	sensitivity	0	6	2	0	ESCA	0.0357143	0.000351327	synthetic lethality
ESCA	7q22.3_loss_cnaPANCAN134	Gain_20q	Rapamycin	sensitivity	0	6	2	0	ESCA	0.0357143	0.000351327	synthetic lethality
ESCA	7q22.3_loss_cnaPANCAN134	Gain_2p	Rapamycin	sensitivity	0	6	2	0	ESCA	0.0357143	0.000351327	synthetic lethality
ESCA	7q22.3_loss_cnaPANCAN134	Gain_5p	Rapamycin	sensitivity	0	6	2	0	ESCA	0.0357143	0.000351327	synthetic lethality
ESCA	7q22.3_loss_cnaPANCAN134	Gain_6p	Rapamycin	sensitivity	0	6	2	0	ESCA	0.0357143	0.000351327	synthetic lethality
ESCA	7q22.3_loss_cnaPANCAN134	Xp11.3_loss_cnaPANCAN338	Rapamycin	sensitivity	0	6	2	0	ESCA	0.0357143	0.000351327	synthetic lethality
ESCA	7q22.3_loss_cnaPANCAN134	Xp21.1_loss_cnaPANCAN337	Rapamycin	sensitivity	0	6	2	0	ESCA	0.0357143	0.000351327	synthetic lethality
ESCA	7q22.3_loss_cnaPANCAN134	Xp21.2_loss_cnaPANCAN336	Rapamycin	sensitivity	0	6	2	0	ESCA	0.0357143	0.000351327	synthetic lethality
ESCA	7q22.3_loss_cnaPANCAN134	Xp21.3_loss_cnaPANCAN335	Rapamycin	sensitivity	0	6	2	0	ESCA	0.0357143	0.000351327	synthetic lethality
ESCA	7q31.1_loss_cnaPANCAN135	2q32.1_loss_cnaPANCAN358	Rapamycin	sensitivity	0	6	2	0	ESCA	0.0357143	0.000351327	synthetic lethality
ESCA	7q31.1_loss_cnaPANCAN135	Gain_15q	Rapamycin	sensitivity	0	6	2	0	ESCA	0.0357143	0.000351327	synthetic lethality
ESCA	7q31.1_loss_cnaPANCAN135	Gain_20p	Rapamycin	sensitivity	0	6	2	0	ESCA	0.0357143	0.000351327	synthetic lethality
ESCA	7q31.1_loss_cnaPANCAN135	Gain_2p	Rapamycin	sensitivity	0	6	2	0	ESCA	0.0357143	0.000351327	synthetic lethality
ESCA	7q31.1_loss_cnaPANCAN135	Xp11.3_loss_cnaPANCAN338	Rapamycin	sensitivity	0	6	2	0	ESCA	0.0357143	0.000351327	synthetic lethality
ESCA	7q31.1_loss_cnaPANCAN135	Xp21.1_loss_cnaPANCAN337	Rapamycin	sensitivity	0	6	2	0	ESCA	0.0357143	0.000351327	synthetic lethality
ESCA	7q31.1_loss_cnaPANCAN135	Xp21.2_loss_cnaPANCAN336	Rapamycin	sensitivity	0	6	2	0	ESCA	0.0357143	0.000351327	synthetic lethality
ESCA	7q31.1_loss_cnaPANCAN135	Xp21.3_loss_cnaPANCAN335	Rapamycin	sensitivity	0	6	2	0	ESCA	0.0357143	0.000351327	synthetic lethality
ESCA	7q31.31_loss_cnaPANCAN136	2q32.1_loss_cnaPANCAN358	Rapamycin	sensitivity	0	6	2	0	ESCA	0.0357143	0.000351327	synthetic lethality
ESCA	7q31.31_loss_cnaPANCAN136	Gain_15q	Rapamycin	sensitivity	0	6	2	0	ESCA	0.0357143	0.000351327	synthetic lethality
ESCA	7q31.31_loss_cnaPANCAN136	Gain_20p	Rapamycin	sensitivity	0	6	2	0	ESCA	0.0357143	0.000351327	synthetic lethality
ESCA	7q31.31_loss_cnaPANCAN136	Gain_2p	Rapamycin	sensitivity	0	6	2	0	ESCA	0.0357143	0.000351327	synthetic lethality
ESCA	7q31.31_loss_cnaPANCAN136	Xp11.3_loss_cnaPANCAN338	Rapamycin	sensitivity	0	6	2	0	ESCA	0.0357143	0.000351327	synthetic lethality
ESCA	7q31.31_loss_cnaPANCAN136	Xp21.1_loss_cnaPANCAN337	Rapamycin	sensitivity	0	6	2	0	ESCA	0.0357143	0.000351327	synthetic lethality
ESCA	7q31.31_loss_cnaPANCAN136	Xp21.2_loss_cnaPANCAN336	Rapamycin	sensitivity	0	6	2	0	ESCA	0.0357143	0.000351327	synthetic lethality
ESCA	7q31.31_loss_cnaPANCAN136	Xp21.3_loss_cnaPANCAN335	Rapamycin	sensitivity	0	6	2	0	ESCA	0.0357143	0.000351327	synthetic lethality
ESCA	7q31.31_loss_cnaPANCAN137_(POT1)	2q32.1_loss_cnaPANCAN358	Rapamycin	sensitivity	0	6	2	0	ESCA	0.0357143	0.000351327	synthetic lethality
ESCA	7q31.31_loss_cnaPANCAN137_(POT1)	Gain_15q	Rapamycin	sensitivity	0	6	2	0	ESCA	0.0357143	0.000351327	synthetic lethality
ESCA	7q31.31_loss_cnaPANCAN137_(POT1)	Gain_20p	Rapamycin	sensitivity	0	6	2	0	ESCA	0.0357143	0.000351327	synthetic lethality
ESCA	7q31.31_loss_cnaPANCAN137_(POT1)	Gain_2p	Rapamycin	sensitivity	0	6	2	0	ESCA	0.0357143	0.000351327	synthetic lethality
ESCA	7q31.31_loss_cnaPANCAN137_(POT1)	Xp11.3_loss_cnaPANCAN338	Rapamycin	sensitivity	0	6	2	0	ESCA	0.0357143	0.000351327	synthetic lethality
ESCA	7q31.31_loss_cnaPANCAN137_(POT1)	Xp21.1_loss_cnaPANCAN337	Rapamycin	sensitivity	0	6	2	0	ESCA	0.0357143	0.000351327	synthetic lethality
ESCA	7q31.31_loss_cnaPANCAN137_(POT1)	Xp21.2_loss_cnaPANCAN336	Rapamycin	sensitivity	0	6	2	0	ESCA	0.0357143	0.000351327	synthetic lethality
ESCA	7q31.31_loss_cnaPANCAN137_(POT1)	Xp21.3_loss_cnaPANCAN335	Rapamycin	sensitivity	0	6	2	0	ESCA	0.0357143	0.000351327	synthetic lethality
ESCA	8p23.3_loss_cnaPANCAN92	2q32.1_loss_cnaPANCAN358	Rapamycin	sensitivity	0	6	2	0	ESCA	0.0357143	0.000351327	synthetic lethality
ESCA	8p23.3_loss_cnaPANCAN92	7q22.3_loss_cnaPANCAN134	Rapamycin	sensitivity	0	6	2	0	ESCA	0.0357143	0.000351327	synthetic lethality
ESCA	8p23.3_loss_cnaPANCAN92	Gain_15q	Rapamycin	sensitivity	0	6	2	0	ESCA	0.0357143	0.000351327	synthetic lethality
ESCA	8p23.3_loss_cnaPANCAN92	Gain_20p	Rapamycin	sensitivity	0	6	2	0	ESCA	0.0357143	0.000351327	synthetic lethality
ESCA	8p23.3_loss_cnaPANCAN92	Gain_2p	Rapamycin	sensitivity	0	6	2	0	ESCA	0.0357143	0.000351327	synthetic lethality
ESCA	TP53_mut	7q22.3_loss_cnaPANCAN134	Rapamycin	sensitivity	0	6	2	0	ESCA	0.0357143	0.000351327	synthetic lethality
ESCA	Xp11.3_loss_cnaPANCAN338	21q11.2_loss_cnaPANCAN369	Rapamycin	sensitivity	0	6	2	0	ESCA	0.0357143	0.000351327	synthetic lethality
ESCA	Xp11.3_loss_cnaPANCAN338	Gain_20p	Rapamycin	sensitivity	0	6	2	0	ESCA	0.0357143	0.000351327	synthetic lethality
ESCA	Xp21.1_loss_cnaPANCAN337	21q11.2_loss_cnaPANCAN369	Rapamycin	sensitivity	0	6	2	0	ESCA	0.0357143	0.000351327	synthetic lethality
ESCA	Xp21.1_loss_cnaPANCAN337	Gain_20p	Rapamycin	sensitivity	0	6	2	0	ESCA	0.0357143	0.000351327	synthetic lethality
ESCA	Xp21.2_loss_cnaPANCAN336	21q11.2_loss_cnaPANCAN369	Rapamycin	sensitivity	0	6	2	0	ESCA	0.0357143	0.000351327	synthetic lethality
ESCA	Xp21.2_loss_cnaPANCAN336	Gain_20p	Rapamycin	sensitivity	0	6	2	0	ESCA	0.0357143	0.000351327	synthetic lethality
ESCA	Xp21.3_loss_cnaPANCAN335	21q11.2_loss_cnaPANCAN369	Rapamycin	sensitivity	0	6	2	0	ESCA	0.0357143	0.000351327	synthetic lethality
ESCA	Xp21.3_loss_cnaPANCAN335	Gain_20p	Rapamycin	sensitivity	0	6	2	0	ESCA	0.0357143	0.000351327	synthetic lethality
ESCA	11q13.2_gain_cnaPANCAN59_(CCND1,CTTN)	Gain_11p	Erlotinib	resistance	2	0	0	6	ESCA	0.0357143	0.000351327	synergistic resistance
ESCA	11q13.2_gain_cnaPANCAN59_(CCND1,CTTN)	Gain_22q	Erlotinib	resistance	2	0	0	6	ESCA	0.0357143	0.000351327	synergistic resistance
ESCA	11q13.2_gain_cnaPANCAN59_(CCND1,CTTN)	Gain_5q	Erlotinib	resistance	2	0	0	6	ESCA	0.0357143	0.000351327	synergistic resistance
ESCA	11q13.2_gain_cnaPANCAN59_(CCND1,CTTN)	Gain_9p	Erlotinib	resistance	2	0	0	6	ESCA	0.0357143	0.000351327	synergistic resistance
ESCA	11q13.2_gain_cnaPANCAN59_(CCND1,CTTN)	Gain_9q	Erlotinib	resistance	2	0	0	6	ESCA	0.0357143	0.000351327	synergistic resistance
ESCA	18q21.2_loss_cnaPANCAN22	11q13.2_gain_cnaPANCAN59_(CCND1,CTTN)	Erlotinib	resistance	2	0	0	6	ESCA	0.0357143	0.000351327	synergistic resistance
ESCA	18q21.2_loss_cnaPANCAN22	9p24.3_loss_cnaPANCAN144_(BNC2,CDKN2A,JAK2,PSIP1)	Erlotinib	resistance	2	0	0	6	ESCA	0.0357143	0.000351327	synergistic resistance
ESCA	18q21.2_loss_cnaPANCAN22	Gain_11p	Erlotinib	resistance	2	0	0	6	ESCA	0.0357143	0.000351327	synergistic resistance
ESCA	18q21.2_loss_cnaPANCAN22	Gain_16q	Erlotinib	resistance	2	0	0	6	ESCA	0.0357143	0.000351327	synergistic resistance
ESCA	18q21.2_loss_cnaPANCAN22	Gain_22q	Erlotinib	resistance	2	0	0	6	ESCA	0.0357143	0.000351327	synergistic resistance
ESCA	18q21.2_loss_cnaPANCAN22	Gain_3q	Erlotinib	resistance	2	0	0	6	ESCA	0.0357143	0.000351327	synergistic resistance
ESCA	18q21.2_loss_cnaPANCAN22	Gain_5q	Erlotinib	resistance	2	0	0	6	ESCA	0.0357143	0.000351327	synergistic resistance
ESCA	18q21.2_loss_cnaPANCAN22	Gain_9p	Erlotinib	resistance	2	0	0	6	ESCA	0.0357143	0.000351327	synergistic resistance
ESCA	18q21.2_loss_cnaPANCAN23_(SMAD4)	11q13.2_gain_cnaPANCAN59_(CCND1,CTTN)	Erlotinib	resistance	2	0	0	6	ESCA	0.0357143	0.000351327	synergistic resistance
ESCA	18q21.2_loss_cnaPANCAN23_(SMAD4)	9p24.3_loss_cnaPANCAN144_(BNC2,CDKN2A,JAK2,PSIP1)	Erlotinib	resistance	2	0	0	6	ESCA	0.0357143	0.000351327	synergistic resistance
ESCA	18q21.2_loss_cnaPANCAN23_(SMAD4)	Gain_11p	Erlotinib	resistance	2	0	0	6	ESCA	0.0357143	0.000351327	synergistic resistance
ESCA	18q21.2_loss_cnaPANCAN23_(SMAD4)	Gain_16q	Erlotinib	resistance	2	0	0	6	ESCA	0.0357143	0.000351327	synergistic resistance
ESCA	18q21.2_loss_cnaPANCAN23_(SMAD4)	Gain_22q	Erlotinib	resistance	2	0	0	6	ESCA	0.0357143	0.000351327	synergistic resistance
ESCA	18q21.2_loss_cnaPANCAN23_(SMAD4)	Gain_3q	Erlotinib	resistance	2	0	0	6	ESCA	0.0357143	0.000351327	synergistic resistance
ESCA	18q21.2_loss_cnaPANCAN23_(SMAD4)	Gain_5q	Erlotinib	resistance	2	0	0	6	ESCA	0.0357143	0.000351327	synergistic resistance
ESCA	18q21.2_loss_cnaPANCAN23_(SMAD4)	Gain_9p	Erlotinib	resistance	2	0	0	6	ESCA	0.0357143	0.000351327	synergistic resistance
ESCA	18q21.31_loss_cnaPANCAN24	11q13.2_gain_cnaPANCAN59_(CCND1,CTTN)	Erlotinib	resistance	2	0	0	6	ESCA	0.0357143	0.000351327	synergistic resistance
ESCA	18q21.31_loss_cnaPANCAN24	9p24.3_loss_cnaPANCAN144_(BNC2,CDKN2A,JAK2,PSIP1)	Erlotinib	resistance	2	0	0	6	ESCA	0.0357143	0.000351327	synergistic resistance
ESCA	18q21.31_loss_cnaPANCAN24	Gain_11p	Erlotinib	resistance	2	0	0	6	ESCA	0.0357143	0.000351327	synergistic resistance
ESCA	18q21.31_loss_cnaPANCAN24	Gain_16q	Erlotinib	resistance	2	0	0	6	ESCA	0.0357143	0.000351327	synergistic resistance
ESCA	18q21.31_loss_cnaPANCAN24	Gain_22q	Erlotinib	resistance	2	0	0	6	ESCA	0.0357143	0.000351327	synergistic resistance
ESCA	18q21.31_loss_cnaPANCAN24	Gain_3q	Erlotinib	resistance	2	0	0	6	ESCA	0.0357143	0.000351327	synergistic resistance
ESCA	18q21.31_loss_cnaPANCAN24	Gain_5q	Erlotinib	resistance	2	0	0	6	ESCA	0.0357143	0.000351327	synergistic resistance
ESCA	18q21.31_loss_cnaPANCAN24	Gain_9p	Erlotinib	resistance	2	0	0	6	ESCA	0.0357143	0.000351327	synergistic resistance
ESCA	18q22.1_loss_cnaPANCAN25	11q13.2_gain_cnaPANCAN59_(CCND1,CTTN)	Erlotinib	resistance	2	0	0	6	ESCA	0.0357143	0.000351327	synergistic resistance
ESCA	18q22.1_loss_cnaPANCAN25	9p24.3_loss_cnaPANCAN144_(BNC2,CDKN2A,JAK2,PSIP1)	Erlotinib	resistance	2	0	0	6	ESCA	0.0357143	0.000351327	synergistic resistance
ESCA	18q22.1_loss_cnaPANCAN25	Gain_11p	Erlotinib	resistance	2	0	0	6	ESCA	0.0357143	0.000351327	synergistic resistance
ESCA	18q22.1_loss_cnaPANCAN25	Gain_16q	Erlotinib	resistance	2	0	0	6	ESCA	0.0357143	0.000351327	synergistic resistance
ESCA	18q22.1_loss_cnaPANCAN25	Gain_22q	Erlotinib	resistance	2	0	0	6	ESCA	0.0357143	0.000351327	synergistic resistance
ESCA	18q22.1_loss_cnaPANCAN25	Gain_3q	Erlotinib	resistance	2	0	0	6	ESCA	0.0357143	0.000351327	synergistic resistance
ESCA	18q22.1_loss_cnaPANCAN25	Gain_5q	Erlotinib	resistance	2	0	0	6	ESCA	0.0357143	0.000351327	synergistic resistance
ESCA	18q22.1_loss_cnaPANCAN25	Gain_9p	Erlotinib	resistance	2	0	0	6	ESCA	0.0357143	0.000351327	synergistic resistance
ESCA	18q22.1_loss_cnaPANCAN26	Gain_11p	Erlotinib	resistance	2	0	0	6	ESCA	0.0357143	0.000351327	synergistic resistance
ESCA	18q22.1_loss_cnaPANCAN26	Gain_16q	Erlotinib	resistance	2	0	0	6	ESCA	0.0357143	0.000351327	synergistic resistance
ESCA	18q22.1_loss_cnaPANCAN26	Gain_5q	Erlotinib	resistance	2	0	0	6	ESCA	0.0357143	0.000351327	synergistic resistance
ESCA	9p24.3_loss_cnaPANCAN144_(BNC2,CDKN2A,JAK2,PSIP1)	Gain_11p	Erlotinib	resistance	2	0	0	6	ESCA	0.0357143	0.000351327	synergistic resistance
ESCA	9p24.3_loss_cnaPANCAN144_(BNC2,CDKN2A,JAK2,PSIP1)	Gain_5q	Erlotinib	resistance	2	0	0	6	ESCA	0.0357143	0.000351327	synergistic resistance
ESCA	Gain_11p	Gain_12p	Erlotinib	resistance	2	0	0	6	ESCA	0.0357143	0.000351327	synergistic resistance
ESCA	Gain_11p	Gain_16q	Erlotinib	resistance	2	0	0	6	ESCA	0.0357143	0.000351327	synergistic resistance
ESCA	Gain_11p	Gain_22q	Erlotinib	resistance	2	0	0	6	ESCA	0.0357143	0.000351327	synergistic resistance
ESCA	Gain_16q	Gain_22q	Erlotinib	resistance	2	0	0	6	ESCA	0.0357143	0.000351327	synergistic resistance
ESCA	Gain_3q	Gain_11p	Erlotinib	resistance	2	0	0	6	ESCA	0.0357143	0.000351327	synergistic resistance
ESCA	Gain_3q	Gain_5q	Erlotinib	resistance	2	0	0	6	ESCA	0.0357143	0.000351327	synergistic resistance
ESCA	Gain_5p	Gain_11p	Erlotinib	resistance	2	0	0	6	ESCA	0.0357143	0.000351327	synergistic resistance
ESCA	Gain_5p	Gain_5q	Erlotinib	resistance	2	0	0	6	ESCA	0.0357143	0.000351327	synergistic resistance
ESCA	Gain_5q	Gain_11p	Erlotinib	resistance	2	0	0	6	ESCA	0.0357143	0.000351327	synergistic resistance
ESCA	Gain_5q	Gain_12p	Erlotinib	resistance	2	0	0	6	ESCA	0.0357143	0.000351327	synergistic resistance
ESCA	Gain_5q	Gain_16q	Erlotinib	resistance	2	0	0	6	ESCA	0.0357143	0.000351327	synergistic resistance
ESCA	Gain_5q	Gain_22q	Erlotinib	resistance	2	0	0	6	ESCA	0.0357143	0.000351327	synergistic resistance
ESCA	Gain_5q	Gain_7p	Erlotinib	resistance	2	0	0	6	ESCA	0.0357143	0.000351327	synergistic resistance
ESCA	Gain_5q	Gain_9p	Erlotinib	resistance	2	0	0	6	ESCA	0.0357143	0.000351327	synergistic resistance
ESCA	Gain_5q	Gain_9q	Erlotinib	resistance	2	0	0	6	ESCA	0.0357143	0.000351327	synergistic resistance
ESCA	Gain_7p	Gain_11p	Erlotinib	resistance	2	0	0	6	ESCA	0.0357143	0.000351327	synergistic resistance
ESCA	Gain_7p	Gain_9p	Erlotinib	resistance	2	0	0	6	ESCA	0.0357143	0.000351327	synergistic resistance
ESCA	Gain_9p	Gain_11p	Erlotinib	resistance	2	0	0	6	ESCA	0.0357143	0.000351327	synergistic resistance
ESCA	Gain_9p	Gain_12p	Erlotinib	resistance	2	0	0	6	ESCA	0.0357143	0.000351327	synergistic resistance
ESCA	Gain_9p	Gain_16q	Erlotinib	resistance	2	0	0	6	ESCA	0.0357143	0.000351327	synergistic resistance
ESCA	Gain_9p	Gain_9q	Erlotinib	resistance	2	0	0	6	ESCA	0.0357143	0.000351327	synergistic resistance
ESCA	Gain_9q	Gain_11p	Erlotinib	resistance	2	0	0	6	ESCA	0.0357143	0.000351327	synergistic resistance
ESCA	Gain_9q	Gain_16q	Erlotinib	resistance	2	0	0	6	ESCA	0.0357143	0.000351327	synergistic resistance
ESCA	TP53_mut	Gain_11p	Erlotinib	resistance	2	0	0	6	ESCA	0.0357143	0.000351327	synergistic resistance
ESCA	TP53_mut	Gain_5q	Erlotinib	resistance	2	0	0	6	ESCA	0.0357143	0.000351327	synergistic resistance
GBM	Gain_11q	Gain_13q	MG-132	sensitivity	0	9	4	0	GBM	0.0013986	0.000351327	synthetic lethality
GBM	Gain_11q	Gain_14q	MG-132	sensitivity	0	9	4	0	GBM	0.0013986	0.000351327	synthetic lethality
GBM	Gain_11q	Gain_16p	MG-132	sensitivity	0	9	4	0	GBM	0.0013986	0.000351327	synthetic lethality
GBM	Gain_11q	Gain_18q	MG-132	sensitivity	0	9	4	0	GBM	0.0013986	0.000351327	synthetic lethality
GBM	Gain_12q	Gain_13q	MG-132	sensitivity	0	9	4	0	GBM	0.0013986	0.000351327	synthetic lethality
GBM	Gain_12q	Gain_18q	MG-132	sensitivity	0	9	4	0	GBM	0.0013986	0.000351327	synthetic lethality
GBM	Gain_13q	Gain_14q	MG-132	sensitivity	0	9	4	0	GBM	0.0013986	0.000351327	synthetic lethality
GBM	Gain_13q	Gain_16p	MG-132	sensitivity	0	9	4	0	GBM	0.0013986	0.000351327	synthetic lethality
GBM	Gain_13q	Gain_16q	MG-132	sensitivity	0	9	4	0	GBM	0.0013986	0.000351327	synthetic lethality
GBM	Gain_13q	Gain_17q	MG-132	sensitivity	0	9	4	0	GBM	0.0013986	0.000351327	synthetic lethality
GBM	Gain_13q	Gain_18q	MG-132	sensitivity	0	9	4	0	GBM	0.0013986	0.000351327	synthetic lethality
GBM	Gain_13q	Gain_20q	MG-132	sensitivity	0	9	4	0	GBM	0.0013986	0.000351327	synthetic lethality
GBM	Gain_16q	Gain_18q	MG-132	sensitivity	0	9	4	0	GBM	0.0013986	0.000351327	synthetic lethality
GBM	Gain_18q	Gain_20q	MG-132	sensitivity	0	9	4	0	GBM	0.0013986	0.000351327	synthetic lethality
GBM	Gain_1p	Gain_13q	MG-132	sensitivity	0	9	4	0	GBM	0.0013986	0.000351327	synthetic lethality
GBM	Gain_1q	Gain_13q	MG-132	sensitivity	0	9	4	0	GBM	0.0013986	0.000351327	synthetic lethality
GBM	Gain_2p	Gain_13q	MG-132	sensitivity	0	9	4	0	GBM	0.0013986	0.000351327	synthetic lethality
GBM	Gain_2p	Gain_8p	MG-132	sensitivity	0	9	4	0	GBM	0.0013986	0.000351327	synthetic lethality
GBM	Gain_2q	Gain_13q	MG-132	sensitivity	0	9	4	0	GBM	0.0013986	0.000351327	synthetic lethality
GBM	Gain_2q	Gain_18q	MG-132	sensitivity	0	9	4	0	GBM	0.0013986	0.000351327	synthetic lethality
GBM	Gain_2q	Gain_5q	MG-132	sensitivity	0	9	4	0	GBM	0.0013986	0.000351327	synthetic lethality
GBM	Gain_2q	Gain_8p	MG-132	sensitivity	0	9	4	0	GBM	0.0013986	0.000351327	synthetic lethality
GBM	Gain_3p	Gain_13q	MG-132	sensitivity	0	9	4	0	GBM	0.0013986	0.000351327	synthetic lethality
GBM	Gain_5q	Gain_11q	MG-132	sensitivity	0	9	4	0	GBM	0.0013986	0.000351327	synthetic lethality
GBM	Gain_5q	Gain_12q	MG-132	sensitivity	0	9	4	0	GBM	0.0013986	0.000351327	synthetic lethality
GBM	Gain_5q	Gain_13q	MG-132	sensitivity	0	9	4	0	GBM	0.0013986	0.000351327	synthetic lethality
GBM	Gain_5q	Gain_16q	MG-132	sensitivity	0	9	4	0	GBM	0.0013986	0.000351327	synthetic lethality
GBM	Gain_6p	Gain_13q	MG-132	sensitivity	0	9	4	0	GBM	0.0013986	0.000351327	synthetic lethality
GBM	Gain_6q	Gain_13q	MG-132	sensitivity	0	9	4	0	GBM	0.0013986	0.000351327	synthetic lethality
GBM	Gain_6q	Gain_18q	MG-132	sensitivity	0	9	4	0	GBM	0.0013986	0.000351327	synthetic lethality
GBM	Gain_7q	Gain_13q	MG-132	sensitivity	0	9	4	0	GBM	0.0013986	0.000351327	synthetic lethality
GBM	Gain_8p	Gain_11q	MG-132	sensitivity	0	9	4	0	GBM	0.0013986	0.000351327	synthetic lethality
GBM	Gain_8p	Gain_12q	MG-132	sensitivity	0	9	4	0	GBM	0.0013986	0.000351327	synthetic lethality
GBM	Gain_8p	Gain_13q	MG-132	sensitivity	0	9	4	0	GBM	0.0013986	0.000351327	synthetic lethality
GBM	Gain_8p	Gain_16p	MG-132	sensitivity	0	9	4	0	GBM	0.0013986	0.000351327	synthetic lethality
GBM	Gain_8p	Gain_16q	MG-132	sensitivity	0	9	4	0	GBM	0.0013986	0.000351327	synthetic lethality
GBM	Gain_8p	Gain_17q	MG-132	sensitivity	0	9	4	0	GBM	0.0013986	0.000351327	synthetic lethality
GBM	Gain_8p	Gain_18q	MG-132	sensitivity	0	9	4	0	GBM	0.0013986	0.000351327	synthetic lethality
GBM	Gain_8q	Gain_13q	MG-132	sensitivity	0	9	4	0	GBM	0.0013986	0.000351327	synthetic lethality
GBM	Gain_9q	Gain_13q	MG-132	sensitivity	0	9	4	0	GBM	0.0013986	0.000351327	synthetic lethality
GBM	Gain_9q	Gain_18q	MG-132	sensitivity	0	9	4	0	GBM	0.0013986	0.000351327	synthetic lethality
GBM	9p24.3_loss_cnaPANCAN144_(BNC2,CDKN2A,JAK2,PSIP1)	Gain_21q	GSK269962A	sensitivity	0	8	4	1	GBM	0.00699301	0.0147557	synthetic lethality
GBM	Gain_11q	Gain_12q	MG-132	sensitivity	1	8	4	0	GBM	0.00699301	0.0147557	synthetic lethality
GBM	Gain_11q	Gain_16q	MG-132	sensitivity	1	8	4	0	GBM	0.00699301	0.0147557	synthetic lethality
GBM	Gain_11q	Gain_17q	MG-132	sensitivity	1	8	4	0	GBM	0.00699301	0.0147557	synthetic lethality
GBM	Gain_11q	Gain_20q	MG-132	sensitivity	1	8	4	0	GBM	0.00699301	0.0147557	synthetic lethality
GBM	Gain_12p	Gain_14q	GSK269962A	sensitivity	0	8	4	1	GBM	0.00699301	0.0147557	synthetic lethality
GBM	Gain_12p	Gain_16p	GSK269962A	sensitivity	0	8	4	1	GBM	0.00699301	0.0147557	synthetic lethality
GBM	Gain_12q	Gain_14q	MG-132	sensitivity	1	8	4	0	GBM	0.00699301	0.0147557	synthetic lethality
GBM	Gain_12q	Gain_16p	MG-132	sensitivity	1	8	4	0	GBM	0.00699301	0.0147557	synthetic lethality
GBM	Gain_14q	Gain_16q	MG-132	sensitivity	1	8	4	0	GBM	0.00699301	0.0147557	synthetic lethality
GBM	Gain_14q	Gain_18q	MG-132	sensitivity	1	8	4	0	GBM	0.00699301	0.0147557	synthetic lethality
GBM	Gain_16p	Gain_16q	MG-132	sensitivity	1	8	4	0	GBM	0.00699301	0.0147557	synthetic lethality
GBM	Gain_16p	Gain_18q	MG-132	sensitivity	1	8	4	0	GBM	0.00699301	0.0147557	synthetic lethality
GBM	Gain_16p	Gain_20q	MG-132	sensitivity	1	8	4	0	GBM	0.00699301	0.0147557	synthetic lethality
GBM	Gain_17q	Gain_18q	MG-132	sensitivity	1	8	4	0	GBM	0.00699301	0.0147557	synthetic lethality
GBM	Gain_1p	Gain_11q	MG-132	sensitivity	1	8	4	0	GBM	0.00699301	0.0147557	synthetic lethality
GBM	Gain_1p	Gain_18q	MG-132	sensitivity	1	8	4	0	GBM	0.00699301	0.0147557	synthetic lethality
GBM	Gain_1p	Gain_8p	MG-132	sensitivity	1	8	4	0	GBM	0.00699301	0.0147557	synthetic lethality
GBM	Gain_1q	Gain_11q	MG-132	sensitivity	1	8	4	0	GBM	0.00699301	0.0147557	synthetic lethality
GBM	Gain_1q	Gain_18q	MG-132	sensitivity	1	8	4	0	GBM	0.00699301	0.0147557	synthetic lethality
GBM	Gain_1q	Gain_8p	MG-132	sensitivity	1	8	4	0	GBM	0.00699301	0.0147557	synthetic lethality
GBM	Gain_2p	Gain_11q	MG-132	sensitivity	1	8	4	0	GBM	0.00699301	0.0147557	synthetic lethality
GBM	Gain_2p	Gain_12q	MG-132	sensitivity	1	8	4	0	GBM	0.00699301	0.0147557	synthetic lethality
GBM	Gain_2p	Gain_14q	MG-132	sensitivity	1	8	4	0	GBM	0.00699301	0.0147557	synthetic lethality
GBM	Gain_2p	Gain_16p	MG-132	sensitivity	1	8	4	0	GBM	0.00699301	0.0147557	synthetic lethality
GBM	Gain_2p	Gain_16q	MG-132	sensitivity	1	8	4	0	GBM	0.00699301	0.0147557	synthetic lethality
GBM	Gain_2p	Gain_18q	MG-132	sensitivity	1	8	4	0	GBM	0.00699301	0.0147557	synthetic lethality
GBM	Gain_2p	Gain_20q	MG-132	sensitivity	1	8	4	0	GBM	0.00699301	0.0147557	synthetic lethality
GBM	Gain_2p	Gain_2q	MG-132	sensitivity	1	8	4	0	GBM	0.00699301	0.0147557	synthetic lethality
GBM	Gain_2p	Gain_5q	MG-132	sensitivity	1	8	4	0	GBM	0.00699301	0.0147557	synthetic lethality
GBM	Gain_2p	Gain_6q	MG-132	sensitivity	1	8	4	0	GBM	0.00699301	0.0147557	synthetic lethality
GBM	Gain_2p	Gain_9q	MG-132	sensitivity	1	8	4	0	GBM	0.00699301	0.0147557	synthetic lethality
GBM	Gain_2q	Gain_11q	MG-132	sensitivity	1	8	4	0	GBM	0.00699301	0.0147557	synthetic lethality
GBM	Gain_2q	Gain_14q	MG-132	sensitivity	1	8	4	0	GBM	0.00699301	0.0147557	synthetic lethality
GBM	Gain_2q	Gain_16p	MG-132	sensitivity	1	8	4	0	GBM	0.00699301	0.0147557	synthetic lethality
GBM	Gain_2q	Gain_7q	MG-132	sensitivity	1	8	4	0	GBM	0.00699301	0.0147557	synthetic lethality
GBM	Gain_2q	Gain_8q	MG-132	sensitivity	1	8	4	0	GBM	0.00699301	0.0147557	synthetic lethality
GBM	Gain_3p	Gain_11q	MG-132	sensitivity	1	8	4	0	GBM	0.00699301	0.0147557	synthetic lethality
GBM	Gain_3p	Gain_18q	MG-132	sensitivity	1	8	4	0	GBM	0.00699301	0.0147557	synthetic lethality
GBM	Gain_3p	Gain_8p	MG-132	sensitivity	1	8	4	0	GBM	0.00699301	0.0147557	synthetic lethality
GBM	Gain_5q	Gain_16p	MG-132	sensitivity	1	8	4	0	GBM	0.00699301	0.0147557	synthetic lethality
GBM	Gain_5q	Gain_17q	MG-132	sensitivity	1	8	4	0	GBM	0.00699301	0.0147557	synthetic lethality
GBM	Gain_5q	Gain_18q	MG-132	sensitivity	1	8	4	0	GBM	0.00699301	0.0147557	synthetic lethality
GBM	Gain_5q	Gain_20q	MG-132	sensitivity	1	8	4	0	GBM	0.00699301	0.0147557	synthetic lethality
GBM	Gain_5q	Gain_6q	MG-132	sensitivity	1	8	4	0	GBM	0.00699301	0.0147557	synthetic lethality
GBM	Gain_5q	Gain_8p	MG-132	sensitivity	1	8	4	0	GBM	0.00699301	0.0147557	synthetic lethality
GBM	Gain_5q	Gain_9q	MG-132	sensitivity	1	8	4	0	GBM	0.00699301	0.0147557	synthetic lethality
GBM	Gain_6p	Gain_11q	MG-132	sensitivity	1	8	4	0	GBM	0.00699301	0.0147557	synthetic lethality
GBM	Gain_6p	Gain_18q	MG-132	sensitivity	1	8	4	0	GBM	0.00699301	0.0147557	synthetic lethality
GBM	Gain_6p	Gain_8p	MG-132	sensitivity	1	8	4	0	GBM	0.00699301	0.0147557	synthetic lethality
GBM	Gain_6q	Gain_11q	MG-132	sensitivity	1	8	4	0	GBM	0.00699301	0.0147557	synthetic lethality
GBM	Gain_6q	Gain_16p	MG-132	sensitivity	1	8	4	0	GBM	0.00699301	0.0147557	synthetic lethality
GBM	Gain_6q	Gain_8p	MG-132	sensitivity	1	8	4	0	GBM	0.00699301	0.0147557	synthetic lethality
GBM	Gain_7q	Gain_11q	MG-132	sensitivity	1	8	4	0	GBM	0.00699301	0.0147557	synthetic lethality
GBM	Gain_7q	Gain_12q	MG-132	sensitivity	1	8	4	0	GBM	0.00699301	0.0147557	synthetic lethality
GBM	Gain_7q	Gain_16p	MG-132	sensitivity	1	8	4	0	GBM	0.00699301	0.0147557	synthetic lethality
GBM	Gain_7q	Gain_16q	MG-132	sensitivity	1	8	4	0	GBM	0.00699301	0.0147557	synthetic lethality
GBM	Gain_7q	Gain_18q	MG-132	sensitivity	1	8	4	0	GBM	0.00699301	0.0147557	synthetic lethality
GBM	Gain_7q	Gain_8p	MG-132	sensitivity	1	8	4	0	GBM	0.00699301	0.0147557	synthetic lethality
GBM	Gain_8p	Gain_14q	MG-132	sensitivity	1	8	4	0	GBM	0.00699301	0.0147557	synthetic lethality
GBM	Gain_8p	Gain_20q	MG-132	sensitivity	1	8	4	0	GBM	0.00699301	0.0147557	synthetic lethality
GBM	Gain_8p	Gain_8q	MG-132	sensitivity	1	8	4	0	GBM	0.00699301	0.0147557	synthetic lethality
GBM	Gain_8p	Gain_9q	MG-132	sensitivity	1	8	4	0	GBM	0.00699301	0.0147557	synthetic lethality
GBM	Gain_8q	Gain_11q	MG-132	sensitivity	1	8	4	0	GBM	0.00699301	0.0147557	synthetic lethality
GBM	Gain_8q	Gain_12q	MG-132	sensitivity	1	8	4	0	GBM	0.00699301	0.0147557	synthetic lethality
GBM	Gain_8q	Gain_16p	MG-132	sensitivity	1	8	4	0	GBM	0.00699301	0.0147557	synthetic lethality
GBM	Gain_8q	Gain_16q	MG-132	sensitivity	1	8	4	0	GBM	0.00699301	0.0147557	synthetic lethality
GBM	Gain_8q	Gain_18q	MG-132	sensitivity	1	8	4	0	GBM	0.00699301	0.0147557	synthetic lethality
GBM	Gain_9q	Gain_11q	MG-132	sensitivity	1	8	4	0	GBM	0.00699301	0.0147557	synthetic lethality
GBM	Gain_9q	Gain_16p	MG-132	sensitivity	1	8	4	0	GBM	0.00699301	0.0147557	synthetic lethality
GBM	7p12.1_gain_cnaPANCAN124_(EGFR)	7q11.23_gain_cnaPANCAN126	XMD8-85	sensitivity	0	11	2	0	GBM	0.0128205	0.0393486	synthetic lethality
GBM	7p12.1_gain_cnaPANCAN124_(EGFR)	7q22.1_gain_cnaPANCAN128	XMD8-85	sensitivity	0	11	2	0	GBM	0.0128205	0.0393486	synthetic lethality
GBM	7p12.1_gain_cnaPANCAN124_(EGFR)	9q21.11_gain_cnaPANCAN141_(GNAQ,NTRK2,PCSK5,TJP2)	XMD8-85	sensitivity	0	11	2	0	GBM	0.0128205	0.0393486	synthetic lethality
GBM	7p12.1_gain_cnaPANCAN124_(EGFR)	Gain_11p	XMD8-85	sensitivity	0	11	2	0	GBM	0.0128205	0.0393486	synthetic lethality
GBM	7p12.1_gain_cnaPANCAN124_(EGFR)	Gain_15q	XMD8-85	sensitivity	0	11	2	0	GBM	0.0128205	0.0393486	synthetic lethality
GBM	7p12.1_gain_cnaPANCAN124_(EGFR)	Gain_3q	XMD8-85	sensitivity	0	11	2	0	GBM	0.0128205	0.0393486	synthetic lethality
GBM	7p12.1_gain_cnaPANCAN124_(EGFR)	Gain_4q	XMD8-85	sensitivity	0	11	2	0	GBM	0.0128205	0.0393486	synthetic lethality
GBM	7p12.1_gain_cnaPANCAN124_(EGFR)	Gain_9p	XMD8-85	sensitivity	0	11	2	0	GBM	0.0128205	0.0393486	synthetic lethality
GBM	7p14.3_gain_cnaPANCAN123	7q11.23_gain_cnaPANCAN126	XMD8-85	sensitivity	0	11	2	0	GBM	0.0128205	0.0393486	synthetic lethality
GBM	7p14.3_gain_cnaPANCAN123	7q22.1_gain_cnaPANCAN128	XMD8-85	sensitivity	0	11	2	0	GBM	0.0128205	0.0393486	synthetic lethality
GBM	7p14.3_gain_cnaPANCAN123	Gain_3q	XMD8-85	sensitivity	0	11	2	0	GBM	0.0128205	0.0393486	synthetic lethality
GBM	7p14.3_gain_cnaPANCAN123	Gain_4q	XMD8-85	sensitivity	0	11	2	0	GBM	0.0128205	0.0393486	synthetic lethality
GBM	7p14.3_gain_cnaPANCAN123	Gain_9p	XMD8-85	sensitivity	0	11	2	0	GBM	0.0128205	0.0393486	synthetic lethality
GBM	7p21.1_gain_cnaPANCAN122_(AHR,HDAC9)	7q11.23_gain_cnaPANCAN126	XMD8-85	sensitivity	0	11	2	0	GBM	0.0128205	0.0393486	synthetic lethality
GBM	7p21.1_gain_cnaPANCAN122_(AHR,HDAC9)	7q22.1_gain_cnaPANCAN128	XMD8-85	sensitivity	0	11	2	0	GBM	0.0128205	0.0393486	synthetic lethality
GBM	7p21.1_gain_cnaPANCAN122_(AHR,HDAC9)	9q21.11_gain_cnaPANCAN141_(GNAQ,NTRK2,PCSK5,TJP2)	XMD8-85	sensitivity	0	11	2	0	GBM	0.0128205	0.0393486	synthetic lethality
GBM	7p21.1_gain_cnaPANCAN122_(AHR,HDAC9)	Gain_11p	XMD8-85	sensitivity	0	11	2	0	GBM	0.0128205	0.0393486	synthetic lethality
GBM	7p21.1_gain_cnaPANCAN122_(AHR,HDAC9)	Gain_15q	XMD8-85	sensitivity	0	11	2	0	GBM	0.0128205	0.0393486	synthetic lethality
GBM	7p21.1_gain_cnaPANCAN122_(AHR,HDAC9)	Gain_3q	XMD8-85	sensitivity	0	11	2	0	GBM	0.0128205	0.0393486	synthetic lethality
GBM	7p21.1_gain_cnaPANCAN122_(AHR,HDAC9)	Gain_4q	XMD8-85	sensitivity	0	11	2	0	GBM	0.0128205	0.0393486	synthetic lethality
GBM	7p21.1_gain_cnaPANCAN122_(AHR,HDAC9)	Gain_9p	XMD8-85	sensitivity	0	11	2	0	GBM	0.0128205	0.0393486	synthetic lethality
GBM	7p22.3_gain_cnaPANCAN121_(ACTB,CARD11,PMS2,RAC1)	7q11.23_gain_cnaPANCAN126	XMD8-85	sensitivity	0	11	2	0	GBM	0.0128205	0.0393486	synthetic lethality
GBM	7p22.3_gain_cnaPANCAN121_(ACTB,CARD11,PMS2,RAC1)	7q22.1_gain_cnaPANCAN128	XMD8-85	sensitivity	0	11	2	0	GBM	0.0128205	0.0393486	synthetic lethality
GBM	7p22.3_gain_cnaPANCAN121_(ACTB,CARD11,PMS2,RAC1)	9q21.11_gain_cnaPANCAN141_(GNAQ,NTRK2,PCSK5,TJP2)	XMD8-85	sensitivity	0	11	2	0	GBM	0.0128205	0.0393486	synthetic lethality
GBM	7p22.3_gain_cnaPANCAN121_(ACTB,CARD11,PMS2,RAC1)	Gain_11p	XMD8-85	sensitivity	0	11	2	0	GBM	0.0128205	0.0393486	synthetic lethality
GBM	7p22.3_gain_cnaPANCAN121_(ACTB,CARD11,PMS2,RAC1)	Gain_15q	XMD8-85	sensitivity	0	11	2	0	GBM	0.0128205	0.0393486	synthetic lethality
GBM	7p22.3_gain_cnaPANCAN121_(ACTB,CARD11,PMS2,RAC1)	Gain_3q	XMD8-85	sensitivity	0	11	2	0	GBM	0.0128205	0.0393486	synthetic lethality
GBM	7p22.3_gain_cnaPANCAN121_(ACTB,CARD11,PMS2,RAC1)	Gain_4q	XMD8-85	sensitivity	0	11	2	0	GBM	0.0128205	0.0393486	synthetic lethality
GBM	7p22.3_gain_cnaPANCAN121_(ACTB,CARD11,PMS2,RAC1)	Gain_9p	XMD8-85	sensitivity	0	11	2	0	GBM	0.0128205	0.0393486	synthetic lethality
GBM	7q11.21_gain_cnaPANCAN125	7q11.23_gain_cnaPANCAN126	XMD8-85	sensitivity	0	11	2	0	GBM	0.0128205	0.0393486	synthetic lethality
GBM	7q11.21_gain_cnaPANCAN125	7q22.1_gain_cnaPANCAN128	XMD8-85	sensitivity	0	11	2	0	GBM	0.0128205	0.0393486	synthetic lethality
GBM	7q11.21_gain_cnaPANCAN125	9q21.11_gain_cnaPANCAN141_(GNAQ,NTRK2,PCSK5,TJP2)	XMD8-85	sensitivity	0	11	2	0	GBM	0.0128205	0.0393486	synthetic lethality
GBM	7q11.21_gain_cnaPANCAN125	Gain_11p	XMD8-85	sensitivity	0	11	2	0	GBM	0.0128205	0.0393486	synthetic lethality
GBM	7q11.21_gain_cnaPANCAN125	Gain_15q	XMD8-85	sensitivity	0	11	2	0	GBM	0.0128205	0.0393486	synthetic lethality
GBM	7q11.21_gain_cnaPANCAN125	Gain_3q	XMD8-85	sensitivity	0	11	2	0	GBM	0.0128205	0.0393486	synthetic lethality
GBM	7q11.21_gain_cnaPANCAN125	Gain_4q	XMD8-85	sensitivity	0	11	2	0	GBM	0.0128205	0.0393486	synthetic lethality
GBM	7q11.21_gain_cnaPANCAN125	Gain_9p	XMD8-85	sensitivity	0	11	2	0	GBM	0.0128205	0.0393486	synthetic lethality
GBM	7q11.23_gain_cnaPANCAN126	7q21.13_gain_cnaPANCAN127_(AKAP9)	XMD8-85	sensitivity	0	11	2	0	GBM	0.0128205	0.0393486	synthetic lethality
GBM	7q11.23_gain_cnaPANCAN126	7q22.1_gain_cnaPANCAN128	XMD8-85	sensitivity	0	11	2	0	GBM	0.0128205	0.0393486	synthetic lethality
GBM	7q11.23_gain_cnaPANCAN126	7q31.1_gain_cnaPANCAN129_(MET)	XMD8-85	sensitivity	0	11	2	0	GBM	0.0128205	0.0393486	synthetic lethality
GBM	7q11.23_gain_cnaPANCAN126	7q36.1_gain_cnaPANCAN130_(RHEB)	XMD8-85	sensitivity	0	11	2	0	GBM	0.0128205	0.0393486	synthetic lethality
GBM	7q11.23_gain_cnaPANCAN126	9q21.11_gain_cnaPANCAN141_(GNAQ,NTRK2,PCSK5,TJP2)	XMD8-85	sensitivity	0	11	2	0	GBM	0.0128205	0.0393486	synthetic lethality
GBM	7q11.23_gain_cnaPANCAN126	Gain_10q	XMD8-85	sensitivity	0	11	2	0	GBM	0.0128205	0.0393486	synthetic lethality
GBM	7q11.23_gain_cnaPANCAN126	Gain_11p	XMD8-85	sensitivity	0	11	2	0	GBM	0.0128205	0.0393486	synthetic lethality
GBM	7q11.23_gain_cnaPANCAN126	Gain_11q	XMD8-85	sensitivity	0	11	2	0	GBM	0.0128205	0.0393486	synthetic lethality
GBM	7q11.23_gain_cnaPANCAN126	Gain_12q	XMD8-85	sensitivity	0	11	2	0	GBM	0.0128205	0.0393486	synthetic lethality
GBM	7q11.23_gain_cnaPANCAN126	Gain_13q	XMD8-85	sensitivity	0	11	2	0	GBM	0.0128205	0.0393486	synthetic lethality
GBM	7q11.23_gain_cnaPANCAN126	Gain_14q	XMD8-85	sensitivity	0	11	2	0	GBM	0.0128205	0.0393486	synthetic lethality
GBM	7q11.23_gain_cnaPANCAN126	Gain_15q	XMD8-85	sensitivity	0	11	2	0	GBM	0.0128205	0.0393486	synthetic lethality
GBM	7q11.23_gain_cnaPANCAN126	Gain_16p	XMD8-85	sensitivity	0	11	2	0	GBM	0.0128205	0.0393486	synthetic lethality
GBM	7q11.23_gain_cnaPANCAN126	Gain_16q	XMD8-85	sensitivity	0	11	2	0	GBM	0.0128205	0.0393486	synthetic lethality
GBM	7q11.23_gain_cnaPANCAN126	Gain_17q	XMD8-85	sensitivity	0	11	2	0	GBM	0.0128205	0.0393486	synthetic lethality
GBM	7q11.23_gain_cnaPANCAN126	Gain_18q	XMD8-85	sensitivity	0	11	2	0	GBM	0.0128205	0.0393486	synthetic lethality
GBM	7q11.23_gain_cnaPANCAN126	Gain_1p	XMD8-85	sensitivity	0	11	2	0	GBM	0.0128205	0.0393486	synthetic lethality
GBM	7q11.23_gain_cnaPANCAN126	Gain_1q	XMD8-85	sensitivity	0	11	2	0	GBM	0.0128205	0.0393486	synthetic lethality
GBM	7q11.23_gain_cnaPANCAN126	Gain_20p	XMD8-85	sensitivity	0	11	2	0	GBM	0.0128205	0.0393486	synthetic lethality
GBM	7q11.23_gain_cnaPANCAN126	Gain_20q	XMD8-85	sensitivity	0	11	2	0	GBM	0.0128205	0.0393486	synthetic lethality
GBM	7q11.23_gain_cnaPANCAN126	Gain_22q	XMD8-85	sensitivity	0	11	2	0	GBM	0.0128205	0.0393486	synthetic lethality
GBM	7q11.23_gain_cnaPANCAN126	Gain_2p	XMD8-85	sensitivity	0	11	2	0	GBM	0.0128205	0.0393486	synthetic lethality
GBM	7q11.23_gain_cnaPANCAN126	Gain_2q	XMD8-85	sensitivity	0	11	2	0	GBM	0.0128205	0.0393486	synthetic lethality
GBM	7q11.23_gain_cnaPANCAN126	Gain_3p	XMD8-85	sensitivity	0	11	2	0	GBM	0.0128205	0.0393486	synthetic lethality
GBM	7q11.23_gain_cnaPANCAN126	Gain_3q	XMD8-85	sensitivity	0	11	2	0	GBM	0.0128205	0.0393486	synthetic lethality
GBM	7q11.23_gain_cnaPANCAN126	Gain_4q	XMD8-85	sensitivity	0	11	2	0	GBM	0.0128205	0.0393486	synthetic lethality
GBM	7q11.23_gain_cnaPANCAN126	Gain_5p	XMD8-85	sensitivity	0	11	2	0	GBM	0.0128205	0.0393486	synthetic lethality
GBM	7q11.23_gain_cnaPANCAN126	Gain_5q	XMD8-85	sensitivity	0	11	2	0	GBM	0.0128205	0.0393486	synthetic lethality
GBM	7q11.23_gain_cnaPANCAN126	Gain_6p	XMD8-85	sensitivity	0	11	2	0	GBM	0.0128205	0.0393486	synthetic lethality
GBM	7q11.23_gain_cnaPANCAN126	Gain_6q	XMD8-85	sensitivity	0	11	2	0	GBM	0.0128205	0.0393486	synthetic lethality
GBM	7q11.23_gain_cnaPANCAN126	Gain_7p	XMD8-85	sensitivity	0	11	2	0	GBM	0.0128205	0.0393486	synthetic lethality
GBM	7q11.23_gain_cnaPANCAN126	Gain_7q	XMD8-85	sensitivity	0	11	2	0	GBM	0.0128205	0.0393486	synthetic lethality
GBM	7q11.23_gain_cnaPANCAN126	Gain_8p	XMD8-85	sensitivity	0	11	2	0	GBM	0.0128205	0.0393486	synthetic lethality
GBM	7q11.23_gain_cnaPANCAN126	Gain_8q	XMD8-85	sensitivity	0	11	2	0	GBM	0.0128205	0.0393486	synthetic lethality
GBM	7q11.23_gain_cnaPANCAN126	Gain_9p	XMD8-85	sensitivity	0	11	2	0	GBM	0.0128205	0.0393486	synthetic lethality
GBM	7q11.23_gain_cnaPANCAN126	Gain_9q	XMD8-85	sensitivity	0	11	2	0	GBM	0.0128205	0.0393486	synthetic lethality
GBM	7q21.13_gain_cnaPANCAN127_(AKAP9)	7q22.1_gain_cnaPANCAN128	XMD8-85	sensitivity	0	11	2	0	GBM	0.0128205	0.0393486	synthetic lethality
GBM	7q21.13_gain_cnaPANCAN127_(AKAP9)	9q21.11_gain_cnaPANCAN141_(GNAQ,NTRK2,PCSK5,TJP2)	XMD8-85	sensitivity	0	11	2	0	GBM	0.0128205	0.0393486	synthetic lethality
GBM	7q21.13_gain_cnaPANCAN127_(AKAP9)	Gain_11p	XMD8-85	sensitivity	0	11	2	0	GBM	0.0128205	0.0393486	synthetic lethality
GBM	7q21.13_gain_cnaPANCAN127_(AKAP9)	Gain_15q	XMD8-85	sensitivity	0	11	2	0	GBM	0.0128205	0.0393486	synthetic lethality
GBM	7q21.13_gain_cnaPANCAN127_(AKAP9)	Gain_3q	XMD8-85	sensitivity	0	11	2	0	GBM	0.0128205	0.0393486	synthetic lethality
GBM	7q21.13_gain_cnaPANCAN127_(AKAP9)	Gain_4q	XMD8-85	sensitivity	0	11	2	0	GBM	0.0128205	0.0393486	synthetic lethality
GBM	7q21.13_gain_cnaPANCAN127_(AKAP9)	Gain_9p	XMD8-85	sensitivity	0	11	2	0	GBM	0.0128205	0.0393486	synthetic lethality
GBM	7q22.1_gain_cnaPANCAN128	7q31.1_gain_cnaPANCAN129_(MET)	XMD8-85	sensitivity	0	11	2	0	GBM	0.0128205	0.0393486	synthetic lethality
GBM	7q22.1_gain_cnaPANCAN128	7q36.1_gain_cnaPANCAN130_(RHEB)	XMD8-85	sensitivity	0	11	2	0	GBM	0.0128205	0.0393486	synthetic lethality
GBM	7q22.1_gain_cnaPANCAN128	9q21.11_gain_cnaPANCAN141_(GNAQ,NTRK2,PCSK5,TJP2)	XMD8-85	sensitivity	0	11	2	0	GBM	0.0128205	0.0393486	synthetic lethality
GBM	7q22.1_gain_cnaPANCAN128	Gain_10q	XMD8-85	sensitivity	0	11	2	0	GBM	0.0128205	0.0393486	synthetic lethality
GBM	7q22.1_gain_cnaPANCAN128	Gain_11p	XMD8-85	sensitivity	0	11	2	0	GBM	0.0128205	0.0393486	synthetic lethality
GBM	7q22.1_gain_cnaPANCAN128	Gain_11q	XMD8-85	sensitivity	0	11	2	0	GBM	0.0128205	0.0393486	synthetic lethality
GBM	7q22.1_gain_cnaPANCAN128	Gain_12q	XMD8-85	sensitivity	0	11	2	0	GBM	0.0128205	0.0393486	synthetic lethality
GBM	7q22.1_gain_cnaPANCAN128	Gain_13q	XMD8-85	sensitivity	0	11	2	0	GBM	0.0128205	0.0393486	synthetic lethality
GBM	7q22.1_gain_cnaPANCAN128	Gain_14q	XMD8-85	sensitivity	0	11	2	0	GBM	0.0128205	0.0393486	synthetic lethality
GBM	7q22.1_gain_cnaPANCAN128	Gain_15q	XMD8-85	sensitivity	0	11	2	0	GBM	0.0128205	0.0393486	synthetic lethality
GBM	7q22.1_gain_cnaPANCAN128	Gain_16p	XMD8-85	sensitivity	0	11	2	0	GBM	0.0128205	0.0393486	synthetic lethality
GBM	7q22.1_gain_cnaPANCAN128	Gain_16q	XMD8-85	sensitivity	0	11	2	0	GBM	0.0128205	0.0393486	synthetic lethality
GBM	7q22.1_gain_cnaPANCAN128	Gain_17q	XMD8-85	sensitivity	0	11	2	0	GBM	0.0128205	0.0393486	synthetic lethality
GBM	7q22.1_gain_cnaPANCAN128	Gain_18q	XMD8-85	sensitivity	0	11	2	0	GBM	0.0128205	0.0393486	synthetic lethality
GBM	7q22.1_gain_cnaPANCAN128	Gain_1p	XMD8-85	sensitivity	0	11	2	0	GBM	0.0128205	0.0393486	synthetic lethality
GBM	7q22.1_gain_cnaPANCAN128	Gain_1q	XMD8-85	sensitivity	0	11	2	0	GBM	0.0128205	0.0393486	synthetic lethality
GBM	7q22.1_gain_cnaPANCAN128	Gain_20p	XMD8-85	sensitivity	0	11	2	0	GBM	0.0128205	0.0393486	synthetic lethality
GBM	7q22.1_gain_cnaPANCAN128	Gain_20q	XMD8-85	sensitivity	0	11	2	0	GBM	0.0128205	0.0393486	synthetic lethality
GBM	7q22.1_gain_cnaPANCAN128	Gain_22q	XMD8-85	sensitivity	0	11	2	0	GBM	0.0128205	0.0393486	synthetic lethality
GBM	7q22.1_gain_cnaPANCAN128	Gain_2p	XMD8-85	sensitivity	0	11	2	0	GBM	0.0128205	0.0393486	synthetic lethality
GBM	7q22.1_gain_cnaPANCAN128	Gain_2q	XMD8-85	sensitivity	0	11	2	0	GBM	0.0128205	0.0393486	synthetic lethality
GBM	7q22.1_gain_cnaPANCAN128	Gain_3p	XMD8-85	sensitivity	0	11	2	0	GBM	0.0128205	0.0393486	synthetic lethality
GBM	7q22.1_gain_cnaPANCAN128	Gain_3q	XMD8-85	sensitivity	0	11	2	0	GBM	0.0128205	0.0393486	synthetic lethality
GBM	7q22.1_gain_cnaPANCAN128	Gain_4q	XMD8-85	sensitivity	0	11	2	0	GBM	0.0128205	0.0393486	synthetic lethality
GBM	7q22.1_gain_cnaPANCAN128	Gain_5p	XMD8-85	sensitivity	0	11	2	0	GBM	0.0128205	0.0393486	synthetic lethality
GBM	7q22.1_gain_cnaPANCAN128	Gain_5q	XMD8-85	sensitivity	0	11	2	0	GBM	0.0128205	0.0393486	synthetic lethality
GBM	7q22.1_gain_cnaPANCAN128	Gain_6p	XMD8-85	sensitivity	0	11	2	0	GBM	0.0128205	0.0393486	synthetic lethality
GBM	7q22.1_gain_cnaPANCAN128	Gain_6q	XMD8-85	sensitivity	0	11	2	0	GBM	0.0128205	0.0393486	synthetic lethality
GBM	7q22.1_gain_cnaPANCAN128	Gain_7p	XMD8-85	sensitivity	0	11	2	0	GBM	0.0128205	0.0393486	synthetic lethality
GBM	7q22.1_gain_cnaPANCAN128	Gain_7q	XMD8-85	sensitivity	0	11	2	0	GBM	0.0128205	0.0393486	synthetic lethality
GBM	7q22.1_gain_cnaPANCAN128	Gain_8p	XMD8-85	sensitivity	0	11	2	0	GBM	0.0128205	0.0393486	synthetic lethality
GBM	7q22.1_gain_cnaPANCAN128	Gain_8q	XMD8-85	sensitivity	0	11	2	0	GBM	0.0128205	0.0393486	synthetic lethality
GBM	7q22.1_gain_cnaPANCAN128	Gain_9p	XMD8-85	sensitivity	0	11	2	0	GBM	0.0128205	0.0393486	synthetic lethality
GBM	7q22.1_gain_cnaPANCAN128	Gain_9q	XMD8-85	sensitivity	0	11	2	0	GBM	0.0128205	0.0393486	synthetic lethality
GBM	7q31.1_gain_cnaPANCAN129_(MET)	9q21.11_gain_cnaPANCAN141_(GNAQ,NTRK2,PCSK5,TJP2)	XMD8-85	sensitivity	0	11	2	0	GBM	0.0128205	0.0393486	synthetic lethality
GBM	7q31.1_gain_cnaPANCAN129_(MET)	Gain_11p	XMD8-85	sensitivity	0	11	2	0	GBM	0.0128205	0.0393486	synthetic lethality
GBM	7q31.1_gain_cnaPANCAN129_(MET)	Gain_15q	XMD8-85	sensitivity	0	11	2	0	GBM	0.0128205	0.0393486	synthetic lethality
GBM	7q31.1_gain_cnaPANCAN129_(MET)	Gain_3q	XMD8-85	sensitivity	0	11	2	0	GBM	0.0128205	0.0393486	synthetic lethality
GBM	7q31.1_gain_cnaPANCAN129_(MET)	Gain_4q	XMD8-85	sensitivity	0	11	2	0	GBM	0.0128205	0.0393486	synthetic lethality
GBM	7q31.1_gain_cnaPANCAN129_(MET)	Gain_9p	XMD8-85	sensitivity	0	11	2	0	GBM	0.0128205	0.0393486	synthetic lethality
GBM	7q36.1_gain_cnaPANCAN130_(RHEB)	9q21.11_gain_cnaPANCAN141_(GNAQ,NTRK2,PCSK5,TJP2)	XMD8-85	sensitivity	0	11	2	0	GBM	0.0128205	0.0393486	synthetic lethality
GBM	7q36.1_gain_cnaPANCAN130_(RHEB)	Gain_11p	XMD8-85	sensitivity	0	11	2	0	GBM	0.0128205	0.0393486	synthetic lethality
GBM	7q36.1_gain_cnaPANCAN130_(RHEB)	Gain_15q	XMD8-85	sensitivity	0	11	2	0	GBM	0.0128205	0.0393486	synthetic lethality
GBM	7q36.1_gain_cnaPANCAN130_(RHEB)	Gain_3q	XMD8-85	sensitivity	0	11	2	0	GBM	0.0128205	0.0393486	synthetic lethality
GBM	7q36.1_gain_cnaPANCAN130_(RHEB)	Gain_4q	XMD8-85	sensitivity	0	11	2	0	GBM	0.0128205	0.0393486	synthetic lethality
GBM	7q36.1_gain_cnaPANCAN130_(RHEB)	Gain_9p	XMD8-85	sensitivity	0	11	2	0	GBM	0.0128205	0.0393486	synthetic lethality
GBM	9q21.11_gain_cnaPANCAN141_(GNAQ,NTRK2,PCSK5,TJP2)	Gain_10q	XMD8-85	sensitivity	0	11	2	0	GBM	0.0128205	0.0393486	synthetic lethality
GBM	9q21.11_gain_cnaPANCAN141_(GNAQ,NTRK2,PCSK5,TJP2)	Gain_11q	XMD8-85	sensitivity	0	11	2	0	GBM	0.0128205	0.0393486	synthetic lethality
GBM	9q21.11_gain_cnaPANCAN141_(GNAQ,NTRK2,PCSK5,TJP2)	Gain_12q	XMD8-85	sensitivity	0	11	2	0	GBM	0.0128205	0.0393486	synthetic lethality
GBM	9q21.11_gain_cnaPANCAN141_(GNAQ,NTRK2,PCSK5,TJP2)	Gain_13q	XMD8-85	sensitivity	0	11	2	0	GBM	0.0128205	0.0393486	synthetic lethality
GBM	9q21.11_gain_cnaPANCAN141_(GNAQ,NTRK2,PCSK5,TJP2)	Gain_16q	XMD8-85	sensitivity	0	11	2	0	GBM	0.0128205	0.0393486	synthetic lethality
GBM	9q21.11_gain_cnaPANCAN141_(GNAQ,NTRK2,PCSK5,TJP2)	Gain_20q	XMD8-85	sensitivity	0	11	2	0	GBM	0.0128205	0.0393486	synthetic lethality
GBM	9q21.11_gain_cnaPANCAN141_(GNAQ,NTRK2,PCSK5,TJP2)	Gain_2q	XMD8-85	sensitivity	0	11	2	0	GBM	0.0128205	0.0393486	synthetic lethality
GBM	9q21.11_gain_cnaPANCAN141_(GNAQ,NTRK2,PCSK5,TJP2)	Gain_3q	XMD8-85	sensitivity	0	11	2	0	GBM	0.0128205	0.0393486	synthetic lethality
GBM	9q21.11_gain_cnaPANCAN141_(GNAQ,NTRK2,PCSK5,TJP2)	Gain_4q	XMD8-85	sensitivity	0	11	2	0	GBM	0.0128205	0.0393486	synthetic lethality
GBM	9q21.11_gain_cnaPANCAN141_(GNAQ,NTRK2,PCSK5,TJP2)	Gain_5p	XMD8-85	sensitivity	0	11	2	0	GBM	0.0128205	0.0393486	synthetic lethality
GBM	9q21.11_gain_cnaPANCAN141_(GNAQ,NTRK2,PCSK5,TJP2)	Gain_6q	XMD8-85	sensitivity	0	11	2	0	GBM	0.0128205	0.0393486	synthetic lethality
GBM	9q21.11_gain_cnaPANCAN141_(GNAQ,NTRK2,PCSK5,TJP2)	Gain_8p	XMD8-85	sensitivity	0	11	2	0	GBM	0.0128205	0.0393486	synthetic lethality
GBM	9q21.11_gain_cnaPANCAN141_(GNAQ,NTRK2,PCSK5,TJP2)	Gain_9p	XMD8-85	sensitivity	0	11	2	0	GBM	0.0128205	0.0393486	synthetic lethality
GBM	9q21.11_gain_cnaPANCAN141_(GNAQ,NTRK2,PCSK5,TJP2)	Gain_9q	XMD8-85	sensitivity	0	11	2	0	GBM	0.0128205	0.0393486	synthetic lethality
GBM	Gain_10q	Gain_11p	XMD8-85	sensitivity	0	11	2	0	GBM	0.0128205	0.0393486	synthetic lethality
GBM	Gain_10q	Gain_15q	XMD8-85	sensitivity	0	11	2	0	GBM	0.0128205	0.0393486	synthetic lethality
GBM	Gain_11p	Gain_13q	XMD8-85	sensitivity	0	11	2	0	GBM	0.0128205	0.0393486	synthetic lethality
GBM	Gain_2p	Gain_9p	XMD8-85	sensitivity	0	11	2	0	GBM	0.0128205	0.0393486	synthetic lethality
GBM	Gain_2q	Gain_9p	XMD8-85	sensitivity	0	11	2	0	GBM	0.0128205	0.0393486	synthetic lethality
GBM	Gain_3q	Gain_10q	XMD8-85	sensitivity	0	11	2	0	GBM	0.0128205	0.0393486	synthetic lethality
GBM	Gain_4q	Gain_10q	XMD8-85	sensitivity	0	11	2	0	GBM	0.0128205	0.0393486	synthetic lethality
GBM	Gain_4q	Gain_11p	XMD8-85	sensitivity	0	11	2	0	GBM	0.0128205	0.0393486	synthetic lethality
GBM	Gain_4q	Gain_20p	XMD8-85	sensitivity	0	11	2	0	GBM	0.0128205	0.0393486	synthetic lethality
GBM	Gain_4q	Gain_22q	XMD8-85	sensitivity	0	11	2	0	GBM	0.0128205	0.0393486	synthetic lethality
GBM	Gain_4q	Gain_5p	XMD8-85	sensitivity	0	11	2	0	GBM	0.0128205	0.0393486	synthetic lethality
GBM	Gain_4q	Gain_7p	XMD8-85	sensitivity	0	11	2	0	GBM	0.0128205	0.0393486	synthetic lethality
GBM	Gain_4q	Gain_9p	XMD8-85	sensitivity	0	11	2	0	GBM	0.0128205	0.0393486	synthetic lethality
GBM	Gain_7p	Gain_9p	XMD8-85	sensitivity	0	11	2	0	GBM	0.0128205	0.0393486	synthetic lethality
GBM	Gain_8p	Gain_11p	XMD8-85	sensitivity	0	11	2	0	GBM	0.0128205	0.0393486	synthetic lethality
GBM	Gain_9p	Gain_10q	XMD8-85	sensitivity	0	11	2	0	GBM	0.0128205	0.0393486	synthetic lethality
GBM	Gain_9p	Gain_11p	XMD8-85	sensitivity	0	11	2	0	GBM	0.0128205	0.0393486	synthetic lethality
GBM	Gain_9p	Gain_11q	XMD8-85	sensitivity	0	11	2	0	GBM	0.0128205	0.0393486	synthetic lethality
GBM	Gain_9p	Gain_12q	XMD8-85	sensitivity	0	11	2	0	GBM	0.0128205	0.0393486	synthetic lethality
GBM	Gain_9p	Gain_13q	XMD8-85	sensitivity	0	11	2	0	GBM	0.0128205	0.0393486	synthetic lethality
GBM	Gain_9p	Gain_15q	XMD8-85	sensitivity	0	11	2	0	GBM	0.0128205	0.0393486	synthetic lethality
GBM	Gain_9p	Gain_16p	XMD8-85	sensitivity	0	11	2	0	GBM	0.0128205	0.0393486	synthetic lethality
GBM	Gain_9p	Gain_16q	XMD8-85	sensitivity	0	11	2	0	GBM	0.0128205	0.0393486	synthetic lethality
GBM	Gain_9p	Gain_17q	XMD8-85	sensitivity	0	11	2	0	GBM	0.0128205	0.0393486	synthetic lethality
GBM	Gain_9p	Gain_18q	XMD8-85	sensitivity	0	11	2	0	GBM	0.0128205	0.0393486	synthetic lethality
GBM	Gain_9p	Gain_20p	XMD8-85	sensitivity	0	11	2	0	GBM	0.0128205	0.0393486	synthetic lethality
GBM	Gain_9p	Gain_22q	XMD8-85	sensitivity	0	11	2	0	GBM	0.0128205	0.0393486	synthetic lethality
GBM	NF1_mut	7p21.1_gain_cnaPANCAN122_(AHR,HDAC9)	XMD8-85	sensitivity	0	11	2	0	GBM	0.0128205	0.0393486	synthetic lethality
GBM	NF1_mut	7p22.3_gain_cnaPANCAN121_(ACTB,CARD11,PMS2,RAC1)	XMD8-85	sensitivity	0	11	2	0	GBM	0.0128205	0.0393486	synthetic lethality
GBM	NF1_mut	7q11.21_gain_cnaPANCAN125	XMD8-85	sensitivity	0	11	2	0	GBM	0.0128205	0.0393486	synthetic lethality
GBM	NF1_mut	7q11.23_gain_cnaPANCAN126	XMD8-85	sensitivity	0	11	2	0	GBM	0.0128205	0.0393486	synthetic lethality
GBM	NF1_mut	7q21.13_gain_cnaPANCAN127_(AKAP9)	XMD8-85	sensitivity	0	11	2	0	GBM	0.0128205	0.0393486	synthetic lethality
GBM	NF1_mut	7q22.1_gain_cnaPANCAN128	XMD8-85	sensitivity	0	11	2	0	GBM	0.0128205	0.0393486	synthetic lethality
GBM	NF1_mut	7q31.1_gain_cnaPANCAN129_(MET)	XMD8-85	sensitivity	0	11	2	0	GBM	0.0128205	0.0393486	synthetic lethality
GBM	NF1_mut	7q36.1_gain_cnaPANCAN130_(RHEB)	XMD8-85	sensitivity	0	11	2	0	GBM	0.0128205	0.0393486	synthetic lethality
GBM	NF1_mut	Gain_10q	XMD8-85	sensitivity	0	11	2	0	GBM	0.0128205	0.0393486	synthetic lethality
GBM	NF1_mut	Gain_5p	XMD8-85	sensitivity	0	11	2	0	GBM	0.0128205	0.0393486	synthetic lethality
GBM	NF1_mut	Gain_9p	XMD8-85	sensitivity	0	11	2	0	GBM	0.0128205	0.0393486	synthetic lethality
GBM	PTEN_mut	7q11.23_gain_cnaPANCAN126	XMD8-85	sensitivity	0	11	2	0	GBM	0.0128205	0.0393486	synthetic lethality
GBM	PTEN_mut	7q22.1_gain_cnaPANCAN128	XMD8-85	sensitivity	0	11	2	0	GBM	0.0128205	0.0393486	synthetic lethality
GBM	PTEN_mut	9q21.11_gain_cnaPANCAN141_(GNAQ,NTRK2,PCSK5,TJP2)	XMD8-85	sensitivity	0	11	2	0	GBM	0.0128205	0.0393486	synthetic lethality
GBM	PTEN_mut	Gain_15q	XMD8-85	sensitivity	0	11	2	0	GBM	0.0128205	0.0393486	synthetic lethality
GBM	PTEN_mut	Gain_4q	XMD8-85	sensitivity	0	11	2	0	GBM	0.0128205	0.0393486	synthetic lethality
GBM	PTEN_mut	Gain_9p	XMD8-85	sensitivity	0	11	2	0	GBM	0.0128205	0.0393486	synthetic lethality
GBM	6q14.1_loss_cnaPANCAN230_(SYNCRIP,ZNF292)	Gain_11q	MG-132	sensitivity	0	9	3	1	GBM	0.013986	0.103993	synthetic lethality
GBM	6q14.1_loss_cnaPANCAN230_(SYNCRIP,ZNF292)	Gain_12q	MG-132	sensitivity	0	9	3	1	GBM	0.013986	0.103993	synthetic lethality
GBM	6q14.1_loss_cnaPANCAN230_(SYNCRIP,ZNF292)	Gain_13q	MG-132	sensitivity	0	9	3	1	GBM	0.013986	0.103993	synthetic lethality
GBM	6q14.1_loss_cnaPANCAN230_(SYNCRIP,ZNF292)	Gain_14q	MG-132	sensitivity	0	9	3	1	GBM	0.013986	0.103993	synthetic lethality
GBM	6q14.1_loss_cnaPANCAN230_(SYNCRIP,ZNF292)	Gain_16p	MG-132	sensitivity	0	9	3	1	GBM	0.013986	0.103993	synthetic lethality
GBM	6q14.1_loss_cnaPANCAN230_(SYNCRIP,ZNF292)	Gain_16q	MG-132	sensitivity	0	9	3	1	GBM	0.013986	0.103993	synthetic lethality
GBM	6q14.1_loss_cnaPANCAN230_(SYNCRIP,ZNF292)	Gain_18q	MG-132	sensitivity	0	9	3	1	GBM	0.013986	0.103993	synthetic lethality
GBM	6q14.1_loss_cnaPANCAN230_(SYNCRIP,ZNF292)	Gain_19p	MG-132	sensitivity	0	9	3	1	GBM	0.013986	0.103993	synthetic lethality
GBM	6q14.1_loss_cnaPANCAN230_(SYNCRIP,ZNF292)	Gain_19q	MG-132	sensitivity	0	9	3	1	GBM	0.013986	0.103993	synthetic lethality
GBM	6q14.1_loss_cnaPANCAN230_(SYNCRIP,ZNF292)	Gain_2p	MG-132	sensitivity	0	9	3	1	GBM	0.013986	0.103993	synthetic lethality
GBM	6q14.1_loss_cnaPANCAN230_(SYNCRIP,ZNF292)	Gain_2q	MG-132	sensitivity	0	9	3	1	GBM	0.013986	0.103993	synthetic lethality
GBM	6q14.1_loss_cnaPANCAN230_(SYNCRIP,ZNF292)	Gain_4p	MG-132	sensitivity	0	9	3	1	GBM	0.013986	0.103993	synthetic lethality
GBM	6q14.1_loss_cnaPANCAN230_(SYNCRIP,ZNF292)	Gain_5q	MG-132	sensitivity	0	9	3	1	GBM	0.013986	0.103993	synthetic lethality
GBM	6q14.1_loss_cnaPANCAN230_(SYNCRIP,ZNF292)	Gain_8p	MG-132	sensitivity	0	9	3	1	GBM	0.013986	0.103993	synthetic lethality
GBM	6q14.1_loss_cnaPANCAN230_(SYNCRIP,ZNF292)	Gain_9q	MG-132	sensitivity	0	9	3	1	GBM	0.013986	0.103993	synthetic lethality
GBM	7p12.1_gain_cnaPANCAN124_(EGFR)	7q11.21_gain_cnaPANCAN125	MG-132	sensitivity	0	9	3	1	GBM	0.013986	0.103993	synthetic lethality
GBM	7p12.1_gain_cnaPANCAN124_(EGFR)	7q21.13_gain_cnaPANCAN127_(AKAP9)	MG-132	sensitivity	0	9	3	1	GBM	0.013986	0.103993	synthetic lethality
GBM	7p12.1_gain_cnaPANCAN124_(EGFR)	7q31.1_gain_cnaPANCAN129_(MET)	MG-132	sensitivity	0	9	3	1	GBM	0.013986	0.103993	synthetic lethality
GBM	7p12.1_gain_cnaPANCAN124_(EGFR)	7q36.1_gain_cnaPANCAN130_(RHEB)	MG-132	sensitivity	0	9	3	1	GBM	0.013986	0.103993	synthetic lethality
GBM	7p12.1_gain_cnaPANCAN124_(EGFR)	Gain_10q	MG-132	sensitivity	0	9	3	1	GBM	0.013986	0.103993	synthetic lethality
GBM	7p12.1_gain_cnaPANCAN124_(EGFR)	Gain_11q	MG-132	sensitivity	0	9	3	1	GBM	0.013986	0.103993	synthetic lethality
GBM	7p12.1_gain_cnaPANCAN124_(EGFR)	Gain_12q	MG-132	sensitivity	0	9	3	1	GBM	0.013986	0.103993	synthetic lethality
GBM	7p12.1_gain_cnaPANCAN124_(EGFR)	Gain_13q	MG-132	sensitivity	0	9	3	1	GBM	0.013986	0.103993	synthetic lethality
GBM	7p12.1_gain_cnaPANCAN124_(EGFR)	Gain_14q	MG-132	sensitivity	0	9	3	1	GBM	0.013986	0.103993	synthetic lethality
GBM	7p12.1_gain_cnaPANCAN124_(EGFR)	Gain_16p	MG-132	sensitivity	0	9	3	1	GBM	0.013986	0.103993	synthetic lethality
GBM	7p12.1_gain_cnaPANCAN124_(EGFR)	Gain_16q	MG-132	sensitivity	0	9	3	1	GBM	0.013986	0.103993	synthetic lethality
GBM	7p12.1_gain_cnaPANCAN124_(EGFR)	Gain_17q	MG-132	sensitivity	0	9	3	1	GBM	0.013986	0.103993	synthetic lethality
GBM	7p12.1_gain_cnaPANCAN124_(EGFR)	Gain_18q	MG-132	sensitivity	0	9	3	1	GBM	0.013986	0.103993	synthetic lethality
GBM	7p12.1_gain_cnaPANCAN124_(EGFR)	Gain_1p	MG-132	sensitivity	0	9	3	1	GBM	0.013986	0.103993	synthetic lethality
GBM	7p12.1_gain_cnaPANCAN124_(EGFR)	Gain_1q	MG-132	sensitivity	0	9	3	1	GBM	0.013986	0.103993	synthetic lethality
GBM	7p12.1_gain_cnaPANCAN124_(EGFR)	Gain_20p	MG-132	sensitivity	0	9	3	1	GBM	0.013986	0.103993	synthetic lethality
GBM	7p12.1_gain_cnaPANCAN124_(EGFR)	Gain_22q	MG-132	sensitivity	0	9	3	1	GBM	0.013986	0.103993	synthetic lethality
GBM	7p12.1_gain_cnaPANCAN124_(EGFR)	Gain_2p	MG-132	sensitivity	0	9	3	1	GBM	0.013986	0.103993	synthetic lethality
GBM	7p12.1_gain_cnaPANCAN124_(EGFR)	Gain_2q	MG-132	sensitivity	0	9	3	1	GBM	0.013986	0.103993	synthetic lethality
GBM	7p12.1_gain_cnaPANCAN124_(EGFR)	Gain_3p	MG-132	sensitivity	0	9	3	1	GBM	0.013986	0.103993	synthetic lethality
GBM	7p12.1_gain_cnaPANCAN124_(EGFR)	Gain_5p	MG-132	sensitivity	0	9	3	1	GBM	0.013986	0.103993	synthetic lethality
GBM	7p12.1_gain_cnaPANCAN124_(EGFR)	Gain_5q	MG-132	sensitivity	0	9	3	1	GBM	0.013986	0.103993	synthetic lethality
GBM	7p12.1_gain_cnaPANCAN124_(EGFR)	Gain_6p	MG-132	sensitivity	0	9	3	1	GBM	0.013986	0.103993	synthetic lethality
GBM	7p12.1_gain_cnaPANCAN124_(EGFR)	Gain_6q	MG-132	sensitivity	0	9	3	1	GBM	0.013986	0.103993	synthetic lethality
GBM	7p12.1_gain_cnaPANCAN124_(EGFR)	Gain_7p	MG-132	sensitivity	0	9	3	1	GBM	0.013986	0.103993	synthetic lethality
GBM	7p12.1_gain_cnaPANCAN124_(EGFR)	Gain_7q	MG-132	sensitivity	0	9	3	1	GBM	0.013986	0.103993	synthetic lethality
GBM	7p12.1_gain_cnaPANCAN124_(EGFR)	Gain_8p	MG-132	sensitivity	0	9	3	1	GBM	0.013986	0.103993	synthetic lethality
GBM	7p12.1_gain_cnaPANCAN124_(EGFR)	Gain_8q	MG-132	sensitivity	0	9	3	1	GBM	0.013986	0.103993	synthetic lethality
GBM	7p12.1_gain_cnaPANCAN124_(EGFR)	Gain_9q	MG-132	sensitivity	0	9	3	1	GBM	0.013986	0.103993	synthetic lethality
GBM	7p14.3_gain_cnaPANCAN123	7p12.1_gain_cnaPANCAN124_(EGFR)	MG-132	sensitivity	0	9	3	1	GBM	0.013986	0.103993	synthetic lethality
GBM	7p14.3_gain_cnaPANCAN123	7q11.21_gain_cnaPANCAN125	MG-132	sensitivity	0	9	3	1	GBM	0.013986	0.103993	synthetic lethality
GBM	7p14.3_gain_cnaPANCAN123	7q21.13_gain_cnaPANCAN127_(AKAP9)	MG-132	sensitivity	0	9	3	1	GBM	0.013986	0.103993	synthetic lethality
GBM	7p14.3_gain_cnaPANCAN123	7q31.1_gain_cnaPANCAN129_(MET)	MG-132	sensitivity	0	9	3	1	GBM	0.013986	0.103993	synthetic lethality
GBM	7p14.3_gain_cnaPANCAN123	7q36.1_gain_cnaPANCAN130_(RHEB)	MG-132	sensitivity	0	9	3	1	GBM	0.013986	0.103993	synthetic lethality
GBM	7p14.3_gain_cnaPANCAN123	Gain_10q	MG-132	sensitivity	0	9	3	1	GBM	0.013986	0.103993	synthetic lethality
GBM	7p14.3_gain_cnaPANCAN123	Gain_11q	MG-132	sensitivity	0	9	3	1	GBM	0.013986	0.103993	synthetic lethality
GBM	7p14.3_gain_cnaPANCAN123	Gain_12q	MG-132	sensitivity	0	9	3	1	GBM	0.013986	0.103993	synthetic lethality
GBM	7p14.3_gain_cnaPANCAN123	Gain_13q	MG-132	sensitivity	0	9	3	1	GBM	0.013986	0.103993	synthetic lethality
GBM	7p14.3_gain_cnaPANCAN123	Gain_16q	MG-132	sensitivity	0	9	3	1	GBM	0.013986	0.103993	synthetic lethality
GBM	7p14.3_gain_cnaPANCAN123	Gain_20q	MG-132	sensitivity	0	9	3	1	GBM	0.013986	0.103993	synthetic lethality
GBM	7p14.3_gain_cnaPANCAN123	Gain_2q	MG-132	sensitivity	0	9	3	1	GBM	0.013986	0.103993	synthetic lethality
GBM	7p14.3_gain_cnaPANCAN123	Gain_5p	MG-132	sensitivity	0	9	3	1	GBM	0.013986	0.103993	synthetic lethality
GBM	7p14.3_gain_cnaPANCAN123	Gain_6q	MG-132	sensitivity	0	9	3	1	GBM	0.013986	0.103993	synthetic lethality
GBM	7p14.3_gain_cnaPANCAN123	Gain_8p	MG-132	sensitivity	0	9	3	1	GBM	0.013986	0.103993	synthetic lethality
GBM	7p14.3_gain_cnaPANCAN123	Gain_9q	MG-132	sensitivity	0	9	3	1	GBM	0.013986	0.103993	synthetic lethality
GBM	7p21.1_gain_cnaPANCAN122_(AHR,HDAC9)	7p12.1_gain_cnaPANCAN124_(EGFR)	MG-132	sensitivity	0	9	3	1	GBM	0.013986	0.103993	synthetic lethality
GBM	7p21.1_gain_cnaPANCAN122_(AHR,HDAC9)	7p14.3_gain_cnaPANCAN123	MG-132	sensitivity	0	9	3	1	GBM	0.013986	0.103993	synthetic lethality
GBM	7p21.1_gain_cnaPANCAN122_(AHR,HDAC9)	7q11.21_gain_cnaPANCAN125	MG-132	sensitivity	0	9	3	1	GBM	0.013986	0.103993	synthetic lethality
GBM	7p21.1_gain_cnaPANCAN122_(AHR,HDAC9)	7q21.13_gain_cnaPANCAN127_(AKAP9)	MG-132	sensitivity	0	9	3	1	GBM	0.013986	0.103993	synthetic lethality
GBM	7p21.1_gain_cnaPANCAN122_(AHR,HDAC9)	7q31.1_gain_cnaPANCAN129_(MET)	MG-132	sensitivity	0	9	3	1	GBM	0.013986	0.103993	synthetic lethality
GBM	7p21.1_gain_cnaPANCAN122_(AHR,HDAC9)	7q36.1_gain_cnaPANCAN130_(RHEB)	MG-132	sensitivity	0	9	3	1	GBM	0.013986	0.103993	synthetic lethality
GBM	7p21.1_gain_cnaPANCAN122_(AHR,HDAC9)	Gain_10q	MG-132	sensitivity	0	9	3	1	GBM	0.013986	0.103993	synthetic lethality
GBM	7p21.1_gain_cnaPANCAN122_(AHR,HDAC9)	Gain_11q	MG-132	sensitivity	0	9	3	1	GBM	0.013986	0.103993	synthetic lethality
GBM	7p21.1_gain_cnaPANCAN122_(AHR,HDAC9)	Gain_12q	MG-132	sensitivity	0	9	3	1	GBM	0.013986	0.103993	synthetic lethality
GBM	7p21.1_gain_cnaPANCAN122_(AHR,HDAC9)	Gain_13q	MG-132	sensitivity	0	9	3	1	GBM	0.013986	0.103993	synthetic lethality
GBM	7p21.1_gain_cnaPANCAN122_(AHR,HDAC9)	Gain_14q	MG-132	sensitivity	0	9	3	1	GBM	0.013986	0.103993	synthetic lethality
GBM	7p21.1_gain_cnaPANCAN122_(AHR,HDAC9)	Gain_16p	MG-132	sensitivity	0	9	3	1	GBM	0.013986	0.103993	synthetic lethality
GBM	7p21.1_gain_cnaPANCAN122_(AHR,HDAC9)	Gain_16q	MG-132	sensitivity	0	9	3	1	GBM	0.013986	0.103993	synthetic lethality
GBM	7p21.1_gain_cnaPANCAN122_(AHR,HDAC9)	Gain_17q	MG-132	sensitivity	0	9	3	1	GBM	0.013986	0.103993	synthetic lethality
GBM	7p21.1_gain_cnaPANCAN122_(AHR,HDAC9)	Gain_18q	MG-132	sensitivity	0	9	3	1	GBM	0.013986	0.103993	synthetic lethality
GBM	7p21.1_gain_cnaPANCAN122_(AHR,HDAC9)	Gain_1p	MG-132	sensitivity	0	9	3	1	GBM	0.013986	0.103993	synthetic lethality
GBM	7p21.1_gain_cnaPANCAN122_(AHR,HDAC9)	Gain_1q	MG-132	sensitivity	0	9	3	1	GBM	0.013986	0.103993	synthetic lethality
GBM	7p21.1_gain_cnaPANCAN122_(AHR,HDAC9)	Gain_20p	MG-132	sensitivity	0	9	3	1	GBM	0.013986	0.103993	synthetic lethality
GBM	7p21.1_gain_cnaPANCAN122_(AHR,HDAC9)	Gain_20q	MG-132	sensitivity	0	9	3	1	GBM	0.013986	0.103993	synthetic lethality
GBM	7p21.1_gain_cnaPANCAN122_(AHR,HDAC9)	Gain_22q	MG-132	sensitivity	0	9	3	1	GBM	0.013986	0.103993	synthetic lethality
GBM	7p21.1_gain_cnaPANCAN122_(AHR,HDAC9)	Gain_2p	MG-132	sensitivity	0	9	3	1	GBM	0.013986	0.103993	synthetic lethality
GBM	7p21.1_gain_cnaPANCAN122_(AHR,HDAC9)	Gain_2q	MG-132	sensitivity	0	9	3	1	GBM	0.013986	0.103993	synthetic lethality
GBM	7p21.1_gain_cnaPANCAN122_(AHR,HDAC9)	Gain_3p	MG-132	sensitivity	0	9	3	1	GBM	0.013986	0.103993	synthetic lethality
GBM	7p21.1_gain_cnaPANCAN122_(AHR,HDAC9)	Gain_5p	MG-132	sensitivity	0	9	3	1	GBM	0.013986	0.103993	synthetic lethality
GBM	7p21.1_gain_cnaPANCAN122_(AHR,HDAC9)	Gain_5q	MG-132	sensitivity	0	9	3	1	GBM	0.013986	0.103993	synthetic lethality
GBM	7p21.1_gain_cnaPANCAN122_(AHR,HDAC9)	Gain_6p	MG-132	sensitivity	0	9	3	1	GBM	0.013986	0.103993	synthetic lethality
GBM	7p21.1_gain_cnaPANCAN122_(AHR,HDAC9)	Gain_6q	MG-132	sensitivity	0	9	3	1	GBM	0.013986	0.103993	synthetic lethality
GBM	7p21.1_gain_cnaPANCAN122_(AHR,HDAC9)	Gain_7p	MG-132	sensitivity	0	9	3	1	GBM	0.013986	0.103993	synthetic lethality
GBM	7p21.1_gain_cnaPANCAN122_(AHR,HDAC9)	Gain_7q	MG-132	sensitivity	0	9	3	1	GBM	0.013986	0.103993	synthetic lethality
GBM	7p21.1_gain_cnaPANCAN122_(AHR,HDAC9)	Gain_8p	MG-132	sensitivity	0	9	3	1	GBM	0.013986	0.103993	synthetic lethality
GBM	7p21.1_gain_cnaPANCAN122_(AHR,HDAC9)	Gain_8q	MG-132	sensitivity	0	9	3	1	GBM	0.013986	0.103993	synthetic lethality
GBM	7p21.1_gain_cnaPANCAN122_(AHR,HDAC9)	Gain_9q	MG-132	sensitivity	0	9	3	1	GBM	0.013986	0.103993	synthetic lethality
GBM	7p22.3_gain_cnaPANCAN121_(ACTB,CARD11,PMS2,RAC1)	7p12.1_gain_cnaPANCAN124_(EGFR)	MG-132	sensitivity	0	9	3	1	GBM	0.013986	0.103993	synthetic lethality
GBM	7p22.3_gain_cnaPANCAN121_(ACTB,CARD11,PMS2,RAC1)	7p14.3_gain_cnaPANCAN123	MG-132	sensitivity	0	9	3	1	GBM	0.013986	0.103993	synthetic lethality
GBM	7p22.3_gain_cnaPANCAN121_(ACTB,CARD11,PMS2,RAC1)	7p21.1_gain_cnaPANCAN122_(AHR,HDAC9)	MG-132	sensitivity	0	9	3	1	GBM	0.013986	0.103993	synthetic lethality
GBM	7p22.3_gain_cnaPANCAN121_(ACTB,CARD11,PMS2,RAC1)	7q11.21_gain_cnaPANCAN125	MG-132	sensitivity	0	9	3	1	GBM	0.013986	0.103993	synthetic lethality
GBM	7p22.3_gain_cnaPANCAN121_(ACTB,CARD11,PMS2,RAC1)	7q21.13_gain_cnaPANCAN127_(AKAP9)	MG-132	sensitivity	0	9	3	1	GBM	0.013986	0.103993	synthetic lethality
GBM	7p22.3_gain_cnaPANCAN121_(ACTB,CARD11,PMS2,RAC1)	7q31.1_gain_cnaPANCAN129_(MET)	MG-132	sensitivity	0	9	3	1	GBM	0.013986	0.103993	synthetic lethality
GBM	7p22.3_gain_cnaPANCAN121_(ACTB,CARD11,PMS2,RAC1)	7q36.1_gain_cnaPANCAN130_(RHEB)	MG-132	sensitivity	0	9	3	1	GBM	0.013986	0.103993	synthetic lethality
GBM	7p22.3_gain_cnaPANCAN121_(ACTB,CARD11,PMS2,RAC1)	Gain_10q	MG-132	sensitivity	0	9	3	1	GBM	0.013986	0.103993	synthetic lethality
GBM	7p22.3_gain_cnaPANCAN121_(ACTB,CARD11,PMS2,RAC1)	Gain_11q	MG-132	sensitivity	0	9	3	1	GBM	0.013986	0.103993	synthetic lethality
GBM	7p22.3_gain_cnaPANCAN121_(ACTB,CARD11,PMS2,RAC1)	Gain_12q	MG-132	sensitivity	0	9	3	1	GBM	0.013986	0.103993	synthetic lethality
GBM	7p22.3_gain_cnaPANCAN121_(ACTB,CARD11,PMS2,RAC1)	Gain_13q	MG-132	sensitivity	0	9	3	1	GBM	0.013986	0.103993	synthetic lethality
GBM	7p22.3_gain_cnaPANCAN121_(ACTB,CARD11,PMS2,RAC1)	Gain_14q	MG-132	sensitivity	0	9	3	1	GBM	0.013986	0.103993	synthetic lethality
GBM	7p22.3_gain_cnaPANCAN121_(ACTB,CARD11,PMS2,RAC1)	Gain_16p	MG-132	sensitivity	0	9	3	1	GBM	0.013986	0.103993	synthetic lethality
GBM	7p22.3_gain_cnaPANCAN121_(ACTB,CARD11,PMS2,RAC1)	Gain_16q	MG-132	sensitivity	0	9	3	1	GBM	0.013986	0.103993	synthetic lethality
GBM	7p22.3_gain_cnaPANCAN121_(ACTB,CARD11,PMS2,RAC1)	Gain_17q	MG-132	sensitivity	0	9	3	1	GBM	0.013986	0.103993	synthetic lethality
GBM	7p22.3_gain_cnaPANCAN121_(ACTB,CARD11,PMS2,RAC1)	Gain_18q	MG-132	sensitivity	0	9	3	1	GBM	0.013986	0.103993	synthetic lethality
GBM	7p22.3_gain_cnaPANCAN121_(ACTB,CARD11,PMS2,RAC1)	Gain_1p	MG-132	sensitivity	0	9	3	1	GBM	0.013986	0.103993	synthetic lethality
GBM	7p22.3_gain_cnaPANCAN121_(ACTB,CARD11,PMS2,RAC1)	Gain_1q	MG-132	sensitivity	0	9	3	1	GBM	0.013986	0.103993	synthetic lethality
GBM	7p22.3_gain_cnaPANCAN121_(ACTB,CARD11,PMS2,RAC1)	Gain_20p	MG-132	sensitivity	0	9	3	1	GBM	0.013986	0.103993	synthetic lethality
GBM	7p22.3_gain_cnaPANCAN121_(ACTB,CARD11,PMS2,RAC1)	Gain_20q	MG-132	sensitivity	0	9	3	1	GBM	0.013986	0.103993	synthetic lethality
GBM	7p22.3_gain_cnaPANCAN121_(ACTB,CARD11,PMS2,RAC1)	Gain_22q	MG-132	sensitivity	0	9	3	1	GBM	0.013986	0.103993	synthetic lethality
GBM	7p22.3_gain_cnaPANCAN121_(ACTB,CARD11,PMS2,RAC1)	Gain_2p	MG-132	sensitivity	0	9	3	1	GBM	0.013986	0.103993	synthetic lethality
GBM	7p22.3_gain_cnaPANCAN121_(ACTB,CARD11,PMS2,RAC1)	Gain_2q	MG-132	sensitivity	0	9	3	1	GBM	0.013986	0.103993	synthetic lethality
GBM	7p22.3_gain_cnaPANCAN121_(ACTB,CARD11,PMS2,RAC1)	Gain_3p	MG-132	sensitivity	0	9	3	1	GBM	0.013986	0.103993	synthetic lethality
GBM	7p22.3_gain_cnaPANCAN121_(ACTB,CARD11,PMS2,RAC1)	Gain_5p	MG-132	sensitivity	0	9	3	1	GBM	0.013986	0.103993	synthetic lethality
GBM	7p22.3_gain_cnaPANCAN121_(ACTB,CARD11,PMS2,RAC1)	Gain_5q	MG-132	sensitivity	0	9	3	1	GBM	0.013986	0.103993	synthetic lethality
GBM	7p22.3_gain_cnaPANCAN121_(ACTB,CARD11,PMS2,RAC1)	Gain_6p	MG-132	sensitivity	0	9	3	1	GBM	0.013986	0.103993	synthetic lethality
GBM	7p22.3_gain_cnaPANCAN121_(ACTB,CARD11,PMS2,RAC1)	Gain_6q	MG-132	sensitivity	0	9	3	1	GBM	0.013986	0.103993	synthetic lethality
GBM	7p22.3_gain_cnaPANCAN121_(ACTB,CARD11,PMS2,RAC1)	Gain_7p	MG-132	sensitivity	0	9	3	1	GBM	0.013986	0.103993	synthetic lethality
GBM	7p22.3_gain_cnaPANCAN121_(ACTB,CARD11,PMS2,RAC1)	Gain_7q	MG-132	sensitivity	0	9	3	1	GBM	0.013986	0.103993	synthetic lethality
GBM	7p22.3_gain_cnaPANCAN121_(ACTB,CARD11,PMS2,RAC1)	Gain_8p	MG-132	sensitivity	0	9	3	1	GBM	0.013986	0.103993	synthetic lethality
GBM	7p22.3_gain_cnaPANCAN121_(ACTB,CARD11,PMS2,RAC1)	Gain_8q	MG-132	sensitivity	0	9	3	1	GBM	0.013986	0.103993	synthetic lethality
GBM	7p22.3_gain_cnaPANCAN121_(ACTB,CARD11,PMS2,RAC1)	Gain_9q	MG-132	sensitivity	0	9	3	1	GBM	0.013986	0.103993	synthetic lethality
GBM	7q11.21_gain_cnaPANCAN125	7q21.13_gain_cnaPANCAN127_(AKAP9)	MG-132	sensitivity	0	9	3	1	GBM	0.013986	0.103993	synthetic lethality
GBM	7q11.21_gain_cnaPANCAN125	7q31.1_gain_cnaPANCAN129_(MET)	MG-132	sensitivity	0	9	3	1	GBM	0.013986	0.103993	synthetic lethality
GBM	7q11.21_gain_cnaPANCAN125	7q36.1_gain_cnaPANCAN130_(RHEB)	MG-132	sensitivity	0	9	3	1	GBM	0.013986	0.103993	synthetic lethality
GBM	7q11.21_gain_cnaPANCAN125	Gain_10q	MG-132	sensitivity	0	9	3	1	GBM	0.013986	0.103993	synthetic lethality
GBM	7q11.21_gain_cnaPANCAN125	Gain_11q	MG-132	sensitivity	0	9	3	1	GBM	0.013986	0.103993	synthetic lethality
GBM	7q11.21_gain_cnaPANCAN125	Gain_12q	MG-132	sensitivity	0	9	3	1	GBM	0.013986	0.103993	synthetic lethality
GBM	7q11.21_gain_cnaPANCAN125	Gain_13q	MG-132	sensitivity	0	9	3	1	GBM	0.013986	0.103993	synthetic lethality
GBM	7q11.21_gain_cnaPANCAN125	Gain_14q	MG-132	sensitivity	0	9	3	1	GBM	0.013986	0.103993	synthetic lethality
GBM	7q11.21_gain_cnaPANCAN125	Gain_16p	MG-132	sensitivity	0	9	3	1	GBM	0.013986	0.103993	synthetic lethality
GBM	7q11.21_gain_cnaPANCAN125	Gain_16q	MG-132	sensitivity	0	9	3	1	GBM	0.013986	0.103993	synthetic lethality
GBM	7q11.21_gain_cnaPANCAN125	Gain_17q	MG-132	sensitivity	0	9	3	1	GBM	0.013986	0.103993	synthetic lethality
GBM	7q11.21_gain_cnaPANCAN125	Gain_18q	MG-132	sensitivity	0	9	3	1	GBM	0.013986	0.103993	synthetic lethality
GBM	7q11.21_gain_cnaPANCAN125	Gain_1p	MG-132	sensitivity	0	9	3	1	GBM	0.013986	0.103993	synthetic lethality
GBM	7q11.21_gain_cnaPANCAN125	Gain_1q	MG-132	sensitivity	0	9	3	1	GBM	0.013986	0.103993	synthetic lethality
GBM	7q11.21_gain_cnaPANCAN125	Gain_20p	MG-132	sensitivity	0	9	3	1	GBM	0.013986	0.103993	synthetic lethality
GBM	7q11.21_gain_cnaPANCAN125	Gain_20q	MG-132	sensitivity	0	9	3	1	GBM	0.013986	0.103993	synthetic lethality
GBM	7q11.21_gain_cnaPANCAN125	Gain_22q	MG-132	sensitivity	0	9	3	1	GBM	0.013986	0.103993	synthetic lethality
GBM	7q11.21_gain_cnaPANCAN125	Gain_2p	MG-132	sensitivity	0	9	3	1	GBM	0.013986	0.103993	synthetic lethality
GBM	7q11.21_gain_cnaPANCAN125	Gain_2q	MG-132	sensitivity	0	9	3	1	GBM	0.013986	0.103993	synthetic lethality
GBM	7q11.21_gain_cnaPANCAN125	Gain_3p	MG-132	sensitivity	0	9	3	1	GBM	0.013986	0.103993	synthetic lethality
GBM	7q11.21_gain_cnaPANCAN125	Gain_5p	MG-132	sensitivity	0	9	3	1	GBM	0.013986	0.103993	synthetic lethality
GBM	7q11.21_gain_cnaPANCAN125	Gain_5q	MG-132	sensitivity	0	9	3	1	GBM	0.013986	0.103993	synthetic lethality
GBM	7q11.21_gain_cnaPANCAN125	Gain_6p	MG-132	sensitivity	0	9	3	1	GBM	0.013986	0.103993	synthetic lethality
GBM	7q11.21_gain_cnaPANCAN125	Gain_6q	MG-132	sensitivity	0	9	3	1	GBM	0.013986	0.103993	synthetic lethality
GBM	7q11.21_gain_cnaPANCAN125	Gain_7p	MG-132	sensitivity	0	9	3	1	GBM	0.013986	0.103993	synthetic lethality
GBM	7q11.21_gain_cnaPANCAN125	Gain_7q	MG-132	sensitivity	0	9	3	1	GBM	0.013986	0.103993	synthetic lethality
GBM	7q11.21_gain_cnaPANCAN125	Gain_8p	MG-132	sensitivity	0	9	3	1	GBM	0.013986	0.103993	synthetic lethality
GBM	7q11.21_gain_cnaPANCAN125	Gain_8q	MG-132	sensitivity	0	9	3	1	GBM	0.013986	0.103993	synthetic lethality
GBM	7q11.21_gain_cnaPANCAN125	Gain_9q	MG-132	sensitivity	0	9	3	1	GBM	0.013986	0.103993	synthetic lethality
GBM	7q21.13_gain_cnaPANCAN127_(AKAP9)	7q31.1_gain_cnaPANCAN129_(MET)	MG-132	sensitivity	0	9	3	1	GBM	0.013986	0.103993	synthetic lethality
GBM	7q21.13_gain_cnaPANCAN127_(AKAP9)	7q36.1_gain_cnaPANCAN130_(RHEB)	MG-132	sensitivity	0	9	3	1	GBM	0.013986	0.103993	synthetic lethality
GBM	7q21.13_gain_cnaPANCAN127_(AKAP9)	Gain_10q	MG-132	sensitivity	0	9	3	1	GBM	0.013986	0.103993	synthetic lethality
GBM	7q21.13_gain_cnaPANCAN127_(AKAP9)	Gain_11q	MG-132	sensitivity	0	9	3	1	GBM	0.013986	0.103993	synthetic lethality
GBM	7q21.13_gain_cnaPANCAN127_(AKAP9)	Gain_12q	MG-132	sensitivity	0	9	3	1	GBM	0.013986	0.103993	synthetic lethality
GBM	7q21.13_gain_cnaPANCAN127_(AKAP9)	Gain_13q	MG-132	sensitivity	0	9	3	1	GBM	0.013986	0.103993	synthetic lethality
GBM	7q21.13_gain_cnaPANCAN127_(AKAP9)	Gain_14q	MG-132	sensitivity	0	9	3	1	GBM	0.013986	0.103993	synthetic lethality
GBM	7q21.13_gain_cnaPANCAN127_(AKAP9)	Gain_16p	MG-132	sensitivity	0	9	3	1	GBM	0.013986	0.103993	synthetic lethality
GBM	7q21.13_gain_cnaPANCAN127_(AKAP9)	Gain_16q	MG-132	sensitivity	0	9	3	1	GBM	0.013986	0.103993	synthetic lethality
GBM	7q21.13_gain_cnaPANCAN127_(AKAP9)	Gain_17q	MG-132	sensitivity	0	9	3	1	GBM	0.013986	0.103993	synthetic lethality
GBM	7q21.13_gain_cnaPANCAN127_(AKAP9)	Gain_18q	MG-132	sensitivity	0	9	3	1	GBM	0.013986	0.103993	synthetic lethality
GBM	7q21.13_gain_cnaPANCAN127_(AKAP9)	Gain_1p	MG-132	sensitivity	0	9	3	1	GBM	0.013986	0.103993	synthetic lethality
GBM	7q21.13_gain_cnaPANCAN127_(AKAP9)	Gain_1q	MG-132	sensitivity	0	9	3	1	GBM	0.013986	0.103993	synthetic lethality
GBM	7q21.13_gain_cnaPANCAN127_(AKAP9)	Gain_20p	MG-132	sensitivity	0	9	3	1	GBM	0.013986	0.103993	synthetic lethality
GBM	7q21.13_gain_cnaPANCAN127_(AKAP9)	Gain_20q	MG-132	sensitivity	0	9	3	1	GBM	0.013986	0.103993	synthetic lethality
GBM	7q21.13_gain_cnaPANCAN127_(AKAP9)	Gain_22q	MG-132	sensitivity	0	9	3	1	GBM	0.013986	0.103993	synthetic lethality
GBM	7q21.13_gain_cnaPANCAN127_(AKAP9)	Gain_2p	MG-132	sensitivity	0	9	3	1	GBM	0.013986	0.103993	synthetic lethality
GBM	7q21.13_gain_cnaPANCAN127_(AKAP9)	Gain_2q	MG-132	sensitivity	0	9	3	1	GBM	0.013986	0.103993	synthetic lethality
GBM	7q21.13_gain_cnaPANCAN127_(AKAP9)	Gain_3p	MG-132	sensitivity	0	9	3	1	GBM	0.013986	0.103993	synthetic lethality
GBM	7q21.13_gain_cnaPANCAN127_(AKAP9)	Gain_5p	MG-132	sensitivity	0	9	3	1	GBM	0.013986	0.103993	synthetic lethality
GBM	7q21.13_gain_cnaPANCAN127_(AKAP9)	Gain_5q	MG-132	sensitivity	0	9	3	1	GBM	0.013986	0.103993	synthetic lethality
GBM	7q21.13_gain_cnaPANCAN127_(AKAP9)	Gain_6p	MG-132	sensitivity	0	9	3	1	GBM	0.013986	0.103993	synthetic lethality
GBM	7q21.13_gain_cnaPANCAN127_(AKAP9)	Gain_6q	MG-132	sensitivity	0	9	3	1	GBM	0.013986	0.103993	synthetic lethality
GBM	7q21.13_gain_cnaPANCAN127_(AKAP9)	Gain_7p	MG-132	sensitivity	0	9	3	1	GBM	0.013986	0.103993	synthetic lethality
GBM	7q21.13_gain_cnaPANCAN127_(AKAP9)	Gain_7q	MG-132	sensitivity	0	9	3	1	GBM	0.013986	0.103993	synthetic lethality
GBM	7q21.13_gain_cnaPANCAN127_(AKAP9)	Gain_8p	MG-132	sensitivity	0	9	3	1	GBM	0.013986	0.103993	synthetic lethality
GBM	7q21.13_gain_cnaPANCAN127_(AKAP9)	Gain_8q	MG-132	sensitivity	0	9	3	1	GBM	0.013986	0.103993	synthetic lethality
GBM	7q21.13_gain_cnaPANCAN127_(AKAP9)	Gain_9q	MG-132	sensitivity	0	9	3	1	GBM	0.013986	0.103993	synthetic lethality
GBM	7q31.1_gain_cnaPANCAN129_(MET)	7q36.1_gain_cnaPANCAN130_(RHEB)	MG-132	sensitivity	0	9	3	1	GBM	0.013986	0.103993	synthetic lethality
GBM	7q31.1_gain_cnaPANCAN129_(MET)	Gain_10q	MG-132	sensitivity	0	9	3	1	GBM	0.013986	0.103993	synthetic lethality
GBM	7q31.1_gain_cnaPANCAN129_(MET)	Gain_11q	MG-132	sensitivity	0	9	3	1	GBM	0.013986	0.103993	synthetic lethality
GBM	7q31.1_gain_cnaPANCAN129_(MET)	Gain_12q	MG-132	sensitivity	0	9	3	1	GBM	0.013986	0.103993	synthetic lethality
GBM	7q31.1_gain_cnaPANCAN129_(MET)	Gain_13q	MG-132	sensitivity	0	9	3	1	GBM	0.013986	0.103993	synthetic lethality
GBM	7q31.1_gain_cnaPANCAN129_(MET)	Gain_14q	MG-132	sensitivity	0	9	3	1	GBM	0.013986	0.103993	synthetic lethality
GBM	7q31.1_gain_cnaPANCAN129_(MET)	Gain_16p	MG-132	sensitivity	0	9	3	1	GBM	0.013986	0.103993	synthetic lethality
GBM	7q31.1_gain_cnaPANCAN129_(MET)	Gain_16q	MG-132	sensitivity	0	9	3	1	GBM	0.013986	0.103993	synthetic lethality
GBM	7q31.1_gain_cnaPANCAN129_(MET)	Gain_17q	MG-132	sensitivity	0	9	3	1	GBM	0.013986	0.103993	synthetic lethality
GBM	7q31.1_gain_cnaPANCAN129_(MET)	Gain_18q	MG-132	sensitivity	0	9	3	1	GBM	0.013986	0.103993	synthetic lethality
GBM	7q31.1_gain_cnaPANCAN129_(MET)	Gain_1p	MG-132	sensitivity	0	9	3	1	GBM	0.013986	0.103993	synthetic lethality
GBM	7q31.1_gain_cnaPANCAN129_(MET)	Gain_1q	MG-132	sensitivity	0	9	3	1	GBM	0.013986	0.103993	synthetic lethality
GBM	7q31.1_gain_cnaPANCAN129_(MET)	Gain_20p	MG-132	sensitivity	0	9	3	1	GBM	0.013986	0.103993	synthetic lethality
GBM	7q31.1_gain_cnaPANCAN129_(MET)	Gain_20q	MG-132	sensitivity	0	9	3	1	GBM	0.013986	0.103993	synthetic lethality
GBM	7q31.1_gain_cnaPANCAN129_(MET)	Gain_22q	MG-132	sensitivity	0	9	3	1	GBM	0.013986	0.103993	synthetic lethality
GBM	7q31.1_gain_cnaPANCAN129_(MET)	Gain_2p	MG-132	sensitivity	0	9	3	1	GBM	0.013986	0.103993	synthetic lethality
GBM	7q31.1_gain_cnaPANCAN129_(MET)	Gain_2q	MG-132	sensitivity	0	9	3	1	GBM	0.013986	0.103993	synthetic lethality
GBM	7q31.1_gain_cnaPANCAN129_(MET)	Gain_3p	MG-132	sensitivity	0	9	3	1	GBM	0.013986	0.103993	synthetic lethality
GBM	7q31.1_gain_cnaPANCAN129_(MET)	Gain_5p	MG-132	sensitivity	0	9	3	1	GBM	0.013986	0.103993	synthetic lethality
GBM	7q31.1_gain_cnaPANCAN129_(MET)	Gain_5q	MG-132	sensitivity	0	9	3	1	GBM	0.013986	0.103993	synthetic lethality
GBM	7q31.1_gain_cnaPANCAN129_(MET)	Gain_6p	MG-132	sensitivity	0	9	3	1	GBM	0.013986	0.103993	synthetic lethality
GBM	7q31.1_gain_cnaPANCAN129_(MET)	Gain_6q	MG-132	sensitivity	0	9	3	1	GBM	0.013986	0.103993	synthetic lethality
GBM	7q31.1_gain_cnaPANCAN129_(MET)	Gain_7p	MG-132	sensitivity	0	9	3	1	GBM	0.013986	0.103993	synthetic lethality
GBM	7q31.1_gain_cnaPANCAN129_(MET)	Gain_7q	MG-132	sensitivity	0	9	3	1	GBM	0.013986	0.103993	synthetic lethality
GBM	7q31.1_gain_cnaPANCAN129_(MET)	Gain_8p	MG-132	sensitivity	0	9	3	1	GBM	0.013986	0.103993	synthetic lethality
GBM	7q31.1_gain_cnaPANCAN129_(MET)	Gain_8q	MG-132	sensitivity	0	9	3	1	GBM	0.013986	0.103993	synthetic lethality
GBM	7q31.1_gain_cnaPANCAN129_(MET)	Gain_9q	MG-132	sensitivity	0	9	3	1	GBM	0.013986	0.103993	synthetic lethality
GBM	7q36.1_gain_cnaPANCAN130_(RHEB)	Gain_10q	MG-132	sensitivity	0	9	3	1	GBM	0.013986	0.103993	synthetic lethality
GBM	7q36.1_gain_cnaPANCAN130_(RHEB)	Gain_11q	MG-132	sensitivity	0	9	3	1	GBM	0.013986	0.103993	synthetic lethality
GBM	7q36.1_gain_cnaPANCAN130_(RHEB)	Gain_12q	MG-132	sensitivity	0	9	3	1	GBM	0.013986	0.103993	synthetic lethality
GBM	7q36.1_gain_cnaPANCAN130_(RHEB)	Gain_13q	MG-132	sensitivity	0	9	3	1	GBM	0.013986	0.103993	synthetic lethality
GBM	7q36.1_gain_cnaPANCAN130_(RHEB)	Gain_14q	MG-132	sensitivity	0	9	3	1	GBM	0.013986	0.103993	synthetic lethality
GBM	7q36.1_gain_cnaPANCAN130_(RHEB)	Gain_16p	MG-132	sensitivity	0	9	3	1	GBM	0.013986	0.103993	synthetic lethality
GBM	7q36.1_gain_cnaPANCAN130_(RHEB)	Gain_16q	MG-132	sensitivity	0	9	3	1	GBM	0.013986	0.103993	synthetic lethality
GBM	7q36.1_gain_cnaPANCAN130_(RHEB)	Gain_17q	MG-132	sensitivity	0	9	3	1	GBM	0.013986	0.103993	synthetic lethality
GBM	7q36.1_gain_cnaPANCAN130_(RHEB)	Gain_18q	MG-132	sensitivity	0	9	3	1	GBM	0.013986	0.103993	synthetic lethality
GBM	7q36.1_gain_cnaPANCAN130_(RHEB)	Gain_1p	MG-132	sensitivity	0	9	3	1	GBM	0.013986	0.103993	synthetic lethality
GBM	7q36.1_gain_cnaPANCAN130_(RHEB)	Gain_1q	MG-132	sensitivity	0	9	3	1	GBM	0.013986	0.103993	synthetic lethality
GBM	7q36.1_gain_cnaPANCAN130_(RHEB)	Gain_20p	MG-132	sensitivity	0	9	3	1	GBM	0.013986	0.103993	synthetic lethality
GBM	7q36.1_gain_cnaPANCAN130_(RHEB)	Gain_20q	MG-132	sensitivity	0	9	3	1	GBM	0.013986	0.103993	synthetic lethality
GBM	7q36.1_gain_cnaPANCAN130_(RHEB)	Gain_22q	MG-132	sensitivity	0	9	3	1	GBM	0.013986	0.103993	synthetic lethality
GBM	7q36.1_gain_cnaPANCAN130_(RHEB)	Gain_2p	MG-132	sensitivity	0	9	3	1	GBM	0.013986	0.103993	synthetic lethality
GBM	7q36.1_gain_cnaPANCAN130_(RHEB)	Gain_2q	MG-132	sensitivity	0	9	3	1	GBM	0.013986	0.103993	synthetic lethality
GBM	7q36.1_gain_cnaPANCAN130_(RHEB)	Gain_3p	MG-132	sensitivity	0	9	3	1	GBM	0.013986	0.103993	synthetic lethality
GBM	7q36.1_gain_cnaPANCAN130_(RHEB)	Gain_5p	MG-132	sensitivity	0	9	3	1	GBM	0.013986	0.103993	synthetic lethality
GBM	7q36.1_gain_cnaPANCAN130_(RHEB)	Gain_5q	MG-132	sensitivity	0	9	3	1	GBM	0.013986	0.103993	synthetic lethality
GBM	7q36.1_gain_cnaPANCAN130_(RHEB)	Gain_6p	MG-132	sensitivity	0	9	3	1	GBM	0.013986	0.103993	synthetic lethality
GBM	7q36.1_gain_cnaPANCAN130_(RHEB)	Gain_6q	MG-132	sensitivity	0	9	3	1	GBM	0.013986	0.103993	synthetic lethality
GBM	7q36.1_gain_cnaPANCAN130_(RHEB)	Gain_7p	MG-132	sensitivity	0	9	3	1	GBM	0.013986	0.103993	synthetic lethality
GBM	7q36.1_gain_cnaPANCAN130_(RHEB)	Gain_7q	MG-132	sensitivity	0	9	3	1	GBM	0.013986	0.103993	synthetic lethality
GBM	7q36.1_gain_cnaPANCAN130_(RHEB)	Gain_8p	MG-132	sensitivity	0	9	3	1	GBM	0.013986	0.103993	synthetic lethality
GBM	7q36.1_gain_cnaPANCAN130_(RHEB)	Gain_8q	MG-132	sensitivity	0	9	3	1	GBM	0.013986	0.103993	synthetic lethality
GBM	7q36.1_gain_cnaPANCAN130_(RHEB)	Gain_9q	MG-132	sensitivity	0	9	3	1	GBM	0.013986	0.103993	synthetic lethality
GBM	9p24.3_loss_cnaPANCAN144_(BNC2,CDKN2A,JAK2,PSIP1)	Gain_13q	MG-132	sensitivity	0	9	3	1	GBM	0.013986	0.103993	synthetic lethality
GBM	9p24.3_loss_cnaPANCAN144_(BNC2,CDKN2A,JAK2,PSIP1)	Gain_3q	Cyclopamine	sensitivity	1	9	3	0	GBM	0.013986	0.103993	synthetic lethality
GBM	9p24.3_loss_cnaPANCAN144_(BNC2,CDKN2A,JAK2,PSIP1)	Gain_8p	MG-132	sensitivity	0	9	3	1	GBM	0.013986	0.103993	synthetic lethality
GBM	Gain_10q	Gain_11q	MG-132	sensitivity	0	9	3	1	GBM	0.013986	0.103993	synthetic lethality
GBM	Gain_10q	Gain_12q	MG-132	sensitivity	0	9	3	1	GBM	0.013986	0.103993	synthetic lethality
GBM	Gain_10q	Gain_13q	MG-132	sensitivity	0	9	3	1	GBM	0.013986	0.103993	synthetic lethality
GBM	Gain_10q	Gain_14q	MG-132	sensitivity	0	9	3	1	GBM	0.013986	0.103993	synthetic lethality
GBM	Gain_10q	Gain_16p	MG-132	sensitivity	0	9	3	1	GBM	0.013986	0.103993	synthetic lethality
GBM	Gain_10q	Gain_16q	MG-132	sensitivity	0	9	3	1	GBM	0.013986	0.103993	synthetic lethality
GBM	Gain_10q	Gain_17q	MG-132	sensitivity	0	9	3	1	GBM	0.013986	0.103993	synthetic lethality
GBM	Gain_10q	Gain_18q	MG-132	sensitivity	0	9	3	1	GBM	0.013986	0.103993	synthetic lethality
GBM	Gain_10q	Gain_20p	MG-132	sensitivity	0	9	3	1	GBM	0.013986	0.103993	synthetic lethality
GBM	Gain_10q	Gain_20q	MG-132	sensitivity	0	9	3	1	GBM	0.013986	0.103993	synthetic lethality
GBM	Gain_10q	Gain_22q	MG-132	sensitivity	0	9	3	1	GBM	0.013986	0.103993	synthetic lethality
GBM	Gain_11q	Gain_21q	MG-132	sensitivity	0	9	3	1	GBM	0.013986	0.103993	synthetic lethality
GBM	Gain_12p	Gain_13q	MG-132	sensitivity	0	9	3	1	GBM	0.013986	0.103993	synthetic lethality
GBM	Gain_12p	Gain_18q	MG-132	sensitivity	0	9	3	1	GBM	0.013986	0.103993	synthetic lethality
GBM	Gain_13q	Gain_15q	MG-132	sensitivity	0	9	3	1	GBM	0.013986	0.103993	synthetic lethality
GBM	Gain_13q	Gain_19p	MG-132	sensitivity	0	9	3	1	GBM	0.013986	0.103993	synthetic lethality
GBM	Gain_13q	Gain_19q	MG-132	sensitivity	0	9	3	1	GBM	0.013986	0.103993	synthetic lethality
GBM	Gain_13q	Gain_20p	MG-132	sensitivity	0	9	3	1	GBM	0.013986	0.103993	synthetic lethality
GBM	Gain_13q	Gain_21q	MG-132	sensitivity	0	9	3	1	GBM	0.013986	0.103993	synthetic lethality
GBM	Gain_13q	Gain_22q	MG-132	sensitivity	0	9	3	1	GBM	0.013986	0.103993	synthetic lethality
GBM	Gain_18q	Gain_21q	MG-132	sensitivity	0	9	3	1	GBM	0.013986	0.103993	synthetic lethality
GBM	Gain_19q	Gain_21q	MG-132	sensitivity	0	9	3	1	GBM	0.013986	0.103993	synthetic lethality
GBM	Gain_1p	Gain_10q	MG-132	sensitivity	0	9	3	1	GBM	0.013986	0.103993	synthetic lethality
GBM	Gain_1p	Gain_4q	MG-132	sensitivity	0	9	3	1	GBM	0.013986	0.103993	synthetic lethality
GBM	Gain_1q	Gain_10q	MG-132	sensitivity	0	9	3	1	GBM	0.013986	0.103993	synthetic lethality
GBM	Gain_1q	Gain_4q	MG-132	sensitivity	0	9	3	1	GBM	0.013986	0.103993	synthetic lethality
GBM	Gain_2p	Gain_10q	MG-132	sensitivity	0	9	3	1	GBM	0.013986	0.103993	synthetic lethality
GBM	Gain_2p	Gain_21q	MG-132	sensitivity	0	9	3	1	GBM	0.013986	0.103993	synthetic lethality
GBM	Gain_2p	Gain_3q	MG-132	sensitivity	0	9	3	1	GBM	0.013986	0.103993	synthetic lethality
GBM	Gain_2p	Gain_4q	MG-132	sensitivity	0	9	3	1	GBM	0.013986	0.103993	synthetic lethality
GBM	Gain_2q	Gain_10q	MG-132	sensitivity	0	9	3	1	GBM	0.013986	0.103993	synthetic lethality
GBM	Gain_2q	Gain_4q	MG-132	sensitivity	0	9	3	1	GBM	0.013986	0.103993	synthetic lethality
GBM	Gain_3p	Gain_10q	MG-132	sensitivity	0	9	3	1	GBM	0.013986	0.103993	synthetic lethality
GBM	Gain_3p	Gain_4q	MG-132	sensitivity	0	9	3	1	GBM	0.013986	0.103993	synthetic lethality
GBM	Gain_3q	Gain_11q	MG-132	sensitivity	0	9	3	1	GBM	0.013986	0.103993	synthetic lethality
GBM	Gain_3q	Gain_13q	MG-132	sensitivity	0	9	3	1	GBM	0.013986	0.103993	synthetic lethality
GBM	Gain_3q	Gain_15q	MG-132	sensitivity	0	9	3	1	GBM	0.013986	0.103993	synthetic lethality
GBM	Gain_3q	Gain_18q	MG-132	sensitivity	0	9	3	1	GBM	0.013986	0.103993	synthetic lethality
GBM	Gain_3q	Gain_4q	MG-132	sensitivity	0	9	3	1	GBM	0.013986	0.103993	synthetic lethality
GBM	Gain_4p	Gain_13q	MG-132	sensitivity	0	9	3	1	GBM	0.013986	0.103993	synthetic lethality
GBM	Gain_4p	Gain_14q	MG-132	sensitivity	0	9	3	1	GBM	0.013986	0.103993	synthetic lethality
GBM	Gain_4p	Gain_16p	MG-132	sensitivity	0	9	3	1	GBM	0.013986	0.103993	synthetic lethality
GBM	Gain_4p	Gain_18q	MG-132	sensitivity	0	9	3	1	GBM	0.013986	0.103993	synthetic lethality
GBM	Gain_4p	Gain_21q	MG-132	sensitivity	0	9	3	1	GBM	0.013986	0.103993	synthetic lethality
GBM	Gain_4p	Gain_5q	MG-132	sensitivity	0	9	3	1	GBM	0.013986	0.103993	synthetic lethality
GBM	Gain_4p	Gain_8p	MG-132	sensitivity	0	9	3	1	GBM	0.013986	0.103993	synthetic lethality
GBM	Gain_4q	Gain_11q	MG-132	sensitivity	0	9	3	1	GBM	0.013986	0.103993	synthetic lethality
GBM	Gain_4q	Gain_12q	MG-132	sensitivity	0	9	3	1	GBM	0.013986	0.103993	synthetic lethality
GBM	Gain_4q	Gain_13q	MG-132	sensitivity	0	9	3	1	GBM	0.013986	0.103993	synthetic lethality
GBM	Gain_4q	Gain_14q	MG-132	sensitivity	0	9	3	1	GBM	0.013986	0.103993	synthetic lethality
GBM	Gain_4q	Gain_15q	MG-132	sensitivity	0	9	3	1	GBM	0.013986	0.103993	synthetic lethality
GBM	Gain_4q	Gain_16p	MG-132	sensitivity	0	9	3	1	GBM	0.013986	0.103993	synthetic lethality
GBM	Gain_4q	Gain_16q	MG-132	sensitivity	0	9	3	1	GBM	0.013986	0.103993	synthetic lethality
GBM	Gain_4q	Gain_17q	MG-132	sensitivity	0	9	3	1	GBM	0.013986	0.103993	synthetic lethality
GBM	Gain_4q	Gain_18q	MG-132	sensitivity	0	9	3	1	GBM	0.013986	0.103993	synthetic lethality
GBM	Gain_4q	Gain_20q	MG-132	sensitivity	0	9	3	1	GBM	0.013986	0.103993	synthetic lethality
GBM	Gain_4q	Gain_5q	MG-132	sensitivity	0	9	3	1	GBM	0.013986	0.103993	synthetic lethality
GBM	Gain_4q	Gain_6p	MG-132	sensitivity	0	9	3	1	GBM	0.013986	0.103993	synthetic lethality
GBM	Gain_4q	Gain_6q	MG-132	sensitivity	0	9	3	1	GBM	0.013986	0.103993	synthetic lethality
GBM	Gain_4q	Gain_7q	MG-132	sensitivity	0	9	3	1	GBM	0.013986	0.103993	synthetic lethality
GBM	Gain_4q	Gain_8p	MG-132	sensitivity	0	9	3	1	GBM	0.013986	0.103993	synthetic lethality
GBM	Gain_4q	Gain_8q	MG-132	sensitivity	0	9	3	1	GBM	0.013986	0.103993	synthetic lethality
GBM	Gain_4q	Gain_9q	MG-132	sensitivity	0	9	3	1	GBM	0.013986	0.103993	synthetic lethality
GBM	Gain_5p	Gain_10q	MG-132	sensitivity	0	9	3	1	GBM	0.013986	0.103993	synthetic lethality
GBM	Gain_5p	Gain_13q	MG-132	sensitivity	0	9	3	1	GBM	0.013986	0.103993	synthetic lethality
GBM	Gain_5p	Gain_16p	MG-132	sensitivity	0	9	3	1	GBM	0.013986	0.103993	synthetic lethality
GBM	Gain_5p	Gain_18q	MG-132	sensitivity	0	9	3	1	GBM	0.013986	0.103993	synthetic lethality
GBM	Gain_5q	Gain_10q	MG-132	sensitivity	0	9	3	1	GBM	0.013986	0.103993	synthetic lethality
GBM	Gain_5q	Gain_12p	MG-132	sensitivity	0	9	3	1	GBM	0.013986	0.103993	synthetic lethality
GBM	Gain_5q	Gain_21q	MG-132	sensitivity	0	9	3	1	GBM	0.013986	0.103993	synthetic lethality
GBM	Gain_6p	Gain_10q	MG-132	sensitivity	0	9	3	1	GBM	0.013986	0.103993	synthetic lethality
GBM	Gain_6q	Gain_10q	MG-132	sensitivity	0	9	3	1	GBM	0.013986	0.103993	synthetic lethality
GBM	Gain_7p	Gain_10q	MG-132	sensitivity	0	9	3	1	GBM	0.013986	0.103993	synthetic lethality
GBM	Gain_7p	Gain_13q	MG-132	sensitivity	0	9	3	1	GBM	0.013986	0.103993	synthetic lethality
GBM	Gain_7p	Gain_8p	MG-132	sensitivity	0	9	3	1	GBM	0.013986	0.103993	synthetic lethality
GBM	Gain_7q	Gain_10q	MG-132	sensitivity	0	9	3	1	GBM	0.013986	0.103993	synthetic lethality
GBM	Gain_8p	Gain_10q	MG-132	sensitivity	0	9	3	1	GBM	0.013986	0.103993	synthetic lethality
GBM	Gain_8p	Gain_12p	MG-132	sensitivity	0	9	3	1	GBM	0.013986	0.103993	synthetic lethality
GBM	Gain_8p	Gain_15q	MG-132	sensitivity	0	9	3	1	GBM	0.013986	0.103993	synthetic lethality
GBM	Gain_8p	Gain_19p	MG-132	sensitivity	0	9	3	1	GBM	0.013986	0.103993	synthetic lethality
GBM	Gain_8p	Gain_19q	MG-132	sensitivity	0	9	3	1	GBM	0.013986	0.103993	synthetic lethality
GBM	Gain_8p	Gain_20p	MG-132	sensitivity	0	9	3	1	GBM	0.013986	0.103993	synthetic lethality
GBM	Gain_8p	Gain_21q	MG-132	sensitivity	0	9	3	1	GBM	0.013986	0.103993	synthetic lethality
GBM	Gain_8p	Gain_22q	MG-132	sensitivity	0	9	3	1	GBM	0.013986	0.103993	synthetic lethality
GBM	Gain_8q	Gain_10q	MG-132	sensitivity	0	9	3	1	GBM	0.013986	0.103993	synthetic lethality
GBM	Gain_9q	Gain_10q	MG-132	sensitivity	0	9	3	1	GBM	0.013986	0.103993	synthetic lethality
GBM	NF1_mut	Gain_11q	MG-132	sensitivity	0	9	3	1	GBM	0.013986	0.103993	synthetic lethality
GBM	NF1_mut	Gain_12q	MG-132	sensitivity	0	9	3	1	GBM	0.013986	0.103993	synthetic lethality
GBM	NF1_mut	Gain_13q	MG-132	sensitivity	0	9	3	1	GBM	0.013986	0.103993	synthetic lethality
GBM	NF1_mut	Gain_16q	MG-132	sensitivity	0	9	3	1	GBM	0.013986	0.103993	synthetic lethality
GBM	NF1_mut	Gain_2q	MG-132	sensitivity	0	9	3	1	GBM	0.013986	0.103993	synthetic lethality
GBM	NF1_mut	Gain_3q	MG-132	sensitivity	0	9	3	1	GBM	0.013986	0.103993	synthetic lethality
GBM	NF1_mut	Gain_4q	MG-132	sensitivity	0	9	3	1	GBM	0.013986	0.103993	synthetic lethality
GBM	NF1_mut	Gain_6q	MG-132	sensitivity	0	9	3	1	GBM	0.013986	0.103993	synthetic lethality
GBM	NF1_mut	Gain_8p	MG-132	sensitivity	0	9	3	1	GBM	0.013986	0.103993	synthetic lethality
GBM	NF1_mut	Gain_9q	MG-132	sensitivity	0	9	3	1	GBM	0.013986	0.103993	synthetic lethality
GBM	PTEN_mut	7p14.3_gain_cnaPANCAN123	MG-132	sensitivity	0	9	3	1	GBM	0.013986	0.103993	synthetic lethality
GBM	PTEN_mut	7p21.1_gain_cnaPANCAN122_(AHR,HDAC9)	MG-132	sensitivity	0	9	3	1	GBM	0.013986	0.103993	synthetic lethality
GBM	PTEN_mut	7p22.3_gain_cnaPANCAN121_(ACTB,CARD11,PMS2,RAC1)	MG-132	sensitivity	0	9	3	1	GBM	0.013986	0.103993	synthetic lethality
GBM	PTEN_mut	7q11.21_gain_cnaPANCAN125	MG-132	sensitivity	0	9	3	1	GBM	0.013986	0.103993	synthetic lethality
GBM	PTEN_mut	7q21.13_gain_cnaPANCAN127_(AKAP9)	MG-132	sensitivity	0	9	3	1	GBM	0.013986	0.103993	synthetic lethality
GBM	PTEN_mut	7q31.1_gain_cnaPANCAN129_(MET)	MG-132	sensitivity	0	9	3	1	GBM	0.013986	0.103993	synthetic lethality
GBM	PTEN_mut	7q36.1_gain_cnaPANCAN130_(RHEB)	MG-132	sensitivity	0	9	3	1	GBM	0.013986	0.103993	synthetic lethality
GBM	PTEN_mut	Gain_10q	MG-132	sensitivity	0	9	3	1	GBM	0.013986	0.103993	synthetic lethality
GBM	PTEN_mut	Gain_11q	MG-132	sensitivity	0	9	3	1	GBM	0.013986	0.103993	synthetic lethality
GBM	PTEN_mut	Gain_13q	MG-132	sensitivity	0	9	3	1	GBM	0.013986	0.103993	synthetic lethality
GBM	PTEN_mut	Gain_18q	MG-132	sensitivity	0	9	3	1	GBM	0.013986	0.103993	synthetic lethality
GBM	PTEN_mut	Gain_2p	MG-132	sensitivity	0	9	3	1	GBM	0.013986	0.103993	synthetic lethality
GBM	PTEN_mut	Gain_5q	MG-132	sensitivity	0	9	3	1	GBM	0.013986	0.103993	synthetic lethality
GBM	PTEN_mut	Gain_8p	MG-132	sensitivity	0	9	3	1	GBM	0.013986	0.103993	synthetic lethality
GBM	Gain_12p	Gain_22q	A-770041	resistance	4	1	0	6	GBM	0.0151515	0.226255	synergistic resistance
GBM	Gain_12q	Gain_20p	A-770041	resistance	4	1	0	6	GBM	0.0151515	0.226255	synergistic resistance
GBM	Gain_12q	Gain_22q	A-770041	resistance	4	1	0	6	GBM	0.0151515	0.226255	synergistic resistance
GBM	Gain_16q	Gain_20p	A-770041	resistance	4	1	0	6	GBM	0.0151515	0.226255	synergistic resistance
GBM	Gain_16q	Gain_22q	A-770041	resistance	4	1	0	6	GBM	0.0151515	0.226255	synergistic resistance
GBM	Gain_20q	Gain_22q	A-770041	resistance	4	1	0	6	GBM	0.0151515	0.226255	synergistic resistance
GBM	Gain_2q	Gain_20p	A-770041	resistance	4	1	0	6	GBM	0.0151515	0.226255	synergistic resistance
GBM	Gain_2q	Gain_22q	A-770041	resistance	4	1	0	6	GBM	0.0151515	0.226255	synergistic resistance
GBM	Gain_2q	Gain_7p	A-770041	resistance	4	1	0	6	GBM	0.0151515	0.226255	synergistic resistance
GBM	Gain_6q	Gain_22q	A-770041	resistance	4	1	0	6	GBM	0.0151515	0.226255	synergistic resistance
GBM	Gain_7p	Gain_12q	A-770041	resistance	4	1	0	6	GBM	0.0151515	0.226255	synergistic resistance
GBM	Gain_7p	Gain_16q	A-770041	resistance	4	1	0	6	GBM	0.0151515	0.226255	synergistic resistance
GBM	Gain_7p	Gain_9q	A-770041	resistance	4	1	0	6	GBM	0.0151515	0.226255	synergistic resistance
GBM	Gain_9q	Gain_20p	A-770041	resistance	4	1	0	6	GBM	0.0151515	0.226255	synergistic resistance
GBM	Gain_9q	Gain_22q	A-770041	resistance	4	1	0	6	GBM	0.0151515	0.226255	synergistic resistance
GBM	PTEN_mut	Gain_20q	A-770041	resistance	4	1	0	6	GBM	0.0151515	0.226255	synergistic resistance
GBM	NF1_mut	Gain_19p	BMS-536924	sensitivity	0	9	2	0	GBM	0.0181818	0.231876	synthetic lethality
GBM	NF1_mut	Gain_19q	BMS-536924	sensitivity	0	9	2	0	GBM	0.0181818	0.231876	synthetic lethality
GBM	Gain_12q	Gain_16q	MG-132	sensitivity	2	7	4	0	GBM	0.020979	0.232579	synthetic lethality
GBM	Gain_12q	Gain_17q	MG-132	sensitivity	2	7	4	0	GBM	0.020979	0.232579	synthetic lethality
GBM	Gain_12q	Gain_20q	MG-132	sensitivity	2	7	4	0	GBM	0.020979	0.232579	synthetic lethality
GBM	Gain_14q	Gain_16p	MG-132	sensitivity	2	7	4	0	GBM	0.020979	0.232579	synthetic lethality
GBM	Gain_14q	Gain_17q	MG-132	sensitivity	2	7	4	0	GBM	0.020979	0.232579	synthetic lethality
GBM	Gain_14q	Gain_20q	MG-132	sensitivity	2	7	4	0	GBM	0.020979	0.232579	synthetic lethality
GBM	Gain_16p	Gain_17q	MG-132	sensitivity	2	7	4	0	GBM	0.020979	0.232579	synthetic lethality
GBM	Gain_16q	Gain_17q	MG-132	sensitivity	2	7	4	0	GBM	0.020979	0.232579	synthetic lethality
GBM	Gain_16q	Gain_20q	MG-132	sensitivity	2	7	4	0	GBM	0.020979	0.232579	synthetic lethality
GBM	Gain_1p	Gain_12q	MG-132	sensitivity	2	7	4	0	GBM	0.020979	0.232579	synthetic lethality
GBM	Gain_1p	Gain_16p	MG-132	sensitivity	2	7	4	0	GBM	0.020979	0.232579	synthetic lethality
GBM	Gain_1p	Gain_16q	MG-132	sensitivity	2	7	4	0	GBM	0.020979	0.232579	synthetic lethality
GBM	Gain_1p	Gain_2p	MG-132	sensitivity	2	7	4	0	GBM	0.020979	0.232579	synthetic lethality
GBM	Gain_1p	Gain_2q	MG-132	sensitivity	2	7	4	0	GBM	0.020979	0.232579	synthetic lethality
GBM	Gain_1p	Gain_5q	MG-132	sensitivity	2	7	4	0	GBM	0.020979	0.232579	synthetic lethality
GBM	Gain_1p	Gain_8p	TGX221	sensitivity	0	6	5	2	GBM	0.020979	0.232579	synthetic lethality
GBM	Gain_1q	Gain_12q	MG-132	sensitivity	2	7	4	0	GBM	0.020979	0.232579	synthetic lethality
GBM	Gain_1q	Gain_16p	MG-132	sensitivity	2	7	4	0	GBM	0.020979	0.232579	synthetic lethality
GBM	Gain_1q	Gain_16q	MG-132	sensitivity	2	7	4	0	GBM	0.020979	0.232579	synthetic lethality
GBM	Gain_1q	Gain_2p	MG-132	sensitivity	2	7	4	0	GBM	0.020979	0.232579	synthetic lethality
GBM	Gain_1q	Gain_2q	MG-132	sensitivity	2	7	4	0	GBM	0.020979	0.232579	synthetic lethality
GBM	Gain_1q	Gain_5q	MG-132	sensitivity	2	7	4	0	GBM	0.020979	0.232579	synthetic lethality
GBM	Gain_1q	Gain_8p	TGX221	sensitivity	0	6	5	2	GBM	0.020979	0.232579	synthetic lethality
GBM	Gain_2p	Gain_17q	MG-132	sensitivity	2	7	4	0	GBM	0.020979	0.232579	synthetic lethality
GBM	Gain_2p	Gain_3p	MG-132	sensitivity	2	7	4	0	GBM	0.020979	0.232579	synthetic lethality
GBM	Gain_2p	Gain_6p	MG-132	sensitivity	2	7	4	0	GBM	0.020979	0.232579	synthetic lethality
GBM	Gain_2p	Gain_7q	MG-132	sensitivity	2	7	4	0	GBM	0.020979	0.232579	synthetic lethality
GBM	Gain_2p	Gain_8q	MG-132	sensitivity	2	7	4	0	GBM	0.020979	0.232579	synthetic lethality
GBM	Gain_2q	Gain_12q	MG-132	sensitivity	2	7	4	0	GBM	0.020979	0.232579	synthetic lethality
GBM	Gain_2q	Gain_16q	MG-132	sensitivity	2	7	4	0	GBM	0.020979	0.232579	synthetic lethality
GBM	Gain_2q	Gain_17q	MG-132	sensitivity	2	7	4	0	GBM	0.020979	0.232579	synthetic lethality
GBM	Gain_2q	Gain_20q	MG-132	sensitivity	2	7	4	0	GBM	0.020979	0.232579	synthetic lethality
GBM	Gain_2q	Gain_3p	MG-132	sensitivity	2	7	4	0	GBM	0.020979	0.232579	synthetic lethality
GBM	Gain_2q	Gain_6p	MG-132	sensitivity	2	7	4	0	GBM	0.020979	0.232579	synthetic lethality
GBM	Gain_2q	Gain_6q	MG-132	sensitivity	2	7	4	0	GBM	0.020979	0.232579	synthetic lethality
GBM	Gain_2q	Gain_9q	MG-132	sensitivity	2	7	4	0	GBM	0.020979	0.232579	synthetic lethality
GBM	Gain_3p	Gain_12q	MG-132	sensitivity	2	7	4	0	GBM	0.020979	0.232579	synthetic lethality
GBM	Gain_3p	Gain_16p	MG-132	sensitivity	2	7	4	0	GBM	0.020979	0.232579	synthetic lethality
GBM	Gain_3p	Gain_16q	MG-132	sensitivity	2	7	4	0	GBM	0.020979	0.232579	synthetic lethality
GBM	Gain_3p	Gain_5q	MG-132	sensitivity	2	7	4	0	GBM	0.020979	0.232579	synthetic lethality
GBM	Gain_3p	Gain_8p	TGX221	sensitivity	0	6	5	2	GBM	0.020979	0.232579	synthetic lethality
GBM	Gain_5q	Gain_14q	MG-132	sensitivity	2	7	4	0	GBM	0.020979	0.232579	synthetic lethality
GBM	Gain_5q	Gain_20q	TGX221	sensitivity	0	6	5	2	GBM	0.020979	0.232579	synthetic lethality
GBM	Gain_5q	Gain_6p	MG-132	sensitivity	2	7	4	0	GBM	0.020979	0.232579	synthetic lethality
GBM	Gain_5q	Gain_6q	TGX221	sensitivity	0	6	5	2	GBM	0.020979	0.232579	synthetic lethality
GBM	Gain_5q	Gain_7q	MG-132	sensitivity	2	7	4	0	GBM	0.020979	0.232579	synthetic lethality
GBM	Gain_5q	Gain_8p	TGX221	sensitivity	0	6	5	2	GBM	0.020979	0.232579	synthetic lethality
GBM	Gain_5q	Gain_8q	MG-132	sensitivity	2	7	4	0	GBM	0.020979	0.232579	synthetic lethality
GBM	Gain_5q	Gain_9q	TGX221	sensitivity	0	6	5	2	GBM	0.020979	0.232579	synthetic lethality
GBM	Gain_6p	Gain_12q	MG-132	sensitivity	2	7	4	0	GBM	0.020979	0.232579	synthetic lethality
GBM	Gain_6p	Gain_16p	MG-132	sensitivity	2	7	4	0	GBM	0.020979	0.232579	synthetic lethality
GBM	Gain_6p	Gain_16q	MG-132	sensitivity	2	7	4	0	GBM	0.020979	0.232579	synthetic lethality
GBM	Gain_6p	Gain_8p	TGX221	sensitivity	0	6	5	2	GBM	0.020979	0.232579	synthetic lethality
GBM	Gain_6q	Gain_12q	MG-132	sensitivity	2	7	4	0	GBM	0.020979	0.232579	synthetic lethality
GBM	Gain_6q	Gain_14q	MG-132	sensitivity	2	7	4	0	GBM	0.020979	0.232579	synthetic lethality
GBM	Gain_6q	Gain_16q	MG-132	sensitivity	2	7	4	0	GBM	0.020979	0.232579	synthetic lethality
GBM	Gain_6q	Gain_8p	TGX221	sensitivity	0	6	5	2	GBM	0.020979	0.232579	synthetic lethality
GBM	Gain_7q	Gain_14q	MG-132	sensitivity	2	7	4	0	GBM	0.020979	0.232579	synthetic lethality
GBM	Gain_7q	Gain_8p	TGX221	sensitivity	0	6	5	2	GBM	0.020979	0.232579	synthetic lethality
GBM	Gain_7q	Gain_9q	MG-132	sensitivity	2	7	4	0	GBM	0.020979	0.232579	synthetic lethality
GBM	Gain_8p	Gain_14q	TGX221	sensitivity	0	6	5	2	GBM	0.020979	0.232579	synthetic lethality
GBM	Gain_8p	Gain_20q	TGX221	sensitivity	0	6	5	2	GBM	0.020979	0.232579	synthetic lethality
GBM	Gain_8p	Gain_8q	TGX221	sensitivity	0	6	5	2	GBM	0.020979	0.232579	synthetic lethality
GBM	Gain_8p	Gain_9q	TGX221	sensitivity	0	6	5	2	GBM	0.020979	0.232579	synthetic lethality
GBM	Gain_8q	Gain_14q	MG-132	sensitivity	2	7	4	0	GBM	0.020979	0.232579	synthetic lethality
GBM	Gain_8q	Gain_9q	MG-132	sensitivity	2	7	4	0	GBM	0.020979	0.232579	synthetic lethality
GBM	Gain_9q	Gain_12q	MG-132	sensitivity	2	7	4	0	GBM	0.020979	0.232579	synthetic lethality
GBM	Gain_9q	Gain_14q	MG-132	sensitivity	2	7	4	0	GBM	0.020979	0.232579	synthetic lethality
GBM	Gain_9q	Gain_16q	MG-132	sensitivity	2	7	4	0	GBM	0.020979	0.232579	synthetic lethality
GBM	Gain_9q	Gain_17q	MG-132	sensitivity	2	7	4	0	GBM	0.020979	0.232579	synthetic lethality
GBM	9p24.3_loss_cnaPANCAN144_(BNC2,CDKN2A,JAK2,PSIP1)	Gain_12q	GSK269962A	sensitivity	1	7	4	1	GBM	0.031857	0.257171	synthetic lethality
GBM	9p24.3_loss_cnaPANCAN144_(BNC2,CDKN2A,JAK2,PSIP1)	Gain_14q	GSK269962A	sensitivity	1	7	4	1	GBM	0.031857	0.257171	synthetic lethality
GBM	9p24.3_loss_cnaPANCAN144_(BNC2,CDKN2A,JAK2,PSIP1)	Gain_16p	GSK269962A	sensitivity	1	7	4	1	GBM	0.031857	0.257171	synthetic lethality
GBM	9p24.3_loss_cnaPANCAN144_(BNC2,CDKN2A,JAK2,PSIP1)	Gain_16q	GSK269962A	sensitivity	1	7	4	1	GBM	0.031857	0.257171	synthetic lethality
GBM	9p24.3_loss_cnaPANCAN144_(BNC2,CDKN2A,JAK2,PSIP1)	Gain_2q	GSK269962A	sensitivity	1	7	4	1	GBM	0.031857	0.257171	synthetic lethality
GBM	9p24.3_loss_cnaPANCAN144_(BNC2,CDKN2A,JAK2,PSIP1)	Gain_9q	GSK269962A	sensitivity	1	7	4	1	GBM	0.031857	0.257171	synthetic lethality
GBM	Gain_12p	Gain_12q	GSK269962A	sensitivity	1	7	4	1	GBM	0.031857	0.257171	synthetic lethality
GBM	Gain_12p	Gain_16q	GSK269962A	sensitivity	1	7	4	1	GBM	0.031857	0.257171	synthetic lethality
GBM	Gain_12q	Gain_14q	GSK269962A	sensitivity	1	7	4	1	GBM	0.031857	0.257171	synthetic lethality
GBM	Gain_12q	Gain_16p	GSK269962A	sensitivity	1	7	4	1	GBM	0.031857	0.257171	synthetic lethality
GBM	Gain_14q	Gain_16q	GSK269962A	sensitivity	1	7	4	1	GBM	0.031857	0.257171	synthetic lethality
GBM	Gain_16p	Gain_16q	GSK269962A	sensitivity	1	7	4	1	GBM	0.031857	0.257171	synthetic lethality
GBM	Gain_16p	Gain_20q	GSK269962A	sensitivity	1	7	4	1	GBM	0.031857	0.257171	synthetic lethality
GBM	Gain_2q	Gain_12p	GSK269962A	sensitivity	1	7	4	1	GBM	0.031857	0.257171	synthetic lethality
GBM	Gain_2q	Gain_14q	GSK269962A	sensitivity	1	7	4	1	GBM	0.031857	0.257171	synthetic lethality
GBM	Gain_2q	Gain_16p	GSK269962A	sensitivity	1	7	4	1	GBM	0.031857	0.257171	synthetic lethality
GBM	Gain_3q	Gain_17q	Bortezomib	sensitivity	1	7	4	1	GBM	0.031857	0.257171	synthetic lethality
GBM	Gain_3q	Gain_8q	Bortezomib	sensitivity	1	7	4	1	GBM	0.031857	0.257171	synthetic lethality
GBM	Gain_6q	Gain_16p	GSK269962A	sensitivity	1	7	4	1	GBM	0.031857	0.257171	synthetic lethality
GBM	Gain_9q	Gain_12p	GSK269962A	sensitivity	1	7	4	1	GBM	0.031857	0.257171	synthetic lethality
GBM	Gain_9q	Gain_16p	GSK269962A	sensitivity	1	7	4	1	GBM	0.031857	0.257171	synthetic lethality
GBM	ATM_mut	6q14.1_loss_cnaPANCAN230_(SYNCRIP,ZNF292)	Doxorubicin	sensitivity	0	28	1	0	GBM	0.0344828	0.264549	synthetic lethality
GBM	ATM_mut	9p24.3_loss_cnaPANCAN144_(BNC2,CDKN2A,JAK2,PSIP1)	Doxorubicin	sensitivity	0	28	1	0	GBM	0.0344828	0.264549	synthetic lethality
GBM	ATM_mut	CEP290_mut	Doxorubicin	sensitivity	0	28	1	0	GBM	0.0344828	0.264549	synthetic lethality
GBM	ATM_mut	Gain_10p	Doxorubicin	sensitivity	0	28	1	0	GBM	0.0344828	0.264549	synthetic lethality
GBM	ATM_mut	Gain_11q	Doxorubicin	sensitivity	0	28	1	0	GBM	0.0344828	0.264549	synthetic lethality
GBM	ATM_mut	Gain_12p	Doxorubicin	sensitivity	0	28	1	0	GBM	0.0344828	0.264549	synthetic lethality
GBM	ATM_mut	Gain_12q	Doxorubicin	sensitivity	0	28	1	0	GBM	0.0344828	0.264549	synthetic lethality
GBM	ATM_mut	Gain_13q	Doxorubicin	sensitivity	0	28	1	0	GBM	0.0344828	0.264549	synthetic lethality
GBM	ATM_mut	Gain_14q	Doxorubicin	sensitivity	0	28	1	0	GBM	0.0344828	0.264549	synthetic lethality
GBM	ATM_mut	Gain_15q	Doxorubicin	sensitivity	0	28	1	0	GBM	0.0344828	0.264549	synthetic lethality
GBM	ATM_mut	Gain_16p	Doxorubicin	sensitivity	0	28	1	0	GBM	0.0344828	0.264549	synthetic lethality
GBM	ATM_mut	Gain_16q	Doxorubicin	sensitivity	0	28	1	0	GBM	0.0344828	0.264549	synthetic lethality
GBM	ATM_mut	Gain_17q	Doxorubicin	sensitivity	0	28	1	0	GBM	0.0344828	0.264549	synthetic lethality
GBM	ATM_mut	Gain_18q	Doxorubicin	sensitivity	0	28	1	0	GBM	0.0344828	0.264549	synthetic lethality
GBM	ATM_mut	Gain_19p	Doxorubicin	sensitivity	0	28	1	0	GBM	0.0344828	0.264549	synthetic lethality
GBM	ATM_mut	Gain_19q	Doxorubicin	sensitivity	0	28	1	0	GBM	0.0344828	0.264549	synthetic lethality
GBM	ATM_mut	Gain_1p	Doxorubicin	sensitivity	0	28	1	0	GBM	0.0344828	0.264549	synthetic lethality
GBM	ATM_mut	Gain_1q	Doxorubicin	sensitivity	0	28	1	0	GBM	0.0344828	0.264549	synthetic lethality
GBM	ATM_mut	Gain_20q	Doxorubicin	sensitivity	0	28	1	0	GBM	0.0344828	0.264549	synthetic lethality
GBM	ATM_mut	Gain_21q	Doxorubicin	sensitivity	0	28	1	0	GBM	0.0344828	0.264549	synthetic lethality
GBM	ATM_mut	Gain_2p	Doxorubicin	sensitivity	0	28	1	0	GBM	0.0344828	0.264549	synthetic lethality
GBM	ATM_mut	Gain_2q	Doxorubicin	sensitivity	0	28	1	0	GBM	0.0344828	0.264549	synthetic lethality
GBM	ATM_mut	Gain_3p	Doxorubicin	sensitivity	0	28	1	0	GBM	0.0344828	0.264549	synthetic lethality
GBM	ATM_mut	Gain_3q	Doxorubicin	sensitivity	0	28	1	0	GBM	0.0344828	0.264549	synthetic lethality
GBM	ATM_mut	Gain_4p	Doxorubicin	sensitivity	0	28	1	0	GBM	0.0344828	0.264549	synthetic lethality
GBM	ATM_mut	Gain_4q	Doxorubicin	sensitivity	0	28	1	0	GBM	0.0344828	0.264549	synthetic lethality
GBM	ATM_mut	Gain_5q	Doxorubicin	sensitivity	0	28	1	0	GBM	0.0344828	0.264549	synthetic lethality
GBM	ATM_mut	Gain_6p	Doxorubicin	sensitivity	0	28	1	0	GBM	0.0344828	0.264549	synthetic lethality
GBM	ATM_mut	Gain_6q	Doxorubicin	sensitivity	0	28	1	0	GBM	0.0344828	0.264549	synthetic lethality
GBM	ATM_mut	Gain_7q	Doxorubicin	sensitivity	0	28	1	0	GBM	0.0344828	0.264549	synthetic lethality
GBM	ATM_mut	Gain_8p	Doxorubicin	sensitivity	0	28	1	0	GBM	0.0344828	0.264549	synthetic lethality
GBM	ATM_mut	Gain_8q	Doxorubicin	sensitivity	0	28	1	0	GBM	0.0344828	0.264549	synthetic lethality
GBM	ATM_mut	Gain_9q	Doxorubicin	sensitivity	0	28	1	0	GBM	0.0344828	0.264549	synthetic lethality
GBM	ATM_mut	NF1_mut	Doxorubicin	sensitivity	0	28	1	0	GBM	0.0344828	0.264549	synthetic lethality
GBM	CEP290_mut	Gain_10p	Doxorubicin	sensitivity	0	28	1	0	GBM	0.0344828	0.264549	synthetic lethality
GBM	CEP290_mut	Gain_15q	Doxorubicin	sensitivity	0	28	1	0	GBM	0.0344828	0.264549	synthetic lethality
GBM	CEP290_mut	Gain_3q	Doxorubicin	sensitivity	0	28	1	0	GBM	0.0344828	0.264549	synthetic lethality
GBM	CEP290_mut	Gain_4q	Doxorubicin	sensitivity	0	28	1	0	GBM	0.0344828	0.264549	synthetic lethality
GBM	CEP290_mut	NF1_mut	Doxorubicin	sensitivity	0	28	1	0	GBM	0.0344828	0.264549	synthetic lethality
GBM	9p24.3_loss_cnaPANCAN144_(BNC2,CDKN2A,JAK2,PSIP1)	Gain_13q	GSK269962A	sensitivity	0	8	3	2	GBM	0.034965	0.278251	synthetic lethality
GBM	9p24.3_loss_cnaPANCAN144_(BNC2,CDKN2A,JAK2,PSIP1)	Gain_8p	GSK269962A	sensitivity	0	8	3	2	GBM	0.034965	0.278251	synthetic lethality
GBM	Gain_12p	Gain_13q	GSK269962A	sensitivity	0	8	3	2	GBM	0.034965	0.278251	synthetic lethality
GBM	Gain_12p	Gain_18q	GSK269962A	sensitivity	0	8	3	2	GBM	0.034965	0.278251	synthetic lethality
GBM	Gain_12p	Gain_21q	GSK269962A	sensitivity	0	8	3	2	GBM	0.034965	0.278251	synthetic lethality
GBM	Gain_13q	Gain_15q	Bortezomib	sensitivity	0	8	3	2	GBM	0.034965	0.278251	synthetic lethality
GBM	Gain_1p	Gain_4q	Bortezomib	sensitivity	0	8	3	2	GBM	0.034965	0.278251	synthetic lethality
GBM	Gain_1q	Gain_4q	Bortezomib	sensitivity	0	8	3	2	GBM	0.034965	0.278251	synthetic lethality
GBM	Gain_2p	Gain_3q	Bortezomib	sensitivity	0	8	3	2	GBM	0.034965	0.278251	synthetic lethality
GBM	Gain_2p	Gain_4q	Bortezomib	sensitivity	0	8	3	2	GBM	0.034965	0.278251	synthetic lethality
GBM	Gain_2q	Gain_4q	Bortezomib	sensitivity	0	8	3	2	GBM	0.034965	0.278251	synthetic lethality
GBM	Gain_3p	Gain_4q	Bortezomib	sensitivity	0	8	3	2	GBM	0.034965	0.278251	synthetic lethality
GBM	Gain_3q	Gain_11q	Bortezomib	sensitivity	0	8	3	2	GBM	0.034965	0.278251	synthetic lethality
GBM	Gain_3q	Gain_12p	GSK269962A	sensitivity	0	8	3	2	GBM	0.034965	0.278251	synthetic lethality
GBM	Gain_3q	Gain_13q	Bortezomib	sensitivity	0	8	3	2	GBM	0.034965	0.278251	synthetic lethality
GBM	Gain_3q	Gain_15q	Bortezomib	sensitivity	0	8	3	2	GBM	0.034965	0.278251	synthetic lethality
GBM	Gain_3q	Gain_17q	Cyclopamine	sensitivity	2	8	3	0	GBM	0.034965	0.278251	synthetic lethality
GBM	Gain_3q	Gain_18q	Bortezomib	sensitivity	0	8	3	2	GBM	0.034965	0.278251	synthetic lethality
GBM	Gain_3q	Gain_4q	Bortezomib	sensitivity	0	8	3	2	GBM	0.034965	0.278251	synthetic lethality
GBM	Gain_3q	Gain_8q	Cyclopamine	sensitivity	2	8	3	0	GBM	0.034965	0.278251	synthetic lethality
GBM	Gain_4q	Gain_11q	Bortezomib	sensitivity	0	8	3	2	GBM	0.034965	0.278251	synthetic lethality
GBM	Gain_4q	Gain_12q	Bortezomib	sensitivity	0	8	3	2	GBM	0.034965	0.278251	synthetic lethality
GBM	Gain_4q	Gain_13q	Bortezomib	sensitivity	0	8	3	2	GBM	0.034965	0.278251	synthetic lethality
GBM	Gain_4q	Gain_14q	Bortezomib	sensitivity	0	8	3	2	GBM	0.034965	0.278251	synthetic lethality
GBM	Gain_4q	Gain_15q	Bortezomib	sensitivity	0	8	3	2	GBM	0.034965	0.278251	synthetic lethality
GBM	Gain_4q	Gain_16p	Bortezomib	sensitivity	0	8	3	2	GBM	0.034965	0.278251	synthetic lethality
GBM	Gain_4q	Gain_16q	Bortezomib	sensitivity	0	8	3	2	GBM	0.034965	0.278251	synthetic lethality
GBM	Gain_4q	Gain_17q	Bortezomib	sensitivity	0	8	3	2	GBM	0.034965	0.278251	synthetic lethality
GBM	Gain_4q	Gain_18q	Bortezomib	sensitivity	0	8	3	2	GBM	0.034965	0.278251	synthetic lethality
GBM	Gain_4q	Gain_20q	Bortezomib	sensitivity	0	8	3	2	GBM	0.034965	0.278251	synthetic lethality
GBM	Gain_4q	Gain_5q	Bortezomib	sensitivity	0	8	3	2	GBM	0.034965	0.278251	synthetic lethality
GBM	Gain_4q	Gain_6p	Bortezomib	sensitivity	0	8	3	2	GBM	0.034965	0.278251	synthetic lethality
GBM	Gain_4q	Gain_6q	Bortezomib	sensitivity	0	8	3	2	GBM	0.034965	0.278251	synthetic lethality
GBM	Gain_4q	Gain_7q	Bortezomib	sensitivity	0	8	3	2	GBM	0.034965	0.278251	synthetic lethality
GBM	Gain_4q	Gain_8p	Bortezomib	sensitivity	0	8	3	2	GBM	0.034965	0.278251	synthetic lethality
GBM	Gain_4q	Gain_8q	Bortezomib	sensitivity	0	8	3	2	GBM	0.034965	0.278251	synthetic lethality
GBM	Gain_4q	Gain_9q	Bortezomib	sensitivity	0	8	3	2	GBM	0.034965	0.278251	synthetic lethality
GBM	Gain_5q	Gain_12p	GSK269962A	sensitivity	0	8	3	2	GBM	0.034965	0.278251	synthetic lethality
GBM	Gain_8p	Gain_12p	GSK269962A	sensitivity	0	8	3	2	GBM	0.034965	0.278251	synthetic lethality
GBM	Gain_8p	Gain_15q	Bortezomib	sensitivity	0	8	3	2	GBM	0.034965	0.278251	synthetic lethality
GBM	NF1_mut	Gain_11q	Bortezomib	sensitivity	0	8	3	2	GBM	0.034965	0.278251	synthetic lethality
GBM	NF1_mut	Gain_12q	Bortezomib	sensitivity	0	8	3	2	GBM	0.034965	0.278251	synthetic lethality
GBM	NF1_mut	Gain_13q	Bortezomib	sensitivity	0	8	3	2	GBM	0.034965	0.278251	synthetic lethality
GBM	NF1_mut	Gain_16q	Bortezomib	sensitivity	0	8	3	2	GBM	0.034965	0.278251	synthetic lethality
GBM	NF1_mut	Gain_2q	Bortezomib	sensitivity	0	8	3	2	GBM	0.034965	0.278251	synthetic lethality
GBM	NF1_mut	Gain_3q	Bortezomib	sensitivity	0	8	3	2	GBM	0.034965	0.278251	synthetic lethality
GBM	NF1_mut	Gain_4q	Bortezomib	sensitivity	0	8	3	2	GBM	0.034965	0.278251	synthetic lethality
GBM	NF1_mut	Gain_6q	Bortezomib	sensitivity	0	8	3	2	GBM	0.034965	0.278251	synthetic lethality
GBM	NF1_mut	Gain_8p	Bortezomib	sensitivity	0	8	3	2	GBM	0.034965	0.278251	synthetic lethality
GBM	NF1_mut	Gain_9q	Bortezomib	sensitivity	0	8	3	2	GBM	0.034965	0.278251	synthetic lethality
GBM	PTEN_mut	Gain_12p	GSK269962A	sensitivity	0	8	3	2	GBM	0.034965	0.278251	synthetic lethality
GBM	7p12.1_gain_cnaPANCAN124_(EGFR)	7q11.21_gain_cnaPANCAN125	XMD8-85	sensitivity	1	10	2	0	GBM	0.0384615	0.296169	synthetic lethality
GBM	7p12.1_gain_cnaPANCAN124_(EGFR)	7q21.13_gain_cnaPANCAN127_(AKAP9)	XMD8-85	sensitivity	1	10	2	0	GBM	0.0384615	0.296169	synthetic lethality
GBM	7p12.1_gain_cnaPANCAN124_(EGFR)	7q31.1_gain_cnaPANCAN129_(MET)	XMD8-85	sensitivity	1	10	2	0	GBM	0.0384615	0.296169	synthetic lethality
GBM	7p12.1_gain_cnaPANCAN124_(EGFR)	7q36.1_gain_cnaPANCAN130_(RHEB)	XMD8-85	sensitivity	1	10	2	0	GBM	0.0384615	0.296169	synthetic lethality
GBM	7p12.1_gain_cnaPANCAN124_(EGFR)	Gain_10q	XMD8-85	sensitivity	1	10	2	0	GBM	0.0384615	0.296169	synthetic lethality
GBM	7p12.1_gain_cnaPANCAN124_(EGFR)	Gain_11q	XMD8-85	sensitivity	1	10	2	0	GBM	0.0384615	0.296169	synthetic lethality
GBM	7p12.1_gain_cnaPANCAN124_(EGFR)	Gain_12q	XMD8-85	sensitivity	1	10	2	0	GBM	0.0384615	0.296169	synthetic lethality
GBM	7p12.1_gain_cnaPANCAN124_(EGFR)	Gain_13q	XMD8-85	sensitivity	1	10	2	0	GBM	0.0384615	0.296169	synthetic lethality
GBM	7p12.1_gain_cnaPANCAN124_(EGFR)	Gain_14q	XMD8-85	sensitivity	1	10	2	0	GBM	0.0384615	0.296169	synthetic lethality
GBM	7p12.1_gain_cnaPANCAN124_(EGFR)	Gain_16p	XMD8-85	sensitivity	1	10	2	0	GBM	0.0384615	0.296169	synthetic lethality
GBM	7p12.1_gain_cnaPANCAN124_(EGFR)	Gain_16q	XMD8-85	sensitivity	1	10	2	0	GBM	0.0384615	0.296169	synthetic lethality
GBM	7p12.1_gain_cnaPANCAN124_(EGFR)	Gain_17q	XMD8-85	sensitivity	1	10	2	0	GBM	0.0384615	0.296169	synthetic lethality
GBM	7p12.1_gain_cnaPANCAN124_(EGFR)	Gain_18q	XMD8-85	sensitivity	1	10	2	0	GBM	0.0384615	0.296169	synthetic lethality
GBM	7p12.1_gain_cnaPANCAN124_(EGFR)	Gain_1p	XMD8-85	sensitivity	1	10	2	0	GBM	0.0384615	0.296169	synthetic lethality
GBM	7p12.1_gain_cnaPANCAN124_(EGFR)	Gain_1q	XMD8-85	sensitivity	1	10	2	0	GBM	0.0384615	0.296169	synthetic lethality
GBM	7p12.1_gain_cnaPANCAN124_(EGFR)	Gain_20p	XMD8-85	sensitivity	1	10	2	0	GBM	0.0384615	0.296169	synthetic lethality
GBM	7p12.1_gain_cnaPANCAN124_(EGFR)	Gain_22q	XMD8-85	sensitivity	1	10	2	0	GBM	0.0384615	0.296169	synthetic lethality
GBM	7p12.1_gain_cnaPANCAN124_(EGFR)	Gain_2p	XMD8-85	sensitivity	1	10	2	0	GBM	0.0384615	0.296169	synthetic lethality
GBM	7p12.1_gain_cnaPANCAN124_(EGFR)	Gain_2q	XMD8-85	sensitivity	1	10	2	0	GBM	0.0384615	0.296169	synthetic lethality
GBM	7p12.1_gain_cnaPANCAN124_(EGFR)	Gain_3p	XMD8-85	sensitivity	1	10	2	0	GBM	0.0384615	0.296169	synthetic lethality
GBM	7p12.1_gain_cnaPANCAN124_(EGFR)	Gain_5p	XMD8-85	sensitivity	1	10	2	0	GBM	0.0384615	0.296169	synthetic lethality
GBM	7p12.1_gain_cnaPANCAN124_(EGFR)	Gain_5q	XMD8-85	sensitivity	1	10	2	0	GBM	0.0384615	0.296169	synthetic lethality
GBM	7p12.1_gain_cnaPANCAN124_(EGFR)	Gain_6p	XMD8-85	sensitivity	1	10	2	0	GBM	0.0384615	0.296169	synthetic lethality
GBM	7p12.1_gain_cnaPANCAN124_(EGFR)	Gain_6q	XMD8-85	sensitivity	1	10	2	0	GBM	0.0384615	0.296169	synthetic lethality
GBM	7p12.1_gain_cnaPANCAN124_(EGFR)	Gain_7p	XMD8-85	sensitivity	1	10	2	0	GBM	0.0384615	0.296169	synthetic lethality
GBM	7p12.1_gain_cnaPANCAN124_(EGFR)	Gain_7q	XMD8-85	sensitivity	1	10	2	0	GBM	0.0384615	0.296169	synthetic lethality
GBM	7p12.1_gain_cnaPANCAN124_(EGFR)	Gain_8p	XMD8-85	sensitivity	1	10	2	0	GBM	0.0384615	0.296169	synthetic lethality
GBM	7p12.1_gain_cnaPANCAN124_(EGFR)	Gain_8q	XMD8-85	sensitivity	1	10	2	0	GBM	0.0384615	0.296169	synthetic lethality
GBM	7p12.1_gain_cnaPANCAN124_(EGFR)	Gain_9q	XMD8-85	sensitivity	1	10	2	0	GBM	0.0384615	0.296169	synthetic lethality
GBM	7p14.3_gain_cnaPANCAN123	7p12.1_gain_cnaPANCAN124_(EGFR)	XMD8-85	sensitivity	1	10	2	0	GBM	0.0384615	0.296169	synthetic lethality
GBM	7p14.3_gain_cnaPANCAN123	7q11.21_gain_cnaPANCAN125	XMD8-85	sensitivity	1	10	2	0	GBM	0.0384615	0.296169	synthetic lethality
GBM	7p14.3_gain_cnaPANCAN123	7q21.13_gain_cnaPANCAN127_(AKAP9)	XMD8-85	sensitivity	1	10	2	0	GBM	0.0384615	0.296169	synthetic lethality
GBM	7p14.3_gain_cnaPANCAN123	7q31.1_gain_cnaPANCAN129_(MET)	XMD8-85	sensitivity	1	10	2	0	GBM	0.0384615	0.296169	synthetic lethality
GBM	7p14.3_gain_cnaPANCAN123	7q36.1_gain_cnaPANCAN130_(RHEB)	XMD8-85	sensitivity	1	10	2	0	GBM	0.0384615	0.296169	synthetic lethality
GBM	7p14.3_gain_cnaPANCAN123	9q21.11_gain_cnaPANCAN141_(GNAQ,NTRK2,PCSK5,TJP2)	XMD8-85	sensitivity	1	10	2	0	GBM	0.0384615	0.296169	synthetic lethality
GBM	7p14.3_gain_cnaPANCAN123	Gain_10q	XMD8-85	sensitivity	1	10	2	0	GBM	0.0384615	0.296169	synthetic lethality
GBM	7p14.3_gain_cnaPANCAN123	Gain_11p	XMD8-85	sensitivity	1	10	2	0	GBM	0.0384615	0.296169	synthetic lethality
GBM	7p14.3_gain_cnaPANCAN123	Gain_11q	XMD8-85	sensitivity	1	10	2	0	GBM	0.0384615	0.296169	synthetic lethality
GBM	7p14.3_gain_cnaPANCAN123	Gain_12q	XMD8-85	sensitivity	1	10	2	0	GBM	0.0384615	0.296169	synthetic lethality
GBM	7p14.3_gain_cnaPANCAN123	Gain_13q	XMD8-85	sensitivity	1	10	2	0	GBM	0.0384615	0.296169	synthetic lethality
GBM	7p14.3_gain_cnaPANCAN123	Gain_15q	XMD8-85	sensitivity	1	10	2	0	GBM	0.0384615	0.296169	synthetic lethality
GBM	7p14.3_gain_cnaPANCAN123	Gain_16q	XMD8-85	sensitivity	1	10	2	0	GBM	0.0384615	0.296169	synthetic lethality
GBM	7p14.3_gain_cnaPANCAN123	Gain_20q	XMD8-85	sensitivity	1	10	2	0	GBM	0.0384615	0.296169	synthetic lethality
GBM	7p14.3_gain_cnaPANCAN123	Gain_2q	XMD8-85	sensitivity	1	10	2	0	GBM	0.0384615	0.296169	synthetic lethality
GBM	7p14.3_gain_cnaPANCAN123	Gain_5p	XMD8-85	sensitivity	1	10	2	0	GBM	0.0384615	0.296169	synthetic lethality
GBM	7p14.3_gain_cnaPANCAN123	Gain_6q	XMD8-85	sensitivity	1	10	2	0	GBM	0.0384615	0.296169	synthetic lethality
GBM	7p14.3_gain_cnaPANCAN123	Gain_8p	XMD8-85	sensitivity	1	10	2	0	GBM	0.0384615	0.296169	synthetic lethality
GBM	7p14.3_gain_cnaPANCAN123	Gain_9q	XMD8-85	sensitivity	1	10	2	0	GBM	0.0384615	0.296169	synthetic lethality
GBM	7p21.1_gain_cnaPANCAN122_(AHR,HDAC9)	7p12.1_gain_cnaPANCAN124_(EGFR)	XMD8-85	sensitivity	1	10	2	0	GBM	0.0384615	0.296169	synthetic lethality
GBM	7p21.1_gain_cnaPANCAN122_(AHR,HDAC9)	7p14.3_gain_cnaPANCAN123	XMD8-85	sensitivity	1	10	2	0	GBM	0.0384615	0.296169	synthetic lethality
GBM	7p21.1_gain_cnaPANCAN122_(AHR,HDAC9)	7q11.21_gain_cnaPANCAN125	XMD8-85	sensitivity	1	10	2	0	GBM	0.0384615	0.296169	synthetic lethality
GBM	7p21.1_gain_cnaPANCAN122_(AHR,HDAC9)	7q21.13_gain_cnaPANCAN127_(AKAP9)	XMD8-85	sensitivity	1	10	2	0	GBM	0.0384615	0.296169	synthetic lethality
GBM	7p21.1_gain_cnaPANCAN122_(AHR,HDAC9)	7q31.1_gain_cnaPANCAN129_(MET)	XMD8-85	sensitivity	1	10	2	0	GBM	0.0384615	0.296169	synthetic lethality
GBM	7p21.1_gain_cnaPANCAN122_(AHR,HDAC9)	7q36.1_gain_cnaPANCAN130_(RHEB)	XMD8-85	sensitivity	1	10	2	0	GBM	0.0384615	0.296169	synthetic lethality
GBM	7p21.1_gain_cnaPANCAN122_(AHR,HDAC9)	Gain_10q	XMD8-85	sensitivity	1	10	2	0	GBM	0.0384615	0.296169	synthetic lethality
GBM	7p21.1_gain_cnaPANCAN122_(AHR,HDAC9)	Gain_11q	XMD8-85	sensitivity	1	10	2	0	GBM	0.0384615	0.296169	synthetic lethality
GBM	7p21.1_gain_cnaPANCAN122_(AHR,HDAC9)	Gain_12q	XMD8-85	sensitivity	1	10	2	0	GBM	0.0384615	0.296169	synthetic lethality
GBM	7p21.1_gain_cnaPANCAN122_(AHR,HDAC9)	Gain_13q	XMD8-85	sensitivity	1	10	2	0	GBM	0.0384615	0.296169	synthetic lethality
GBM	7p21.1_gain_cnaPANCAN122_(AHR,HDAC9)	Gain_14q	XMD8-85	sensitivity	1	10	2	0	GBM	0.0384615	0.296169	synthetic lethality
GBM	7p21.1_gain_cnaPANCAN122_(AHR,HDAC9)	Gain_16p	XMD8-85	sensitivity	1	10	2	0	GBM	0.0384615	0.296169	synthetic lethality
GBM	7p21.1_gain_cnaPANCAN122_(AHR,HDAC9)	Gain_16q	XMD8-85	sensitivity	1	10	2	0	GBM	0.0384615	0.296169	synthetic lethality
GBM	7p21.1_gain_cnaPANCAN122_(AHR,HDAC9)	Gain_17q	XMD8-85	sensitivity	1	10	2	0	GBM	0.0384615	0.296169	synthetic lethality
GBM	7p21.1_gain_cnaPANCAN122_(AHR,HDAC9)	Gain_18q	XMD8-85	sensitivity	1	10	2	0	GBM	0.0384615	0.296169	synthetic lethality
GBM	7p21.1_gain_cnaPANCAN122_(AHR,HDAC9)	Gain_1p	XMD8-85	sensitivity	1	10	2	0	GBM	0.0384615	0.296169	synthetic lethality
GBM	7p21.1_gain_cnaPANCAN122_(AHR,HDAC9)	Gain_1q	XMD8-85	sensitivity	1	10	2	0	GBM	0.0384615	0.296169	synthetic lethality
GBM	7p21.1_gain_cnaPANCAN122_(AHR,HDAC9)	Gain_20p	XMD8-85	sensitivity	1	10	2	0	GBM	0.0384615	0.296169	synthetic lethality
GBM	7p21.1_gain_cnaPANCAN122_(AHR,HDAC9)	Gain_20q	XMD8-85	sensitivity	1	10	2	0	GBM	0.0384615	0.296169	synthetic lethality
GBM	7p21.1_gain_cnaPANCAN122_(AHR,HDAC9)	Gain_22q	XMD8-85	sensitivity	1	10	2	0	GBM	0.0384615	0.296169	synthetic lethality
GBM	7p21.1_gain_cnaPANCAN122_(AHR,HDAC9)	Gain_2p	XMD8-85	sensitivity	1	10	2	0	GBM	0.0384615	0.296169	synthetic lethality
GBM	7p21.1_gain_cnaPANCAN122_(AHR,HDAC9)	Gain_2q	XMD8-85	sensitivity	1	10	2	0	GBM	0.0384615	0.296169	synthetic lethality
GBM	7p21.1_gain_cnaPANCAN122_(AHR,HDAC9)	Gain_3p	XMD8-85	sensitivity	1	10	2	0	GBM	0.0384615	0.296169	synthetic lethality
GBM	7p21.1_gain_cnaPANCAN122_(AHR,HDAC9)	Gain_5p	XMD8-85	sensitivity	1	10	2	0	GBM	0.0384615	0.296169	synthetic lethality
GBM	7p21.1_gain_cnaPANCAN122_(AHR,HDAC9)	Gain_5q	XMD8-85	sensitivity	1	10	2	0	GBM	0.0384615	0.296169	synthetic lethality
GBM	7p21.1_gain_cnaPANCAN122_(AHR,HDAC9)	Gain_6p	XMD8-85	sensitivity	1	10	2	0	GBM	0.0384615	0.296169	synthetic lethality
GBM	7p21.1_gain_cnaPANCAN122_(AHR,HDAC9)	Gain_6q	XMD8-85	sensitivity	1	10	2	0	GBM	0.0384615	0.296169	synthetic lethality
GBM	7p21.1_gain_cnaPANCAN122_(AHR,HDAC9)	Gain_7p	XMD8-85	sensitivity	1	10	2	0	GBM	0.0384615	0.296169	synthetic lethality
GBM	7p21.1_gain_cnaPANCAN122_(AHR,HDAC9)	Gain_7q	XMD8-85	sensitivity	1	10	2	0	GBM	0.0384615	0.296169	synthetic lethality
GBM	7p21.1_gain_cnaPANCAN122_(AHR,HDAC9)	Gain_8p	XMD8-85	sensitivity	1	10	2	0	GBM	0.0384615	0.296169	synthetic lethality
GBM	7p21.1_gain_cnaPANCAN122_(AHR,HDAC9)	Gain_8q	XMD8-85	sensitivity	1	10	2	0	GBM	0.0384615	0.296169	synthetic lethality
GBM	7p21.1_gain_cnaPANCAN122_(AHR,HDAC9)	Gain_9q	XMD8-85	sensitivity	1	10	2	0	GBM	0.0384615	0.296169	synthetic lethality
GBM	7p22.3_gain_cnaPANCAN121_(ACTB,CARD11,PMS2,RAC1)	7p12.1_gain_cnaPANCAN124_(EGFR)	XMD8-85	sensitivity	1	10	2	0	GBM	0.0384615	0.296169	synthetic lethality
GBM	7p22.3_gain_cnaPANCAN121_(ACTB,CARD11,PMS2,RAC1)	7p14.3_gain_cnaPANCAN123	XMD8-85	sensitivity	1	10	2	0	GBM	0.0384615	0.296169	synthetic lethality
GBM	7p22.3_gain_cnaPANCAN121_(ACTB,CARD11,PMS2,RAC1)	7p21.1_gain_cnaPANCAN122_(AHR,HDAC9)	XMD8-85	sensitivity	1	10	2	0	GBM	0.0384615	0.296169	synthetic lethality
GBM	7p22.3_gain_cnaPANCAN121_(ACTB,CARD11,PMS2,RAC1)	7q11.21_gain_cnaPANCAN125	XMD8-85	sensitivity	1	10	2	0	GBM	0.0384615	0.296169	synthetic lethality
GBM	7p22.3_gain_cnaPANCAN121_(ACTB,CARD11,PMS2,RAC1)	7q21.13_gain_cnaPANCAN127_(AKAP9)	XMD8-85	sensitivity	1	10	2	0	GBM	0.0384615	0.296169	synthetic lethality
GBM	7p22.3_gain_cnaPANCAN121_(ACTB,CARD11,PMS2,RAC1)	7q31.1_gain_cnaPANCAN129_(MET)	XMD8-85	sensitivity	1	10	2	0	GBM	0.0384615	0.296169	synthetic lethality
GBM	7p22.3_gain_cnaPANCAN121_(ACTB,CARD11,PMS2,RAC1)	7q36.1_gain_cnaPANCAN130_(RHEB)	XMD8-85	sensitivity	1	10	2	0	GBM	0.0384615	0.296169	synthetic lethality
GBM	7p22.3_gain_cnaPANCAN121_(ACTB,CARD11,PMS2,RAC1)	Gain_10q	XMD8-85	sensitivity	1	10	2	0	GBM	0.0384615	0.296169	synthetic lethality
GBM	7p22.3_gain_cnaPANCAN121_(ACTB,CARD11,PMS2,RAC1)	Gain_11q	XMD8-85	sensitivity	1	10	2	0	GBM	0.0384615	0.296169	synthetic lethality
GBM	7p22.3_gain_cnaPANCAN121_(ACTB,CARD11,PMS2,RAC1)	Gain_12q	XMD8-85	sensitivity	1	10	2	0	GBM	0.0384615	0.296169	synthetic lethality
GBM	7p22.3_gain_cnaPANCAN121_(ACTB,CARD11,PMS2,RAC1)	Gain_13q	XMD8-85	sensitivity	1	10	2	0	GBM	0.0384615	0.296169	synthetic lethality
GBM	7p22.3_gain_cnaPANCAN121_(ACTB,CARD11,PMS2,RAC1)	Gain_14q	XMD8-85	sensitivity	1	10	2	0	GBM	0.0384615	0.296169	synthetic lethality
GBM	7p22.3_gain_cnaPANCAN121_(ACTB,CARD11,PMS2,RAC1)	Gain_16p	XMD8-85	sensitivity	1	10	2	0	GBM	0.0384615	0.296169	synthetic lethality
GBM	7p22.3_gain_cnaPANCAN121_(ACTB,CARD11,PMS2,RAC1)	Gain_16q	XMD8-85	sensitivity	1	10	2	0	GBM	0.0384615	0.296169	synthetic lethality
GBM	7p22.3_gain_cnaPANCAN121_(ACTB,CARD11,PMS2,RAC1)	Gain_17q	XMD8-85	sensitivity	1	10	2	0	GBM	0.0384615	0.296169	synthetic lethality
GBM	7p22.3_gain_cnaPANCAN121_(ACTB,CARD11,PMS2,RAC1)	Gain_18q	XMD8-85	sensitivity	1	10	2	0	GBM	0.0384615	0.296169	synthetic lethality
GBM	7p22.3_gain_cnaPANCAN121_(ACTB,CARD11,PMS2,RAC1)	Gain_1p	XMD8-85	sensitivity	1	10	2	0	GBM	0.0384615	0.296169	synthetic lethality
GBM	7p22.3_gain_cnaPANCAN121_(ACTB,CARD11,PMS2,RAC1)	Gain_1q	XMD8-85	sensitivity	1	10	2	0	GBM	0.0384615	0.296169	synthetic lethality
GBM	7p22.3_gain_cnaPANCAN121_(ACTB,CARD11,PMS2,RAC1)	Gain_20p	XMD8-85	sensitivity	1	10	2	0	GBM	0.0384615	0.296169	synthetic lethality
GBM	7p22.3_gain_cnaPANCAN121_(ACTB,CARD11,PMS2,RAC1)	Gain_20q	XMD8-85	sensitivity	1	10	2	0	GBM	0.0384615	0.296169	synthetic lethality
GBM	7p22.3_gain_cnaPANCAN121_(ACTB,CARD11,PMS2,RAC1)	Gain_22q	XMD8-85	sensitivity	1	10	2	0	GBM	0.0384615	0.296169	synthetic lethality
GBM	7p22.3_gain_cnaPANCAN121_(ACTB,CARD11,PMS2,RAC1)	Gain_2p	XMD8-85	sensitivity	1	10	2	0	GBM	0.0384615	0.296169	synthetic lethality
GBM	7p22.3_gain_cnaPANCAN121_(ACTB,CARD11,PMS2,RAC1)	Gain_2q	XMD8-85	sensitivity	1	10	2	0	GBM	0.0384615	0.296169	synthetic lethality
GBM	7p22.3_gain_cnaPANCAN121_(ACTB,CARD11,PMS2,RAC1)	Gain_3p	XMD8-85	sensitivity	1	10	2	0	GBM	0.0384615	0.296169	synthetic lethality
GBM	7p22.3_gain_cnaPANCAN121_(ACTB,CARD11,PMS2,RAC1)	Gain_5p	XMD8-85	sensitivity	1	10	2	0	GBM	0.0384615	0.296169	synthetic lethality
GBM	7p22.3_gain_cnaPANCAN121_(ACTB,CARD11,PMS2,RAC1)	Gain_5q	XMD8-85	sensitivity	1	10	2	0	GBM	0.0384615	0.296169	synthetic lethality
GBM	7p22.3_gain_cnaPANCAN121_(ACTB,CARD11,PMS2,RAC1)	Gain_6p	XMD8-85	sensitivity	1	10	2	0	GBM	0.0384615	0.296169	synthetic lethality
GBM	7p22.3_gain_cnaPANCAN121_(ACTB,CARD11,PMS2,RAC1)	Gain_6q	XMD8-85	sensitivity	1	10	2	0	GBM	0.0384615	0.296169	synthetic lethality
GBM	7p22.3_gain_cnaPANCAN121_(ACTB,CARD11,PMS2,RAC1)	Gain_7p	XMD8-85	sensitivity	1	10	2	0	GBM	0.0384615	0.296169	synthetic lethality
GBM	7p22.3_gain_cnaPANCAN121_(ACTB,CARD11,PMS2,RAC1)	Gain_7q	XMD8-85	sensitivity	1	10	2	0	GBM	0.0384615	0.296169	synthetic lethality
GBM	7p22.3_gain_cnaPANCAN121_(ACTB,CARD11,PMS2,RAC1)	Gain_8p	XMD8-85	sensitivity	1	10	2	0	GBM	0.0384615	0.296169	synthetic lethality
GBM	7p22.3_gain_cnaPANCAN121_(ACTB,CARD11,PMS2,RAC1)	Gain_8q	XMD8-85	sensitivity	1	10	2	0	GBM	0.0384615	0.296169	synthetic lethality
GBM	7p22.3_gain_cnaPANCAN121_(ACTB,CARD11,PMS2,RAC1)	Gain_9q	XMD8-85	sensitivity	1	10	2	0	GBM	0.0384615	0.296169	synthetic lethality
GBM	7q11.21_gain_cnaPANCAN125	7q21.13_gain_cnaPANCAN127_(AKAP9)	XMD8-85	sensitivity	1	10	2	0	GBM	0.0384615	0.296169	synthetic lethality
GBM	7q11.21_gain_cnaPANCAN125	7q31.1_gain_cnaPANCAN129_(MET)	XMD8-85	sensitivity	1	10	2	0	GBM	0.0384615	0.296169	synthetic lethality
GBM	7q11.21_gain_cnaPANCAN125	7q36.1_gain_cnaPANCAN130_(RHEB)	XMD8-85	sensitivity	1	10	2	0	GBM	0.0384615	0.296169	synthetic lethality
GBM	7q11.21_gain_cnaPANCAN125	Gain_10q	XMD8-85	sensitivity	1	10	2	0	GBM	0.0384615	0.296169	synthetic lethality
GBM	7q11.21_gain_cnaPANCAN125	Gain_11q	XMD8-85	sensitivity	1	10	2	0	GBM	0.0384615	0.296169	synthetic lethality
GBM	7q11.21_gain_cnaPANCAN125	Gain_12q	XMD8-85	sensitivity	1	10	2	0	GBM	0.0384615	0.296169	synthetic lethality
GBM	7q11.21_gain_cnaPANCAN125	Gain_13q	XMD8-85	sensitivity	1	10	2	0	GBM	0.0384615	0.296169	synthetic lethality
GBM	7q11.21_gain_cnaPANCAN125	Gain_14q	XMD8-85	sensitivity	1	10	2	0	GBM	0.0384615	0.296169	synthetic lethality
GBM	7q11.21_gain_cnaPANCAN125	Gain_16p	XMD8-85	sensitivity	1	10	2	0	GBM	0.0384615	0.296169	synthetic lethality
GBM	7q11.21_gain_cnaPANCAN125	Gain_16q	XMD8-85	sensitivity	1	10	2	0	GBM	0.0384615	0.296169	synthetic lethality
GBM	7q11.21_gain_cnaPANCAN125	Gain_17q	XMD8-85	sensitivity	1	10	2	0	GBM	0.0384615	0.296169	synthetic lethality
GBM	7q11.21_gain_cnaPANCAN125	Gain_18q	XMD8-85	sensitivity	1	10	2	0	GBM	0.0384615	0.296169	synthetic lethality
GBM	7q11.21_gain_cnaPANCAN125	Gain_1p	XMD8-85	sensitivity	1	10	2	0	GBM	0.0384615	0.296169	synthetic lethality
GBM	7q11.21_gain_cnaPANCAN125	Gain_1q	XMD8-85	sensitivity	1	10	2	0	GBM	0.0384615	0.296169	synthetic lethality
GBM	7q11.21_gain_cnaPANCAN125	Gain_20p	XMD8-85	sensitivity	1	10	2	0	GBM	0.0384615	0.296169	synthetic lethality
GBM	7q11.21_gain_cnaPANCAN125	Gain_20q	XMD8-85	sensitivity	1	10	2	0	GBM	0.0384615	0.296169	synthetic lethality
GBM	7q11.21_gain_cnaPANCAN125	Gain_22q	XMD8-85	sensitivity	1	10	2	0	GBM	0.0384615	0.296169	synthetic lethality
GBM	7q11.21_gain_cnaPANCAN125	Gain_2p	XMD8-85	sensitivity	1	10	2	0	GBM	0.0384615	0.296169	synthetic lethality
GBM	7q11.21_gain_cnaPANCAN125	Gain_2q	XMD8-85	sensitivity	1	10	2	0	GBM	0.0384615	0.296169	synthetic lethality
GBM	7q11.21_gain_cnaPANCAN125	Gain_3p	XMD8-85	sensitivity	1	10	2	0	GBM	0.0384615	0.296169	synthetic lethality
GBM	7q11.21_gain_cnaPANCAN125	Gain_5p	XMD8-85	sensitivity	1	10	2	0	GBM	0.0384615	0.296169	synthetic lethality
GBM	7q11.21_gain_cnaPANCAN125	Gain_5q	XMD8-85	sensitivity	1	10	2	0	GBM	0.0384615	0.296169	synthetic lethality
GBM	7q11.21_gain_cnaPANCAN125	Gain_6p	XMD8-85	sensitivity	1	10	2	0	GBM	0.0384615	0.296169	synthetic lethality
GBM	7q11.21_gain_cnaPANCAN125	Gain_6q	XMD8-85	sensitivity	1	10	2	0	GBM	0.0384615	0.296169	synthetic lethality
GBM	7q11.21_gain_cnaPANCAN125	Gain_7p	XMD8-85	sensitivity	1	10	2	0	GBM	0.0384615	0.296169	synthetic lethality
GBM	7q11.21_gain_cnaPANCAN125	Gain_7q	XMD8-85	sensitivity	1	10	2	0	GBM	0.0384615	0.296169	synthetic lethality
GBM	7q11.21_gain_cnaPANCAN125	Gain_8p	XMD8-85	sensitivity	1	10	2	0	GBM	0.0384615	0.296169	synthetic lethality
GBM	7q11.21_gain_cnaPANCAN125	Gain_8q	XMD8-85	sensitivity	1	10	2	0	GBM	0.0384615	0.296169	synthetic lethality
GBM	7q11.21_gain_cnaPANCAN125	Gain_9q	XMD8-85	sensitivity	1	10	2	0	GBM	0.0384615	0.296169	synthetic lethality
GBM	7q21.13_gain_cnaPANCAN127_(AKAP9)	7q31.1_gain_cnaPANCAN129_(MET)	XMD8-85	sensitivity	1	10	2	0	GBM	0.0384615	0.296169	synthetic lethality
GBM	7q21.13_gain_cnaPANCAN127_(AKAP9)	7q36.1_gain_cnaPANCAN130_(RHEB)	XMD8-85	sensitivity	1	10	2	0	GBM	0.0384615	0.296169	synthetic lethality
GBM	7q21.13_gain_cnaPANCAN127_(AKAP9)	Gain_10q	XMD8-85	sensitivity	1	10	2	0	GBM	0.0384615	0.296169	synthetic lethality
GBM	7q21.13_gain_cnaPANCAN127_(AKAP9)	Gain_11q	XMD8-85	sensitivity	1	10	2	0	GBM	0.0384615	0.296169	synthetic lethality
GBM	7q21.13_gain_cnaPANCAN127_(AKAP9)	Gain_12q	XMD8-85	sensitivity	1	10	2	0	GBM	0.0384615	0.296169	synthetic lethality
GBM	7q21.13_gain_cnaPANCAN127_(AKAP9)	Gain_13q	XMD8-85	sensitivity	1	10	2	0	GBM	0.0384615	0.296169	synthetic lethality
GBM	7q21.13_gain_cnaPANCAN127_(AKAP9)	Gain_14q	XMD8-85	sensitivity	1	10	2	0	GBM	0.0384615	0.296169	synthetic lethality
GBM	7q21.13_gain_cnaPANCAN127_(AKAP9)	Gain_16p	XMD8-85	sensitivity	1	10	2	0	GBM	0.0384615	0.296169	synthetic lethality
GBM	7q21.13_gain_cnaPANCAN127_(AKAP9)	Gain_16q	XMD8-85	sensitivity	1	10	2	0	GBM	0.0384615	0.296169	synthetic lethality
GBM	7q21.13_gain_cnaPANCAN127_(AKAP9)	Gain_17q	XMD8-85	sensitivity	1	10	2	0	GBM	0.0384615	0.296169	synthetic lethality
GBM	7q21.13_gain_cnaPANCAN127_(AKAP9)	Gain_18q	XMD8-85	sensitivity	1	10	2	0	GBM	0.0384615	0.296169	synthetic lethality
GBM	7q21.13_gain_cnaPANCAN127_(AKAP9)	Gain_1p	XMD8-85	sensitivity	1	10	2	0	GBM	0.0384615	0.296169	synthetic lethality
GBM	7q21.13_gain_cnaPANCAN127_(AKAP9)	Gain_1q	XMD8-85	sensitivity	1	10	2	0	GBM	0.0384615	0.296169	synthetic lethality
GBM	7q21.13_gain_cnaPANCAN127_(AKAP9)	Gain_20p	XMD8-85	sensitivity	1	10	2	0	GBM	0.0384615	0.296169	synthetic lethality
GBM	7q21.13_gain_cnaPANCAN127_(AKAP9)	Gain_20q	XMD8-85	sensitivity	1	10	2	0	GBM	0.0384615	0.296169	synthetic lethality
GBM	7q21.13_gain_cnaPANCAN127_(AKAP9)	Gain_22q	XMD8-85	sensitivity	1	10	2	0	GBM	0.0384615	0.296169	synthetic lethality
GBM	7q21.13_gain_cnaPANCAN127_(AKAP9)	Gain_2p	XMD8-85	sensitivity	1	10	2	0	GBM	0.0384615	0.296169	synthetic lethality
GBM	7q21.13_gain_cnaPANCAN127_(AKAP9)	Gain_2q	XMD8-85	sensitivity	1	10	2	0	GBM	0.0384615	0.296169	synthetic lethality
GBM	7q21.13_gain_cnaPANCAN127_(AKAP9)	Gain_3p	XMD8-85	sensitivity	1	10	2	0	GBM	0.0384615	0.296169	synthetic lethality
GBM	7q21.13_gain_cnaPANCAN127_(AKAP9)	Gain_5p	XMD8-85	sensitivity	1	10	2	0	GBM	0.0384615	0.296169	synthetic lethality
GBM	7q21.13_gain_cnaPANCAN127_(AKAP9)	Gain_5q	XMD8-85	sensitivity	1	10	2	0	GBM	0.0384615	0.296169	synthetic lethality
GBM	7q21.13_gain_cnaPANCAN127_(AKAP9)	Gain_6p	XMD8-85	sensitivity	1	10	2	0	GBM	0.0384615	0.296169	synthetic lethality
GBM	7q21.13_gain_cnaPANCAN127_(AKAP9)	Gain_6q	XMD8-85	sensitivity	1	10	2	0	GBM	0.0384615	0.296169	synthetic lethality
GBM	7q21.13_gain_cnaPANCAN127_(AKAP9)	Gain_7p	XMD8-85	sensitivity	1	10	2	0	GBM	0.0384615	0.296169	synthetic lethality
GBM	7q21.13_gain_cnaPANCAN127_(AKAP9)	Gain_7q	XMD8-85	sensitivity	1	10	2	0	GBM	0.0384615	0.296169	synthetic lethality
GBM	7q21.13_gain_cnaPANCAN127_(AKAP9)	Gain_8p	XMD8-85	sensitivity	1	10	2	0	GBM	0.0384615	0.296169	synthetic lethality
GBM	7q21.13_gain_cnaPANCAN127_(AKAP9)	Gain_8q	XMD8-85	sensitivity	1	10	2	0	GBM	0.0384615	0.296169	synthetic lethality
GBM	7q21.13_gain_cnaPANCAN127_(AKAP9)	Gain_9q	XMD8-85	sensitivity	1	10	2	0	GBM	0.0384615	0.296169	synthetic lethality
GBM	7q31.1_gain_cnaPANCAN129_(MET)	7q36.1_gain_cnaPANCAN130_(RHEB)	XMD8-85	sensitivity	1	10	2	0	GBM	0.0384615	0.296169	synthetic lethality
GBM	7q31.1_gain_cnaPANCAN129_(MET)	Gain_10q	XMD8-85	sensitivity	1	10	2	0	GBM	0.0384615	0.296169	synthetic lethality
GBM	7q31.1_gain_cnaPANCAN129_(MET)	Gain_11q	XMD8-85	sensitivity	1	10	2	0	GBM	0.0384615	0.296169	synthetic lethality
GBM	7q31.1_gain_cnaPANCAN129_(MET)	Gain_12q	XMD8-85	sensitivity	1	10	2	0	GBM	0.0384615	0.296169	synthetic lethality
GBM	7q31.1_gain_cnaPANCAN129_(MET)	Gain_13q	XMD8-85	sensitivity	1	10	2	0	GBM	0.0384615	0.296169	synthetic lethality
GBM	7q31.1_gain_cnaPANCAN129_(MET)	Gain_14q	XMD8-85	sensitivity	1	10	2	0	GBM	0.0384615	0.296169	synthetic lethality
GBM	7q31.1_gain_cnaPANCAN129_(MET)	Gain_16p	XMD8-85	sensitivity	1	10	2	0	GBM	0.0384615	0.296169	synthetic lethality
GBM	7q31.1_gain_cnaPANCAN129_(MET)	Gain_16q	XMD8-85	sensitivity	1	10	2	0	GBM	0.0384615	0.296169	synthetic lethality
GBM	7q31.1_gain_cnaPANCAN129_(MET)	Gain_17q	XMD8-85	sensitivity	1	10	2	0	GBM	0.0384615	0.296169	synthetic lethality
GBM	7q31.1_gain_cnaPANCAN129_(MET)	Gain_18q	XMD8-85	sensitivity	1	10	2	0	GBM	0.0384615	0.296169	synthetic lethality
GBM	7q31.1_gain_cnaPANCAN129_(MET)	Gain_1p	XMD8-85	sensitivity	1	10	2	0	GBM	0.0384615	0.296169	synthetic lethality
GBM	7q31.1_gain_cnaPANCAN129_(MET)	Gain_1q	XMD8-85	sensitivity	1	10	2	0	GBM	0.0384615	0.296169	synthetic lethality
GBM	7q31.1_gain_cnaPANCAN129_(MET)	Gain_20p	XMD8-85	sensitivity	1	10	2	0	GBM	0.0384615	0.296169	synthetic lethality
GBM	7q31.1_gain_cnaPANCAN129_(MET)	Gain_20q	XMD8-85	sensitivity	1	10	2	0	GBM	0.0384615	0.296169	synthetic lethality
GBM	7q31.1_gain_cnaPANCAN129_(MET)	Gain_22q	XMD8-85	sensitivity	1	10	2	0	GBM	0.0384615	0.296169	synthetic lethality
GBM	7q31.1_gain_cnaPANCAN129_(MET)	Gain_2p	XMD8-85	sensitivity	1	10	2	0	GBM	0.0384615	0.296169	synthetic lethality
GBM	7q31.1_gain_cnaPANCAN129_(MET)	Gain_2q	XMD8-85	sensitivity	1	10	2	0	GBM	0.0384615	0.296169	synthetic lethality
GBM	7q31.1_gain_cnaPANCAN129_(MET)	Gain_3p	XMD8-85	sensitivity	1	10	2	0	GBM	0.0384615	0.296169	synthetic lethality
GBM	7q31.1_gain_cnaPANCAN129_(MET)	Gain_5p	XMD8-85	sensitivity	1	10	2	0	GBM	0.0384615	0.296169	synthetic lethality
GBM	7q31.1_gain_cnaPANCAN129_(MET)	Gain_5q	XMD8-85	sensitivity	1	10	2	0	GBM	0.0384615	0.296169	synthetic lethality
GBM	7q31.1_gain_cnaPANCAN129_(MET)	Gain_6p	XMD8-85	sensitivity	1	10	2	0	GBM	0.0384615	0.296169	synthetic lethality
GBM	7q31.1_gain_cnaPANCAN129_(MET)	Gain_6q	XMD8-85	sensitivity	1	10	2	0	GBM	0.0384615	0.296169	synthetic lethality
GBM	7q31.1_gain_cnaPANCAN129_(MET)	Gain_7p	XMD8-85	sensitivity	1	10	2	0	GBM	0.0384615	0.296169	synthetic lethality
GBM	7q31.1_gain_cnaPANCAN129_(MET)	Gain_7q	XMD8-85	sensitivity	1	10	2	0	GBM	0.0384615	0.296169	synthetic lethality
GBM	7q31.1_gain_cnaPANCAN129_(MET)	Gain_8p	XMD8-85	sensitivity	1	10	2	0	GBM	0.0384615	0.296169	synthetic lethality
GBM	7q31.1_gain_cnaPANCAN129_(MET)	Gain_8q	XMD8-85	sensitivity	1	10	2	0	GBM	0.0384615	0.296169	synthetic lethality
GBM	7q31.1_gain_cnaPANCAN129_(MET)	Gain_9q	XMD8-85	sensitivity	1	10	2	0	GBM	0.0384615	0.296169	synthetic lethality
GBM	7q36.1_gain_cnaPANCAN130_(RHEB)	Gain_10q	XMD8-85	sensitivity	1	10	2	0	GBM	0.0384615	0.296169	synthetic lethality
GBM	7q36.1_gain_cnaPANCAN130_(RHEB)	Gain_11q	XMD8-85	sensitivity	1	10	2	0	GBM	0.0384615	0.296169	synthetic lethality
GBM	7q36.1_gain_cnaPANCAN130_(RHEB)	Gain_12q	XMD8-85	sensitivity	1	10	2	0	GBM	0.0384615	0.296169	synthetic lethality
GBM	7q36.1_gain_cnaPANCAN130_(RHEB)	Gain_13q	XMD8-85	sensitivity	1	10	2	0	GBM	0.0384615	0.296169	synthetic lethality
GBM	7q36.1_gain_cnaPANCAN130_(RHEB)	Gain_14q	XMD8-85	sensitivity	1	10	2	0	GBM	0.0384615	0.296169	synthetic lethality
GBM	7q36.1_gain_cnaPANCAN130_(RHEB)	Gain_16p	XMD8-85	sensitivity	1	10	2	0	GBM	0.0384615	0.296169	synthetic lethality
GBM	7q36.1_gain_cnaPANCAN130_(RHEB)	Gain_16q	XMD8-85	sensitivity	1	10	2	0	GBM	0.0384615	0.296169	synthetic lethality
GBM	7q36.1_gain_cnaPANCAN130_(RHEB)	Gain_17q	XMD8-85	sensitivity	1	10	2	0	GBM	0.0384615	0.296169	synthetic lethality
GBM	7q36.1_gain_cnaPANCAN130_(RHEB)	Gain_18q	XMD8-85	sensitivity	1	10	2	0	GBM	0.0384615	0.296169	synthetic lethality
GBM	7q36.1_gain_cnaPANCAN130_(RHEB)	Gain_1p	XMD8-85	sensitivity	1	10	2	0	GBM	0.0384615	0.296169	synthetic lethality
GBM	7q36.1_gain_cnaPANCAN130_(RHEB)	Gain_1q	XMD8-85	sensitivity	1	10	2	0	GBM	0.0384615	0.296169	synthetic lethality
GBM	7q36.1_gain_cnaPANCAN130_(RHEB)	Gain_20p	XMD8-85	sensitivity	1	10	2	0	GBM	0.0384615	0.296169	synthetic lethality
GBM	7q36.1_gain_cnaPANCAN130_(RHEB)	Gain_20q	XMD8-85	sensitivity	1	10	2	0	GBM	0.0384615	0.296169	synthetic lethality
GBM	7q36.1_gain_cnaPANCAN130_(RHEB)	Gain_22q	XMD8-85	sensitivity	1	10	2	0	GBM	0.0384615	0.296169	synthetic lethality
GBM	7q36.1_gain_cnaPANCAN130_(RHEB)	Gain_2p	XMD8-85	sensitivity	1	10	2	0	GBM	0.0384615	0.296169	synthetic lethality
GBM	7q36.1_gain_cnaPANCAN130_(RHEB)	Gain_2q	XMD8-85	sensitivity	1	10	2	0	GBM	0.0384615	0.296169	synthetic lethality
GBM	7q36.1_gain_cnaPANCAN130_(RHEB)	Gain_3p	XMD8-85	sensitivity	1	10	2	0	GBM	0.0384615	0.296169	synthetic lethality
GBM	7q36.1_gain_cnaPANCAN130_(RHEB)	Gain_5p	XMD8-85	sensitivity	1	10	2	0	GBM	0.0384615	0.296169	synthetic lethality
GBM	7q36.1_gain_cnaPANCAN130_(RHEB)	Gain_5q	XMD8-85	sensitivity	1	10	2	0	GBM	0.0384615	0.296169	synthetic lethality
GBM	7q36.1_gain_cnaPANCAN130_(RHEB)	Gain_6p	XMD8-85	sensitivity	1	10	2	0	GBM	0.0384615	0.296169	synthetic lethality
GBM	7q36.1_gain_cnaPANCAN130_(RHEB)	Gain_6q	XMD8-85	sensitivity	1	10	2	0	GBM	0.0384615	0.296169	synthetic lethality
GBM	7q36.1_gain_cnaPANCAN130_(RHEB)	Gain_7p	XMD8-85	sensitivity	1	10	2	0	GBM	0.0384615	0.296169	synthetic lethality
GBM	7q36.1_gain_cnaPANCAN130_(RHEB)	Gain_7q	XMD8-85	sensitivity	1	10	2	0	GBM	0.0384615	0.296169	synthetic lethality
GBM	7q36.1_gain_cnaPANCAN130_(RHEB)	Gain_8p	XMD8-85	sensitivity	1	10	2	0	GBM	0.0384615	0.296169	synthetic lethality
GBM	7q36.1_gain_cnaPANCAN130_(RHEB)	Gain_8q	XMD8-85	sensitivity	1	10	2	0	GBM	0.0384615	0.296169	synthetic lethality
GBM	7q36.1_gain_cnaPANCAN130_(RHEB)	Gain_9q	XMD8-85	sensitivity	1	10	2	0	GBM	0.0384615	0.296169	synthetic lethality
GBM	9q21.11_gain_cnaPANCAN141_(GNAQ,NTRK2,PCSK5,TJP2)	Gain_11p	XMD8-85	sensitivity	1	10	2	0	GBM	0.0384615	0.296169	synthetic lethality
GBM	9q21.11_gain_cnaPANCAN141_(GNAQ,NTRK2,PCSK5,TJP2)	Gain_14q	XMD8-85	sensitivity	1	10	2	0	GBM	0.0384615	0.296169	synthetic lethality
GBM	9q21.11_gain_cnaPANCAN141_(GNAQ,NTRK2,PCSK5,TJP2)	Gain_15q	XMD8-85	sensitivity	1	10	2	0	GBM	0.0384615	0.296169	synthetic lethality
GBM	9q21.11_gain_cnaPANCAN141_(GNAQ,NTRK2,PCSK5,TJP2)	Gain_16p	XMD8-85	sensitivity	1	10	2	0	GBM	0.0384615	0.296169	synthetic lethality
GBM	9q21.11_gain_cnaPANCAN141_(GNAQ,NTRK2,PCSK5,TJP2)	Gain_17q	XMD8-85	sensitivity	1	10	2	0	GBM	0.0384615	0.296169	synthetic lethality
GBM	9q21.11_gain_cnaPANCAN141_(GNAQ,NTRK2,PCSK5,TJP2)	Gain_18q	XMD8-85	sensitivity	1	10	2	0	GBM	0.0384615	0.296169	synthetic lethality
GBM	9q21.11_gain_cnaPANCAN141_(GNAQ,NTRK2,PCSK5,TJP2)	Gain_1p	XMD8-85	sensitivity	1	10	2	0	GBM	0.0384615	0.296169	synthetic lethality
GBM	9q21.11_gain_cnaPANCAN141_(GNAQ,NTRK2,PCSK5,TJP2)	Gain_1q	XMD8-85	sensitivity	1	10	2	0	GBM	0.0384615	0.296169	synthetic lethality
GBM	9q21.11_gain_cnaPANCAN141_(GNAQ,NTRK2,PCSK5,TJP2)	Gain_20p	XMD8-85	sensitivity	1	10	2	0	GBM	0.0384615	0.296169	synthetic lethality
GBM	9q21.11_gain_cnaPANCAN141_(GNAQ,NTRK2,PCSK5,TJP2)	Gain_22q	XMD8-85	sensitivity	1	10	2	0	GBM	0.0384615	0.296169	synthetic lethality
GBM	9q21.11_gain_cnaPANCAN141_(GNAQ,NTRK2,PCSK5,TJP2)	Gain_2p	XMD8-85	sensitivity	1	10	2	0	GBM	0.0384615	0.296169	synthetic lethality
GBM	9q21.11_gain_cnaPANCAN141_(GNAQ,NTRK2,PCSK5,TJP2)	Gain_3p	XMD8-85	sensitivity	1	10	2	0	GBM	0.0384615	0.296169	synthetic lethality
GBM	9q21.11_gain_cnaPANCAN141_(GNAQ,NTRK2,PCSK5,TJP2)	Gain_5q	XMD8-85	sensitivity	1	10	2	0	GBM	0.0384615	0.296169	synthetic lethality
GBM	9q21.11_gain_cnaPANCAN141_(GNAQ,NTRK2,PCSK5,TJP2)	Gain_6p	XMD8-85	sensitivity	1	10	2	0	GBM	0.0384615	0.296169	synthetic lethality
GBM	9q21.11_gain_cnaPANCAN141_(GNAQ,NTRK2,PCSK5,TJP2)	Gain_7p	XMD8-85	sensitivity	1	10	2	0	GBM	0.0384615	0.296169	synthetic lethality
GBM	9q21.11_gain_cnaPANCAN141_(GNAQ,NTRK2,PCSK5,TJP2)	Gain_7q	XMD8-85	sensitivity	1	10	2	0	GBM	0.0384615	0.296169	synthetic lethality
GBM	9q21.11_gain_cnaPANCAN141_(GNAQ,NTRK2,PCSK5,TJP2)	Gain_8q	XMD8-85	sensitivity	1	10	2	0	GBM	0.0384615	0.296169	synthetic lethality
GBM	Gain_10q	Gain_11q	XMD8-85	sensitivity	1	10	2	0	GBM	0.0384615	0.296169	synthetic lethality
GBM	Gain_10q	Gain_12q	XMD8-85	sensitivity	1	10	2	0	GBM	0.0384615	0.296169	synthetic lethality
GBM	Gain_10q	Gain_13q	XMD8-85	sensitivity	1	10	2	0	GBM	0.0384615	0.296169	synthetic lethality
GBM	Gain_10q	Gain_14q	XMD8-85	sensitivity	1	10	2	0	GBM	0.0384615	0.296169	synthetic lethality
GBM	Gain_10q	Gain_16p	XMD8-85	sensitivity	1	10	2	0	GBM	0.0384615	0.296169	synthetic lethality
GBM	Gain_10q	Gain_16q	XMD8-85	sensitivity	1	10	2	0	GBM	0.0384615	0.296169	synthetic lethality
GBM	Gain_10q	Gain_17q	XMD8-85	sensitivity	1	10	2	0	GBM	0.0384615	0.296169	synthetic lethality
GBM	Gain_10q	Gain_18q	XMD8-85	sensitivity	1	10	2	0	GBM	0.0384615	0.296169	synthetic lethality
GBM	Gain_10q	Gain_20p	XMD8-85	sensitivity	1	10	2	0	GBM	0.0384615	0.296169	synthetic lethality
GBM	Gain_10q	Gain_20q	XMD8-85	sensitivity	1	10	2	0	GBM	0.0384615	0.296169	synthetic lethality
GBM	Gain_10q	Gain_22q	XMD8-85	sensitivity	1	10	2	0	GBM	0.0384615	0.296169	synthetic lethality
GBM	Gain_11p	Gain_11q	XMD8-85	sensitivity	1	10	2	0	GBM	0.0384615	0.296169	synthetic lethality
GBM	Gain_11p	Gain_18q	XMD8-85	sensitivity	1	10	2	0	GBM	0.0384615	0.296169	synthetic lethality
GBM	Gain_13q	Gain_15q	XMD8-85	sensitivity	1	10	2	0	GBM	0.0384615	0.296169	synthetic lethality
GBM	Gain_13q	Gain_20p	XMD8-85	sensitivity	1	10	2	0	GBM	0.0384615	0.296169	synthetic lethality
GBM	Gain_13q	Gain_22q	XMD8-85	sensitivity	1	10	2	0	GBM	0.0384615	0.296169	synthetic lethality
GBM	Gain_1p	Gain_10q	XMD8-85	sensitivity	1	10	2	0	GBM	0.0384615	0.296169	synthetic lethality
GBM	Gain_1p	Gain_4q	XMD8-85	sensitivity	1	10	2	0	GBM	0.0384615	0.296169	synthetic lethality
GBM	Gain_1p	Gain_9p	XMD8-85	sensitivity	1	10	2	0	GBM	0.0384615	0.296169	synthetic lethality
GBM	Gain_1q	Gain_10q	XMD8-85	sensitivity	1	10	2	0	GBM	0.0384615	0.296169	synthetic lethality
GBM	Gain_1q	Gain_4q	XMD8-85	sensitivity	1	10	2	0	GBM	0.0384615	0.296169	synthetic lethality
GBM	Gain_1q	Gain_9p	XMD8-85	sensitivity	1	10	2	0	GBM	0.0384615	0.296169	synthetic lethality
GBM	Gain_2p	Gain_10q	XMD8-85	sensitivity	1	10	2	0	GBM	0.0384615	0.296169	synthetic lethality
GBM	Gain_2p	Gain_3q	XMD8-85	sensitivity	1	10	2	0	GBM	0.0384615	0.296169	synthetic lethality
GBM	Gain_2p	Gain_4q	XMD8-85	sensitivity	1	10	2	0	GBM	0.0384615	0.296169	synthetic lethality
GBM	Gain_2q	Gain_10q	XMD8-85	sensitivity	1	10	2	0	GBM	0.0384615	0.296169	synthetic lethality
GBM	Gain_2q	Gain_4q	XMD8-85	sensitivity	1	10	2	0	GBM	0.0384615	0.296169	synthetic lethality
GBM	Gain_3p	Gain_10q	XMD8-85	sensitivity	1	10	2	0	GBM	0.0384615	0.296169	synthetic lethality
GBM	Gain_3p	Gain_4q	XMD8-85	sensitivity	1	10	2	0	GBM	0.0384615	0.296169	synthetic lethality
GBM	Gain_3p	Gain_9p	XMD8-85	sensitivity	1	10	2	0	GBM	0.0384615	0.296169	synthetic lethality
GBM	Gain_3q	Gain_11p	XMD8-85	sensitivity	1	10	2	0	GBM	0.0384615	0.296169	synthetic lethality
GBM	Gain_3q	Gain_11q	XMD8-85	sensitivity	1	10	2	0	GBM	0.0384615	0.296169	synthetic lethality
GBM	Gain_3q	Gain_13q	XMD8-85	sensitivity	1	10	2	0	GBM	0.0384615	0.296169	synthetic lethality
GBM	Gain_3q	Gain_15q	XMD8-85	sensitivity	1	10	2	0	GBM	0.0384615	0.296169	synthetic lethality
GBM	Gain_3q	Gain_18q	XMD8-85	sensitivity	1	10	2	0	GBM	0.0384615	0.296169	synthetic lethality
GBM	Gain_3q	Gain_20p	XMD8-85	sensitivity	1	10	2	0	GBM	0.0384615	0.296169	synthetic lethality
GBM	Gain_3q	Gain_22q	XMD8-85	sensitivity	1	10	2	0	GBM	0.0384615	0.296169	synthetic lethality
GBM	Gain_3q	Gain_4q	XMD8-85	sensitivity	1	10	2	0	GBM	0.0384615	0.296169	synthetic lethality
GBM	Gain_3q	Gain_9p	XMD8-85	sensitivity	1	10	2	0	GBM	0.0384615	0.296169	synthetic lethality
GBM	Gain_4q	Gain_11q	XMD8-85	sensitivity	1	10	2	0	GBM	0.0384615	0.296169	synthetic lethality
GBM	Gain_4q	Gain_12q	XMD8-85	sensitivity	1	10	2	0	GBM	0.0384615	0.296169	synthetic lethality
GBM	Gain_4q	Gain_13q	XMD8-85	sensitivity	1	10	2	0	GBM	0.0384615	0.296169	synthetic lethality
GBM	Gain_4q	Gain_14q	XMD8-85	sensitivity	1	10	2	0	GBM	0.0384615	0.296169	synthetic lethality
GBM	Gain_4q	Gain_15q	XMD8-85	sensitivity	1	10	2	0	GBM	0.0384615	0.296169	synthetic lethality
GBM	Gain_4q	Gain_16p	XMD8-85	sensitivity	1	10	2	0	GBM	0.0384615	0.296169	synthetic lethality
GBM	Gain_4q	Gain_16q	XMD8-85	sensitivity	1	10	2	0	GBM	0.0384615	0.296169	synthetic lethality
GBM	Gain_4q	Gain_17q	XMD8-85	sensitivity	1	10	2	0	GBM	0.0384615	0.296169	synthetic lethality
GBM	Gain_4q	Gain_18q	XMD8-85	sensitivity	1	10	2	0	GBM	0.0384615	0.296169	synthetic lethality
GBM	Gain_4q	Gain_20q	XMD8-85	sensitivity	1	10	2	0	GBM	0.0384615	0.296169	synthetic lethality
GBM	Gain_4q	Gain_5q	XMD8-85	sensitivity	1	10	2	0	GBM	0.0384615	0.296169	synthetic lethality
GBM	Gain_4q	Gain_6p	XMD8-85	sensitivity	1	10	2	0	GBM	0.0384615	0.296169	synthetic lethality
GBM	Gain_4q	Gain_6q	XMD8-85	sensitivity	1	10	2	0	GBM	0.0384615	0.296169	synthetic lethality
GBM	Gain_4q	Gain_7q	XMD8-85	sensitivity	1	10	2	0	GBM	0.0384615	0.296169	synthetic lethality
GBM	Gain_4q	Gain_8p	XMD8-85	sensitivity	1	10	2	0	GBM	0.0384615	0.296169	synthetic lethality
GBM	Gain_4q	Gain_8q	XMD8-85	sensitivity	1	10	2	0	GBM	0.0384615	0.296169	synthetic lethality
GBM	Gain_4q	Gain_9q	XMD8-85	sensitivity	1	10	2	0	GBM	0.0384615	0.296169	synthetic lethality
GBM	Gain_5p	Gain_10q	XMD8-85	sensitivity	1	10	2	0	GBM	0.0384615	0.296169	synthetic lethality
GBM	Gain_5p	Gain_13q	XMD8-85	sensitivity	1	10	2	0	GBM	0.0384615	0.296169	synthetic lethality
GBM	Gain_5p	Gain_15q	XMD8-85	sensitivity	1	10	2	0	GBM	0.0384615	0.296169	synthetic lethality
GBM	Gain_5p	Gain_16p	XMD8-85	sensitivity	1	10	2	0	GBM	0.0384615	0.296169	synthetic lethality
GBM	Gain_5p	Gain_18q	XMD8-85	sensitivity	1	10	2	0	GBM	0.0384615	0.296169	synthetic lethality
GBM	Gain_5p	Gain_9p	XMD8-85	sensitivity	1	10	2	0	GBM	0.0384615	0.296169	synthetic lethality
GBM	Gain_5q	Gain_10q	XMD8-85	sensitivity	1	10	2	0	GBM	0.0384615	0.296169	synthetic lethality
GBM	Gain_5q	Gain_11p	XMD8-85	sensitivity	1	10	2	0	GBM	0.0384615	0.296169	synthetic lethality
GBM	Gain_5q	Gain_9p	XMD8-85	sensitivity	1	10	2	0	GBM	0.0384615	0.296169	synthetic lethality
GBM	Gain_6p	Gain_10q	XMD8-85	sensitivity	1	10	2	0	GBM	0.0384615	0.296169	synthetic lethality
GBM	Gain_6p	Gain_9p	XMD8-85	sensitivity	1	10	2	0	GBM	0.0384615	0.296169	synthetic lethality
GBM	Gain_6q	Gain_10q	XMD8-85	sensitivity	1	10	2	0	GBM	0.0384615	0.296169	synthetic lethality
GBM	Gain_6q	Gain_9p	XMD8-85	sensitivity	1	10	2	0	GBM	0.0384615	0.296169	synthetic lethality
GBM	Gain_7p	Gain_10q	XMD8-85	sensitivity	1	10	2	0	GBM	0.0384615	0.296169	synthetic lethality
GBM	Gain_7p	Gain_13q	XMD8-85	sensitivity	1	10	2	0	GBM	0.0384615	0.296169	synthetic lethality
GBM	Gain_7p	Gain_8p	XMD8-85	sensitivity	1	10	2	0	GBM	0.0384615	0.296169	synthetic lethality
GBM	Gain_7q	Gain_10q	XMD8-85	sensitivity	1	10	2	0	GBM	0.0384615	0.296169	synthetic lethality
GBM	Gain_7q	Gain_9p	XMD8-85	sensitivity	1	10	2	0	GBM	0.0384615	0.296169	synthetic lethality
GBM	Gain_8p	Gain_10q	XMD8-85	sensitivity	1	10	2	0	GBM	0.0384615	0.296169	synthetic lethality
GBM	Gain_8p	Gain_15q	XMD8-85	sensitivity	1	10	2	0	GBM	0.0384615	0.296169	synthetic lethality
GBM	Gain_8p	Gain_20p	XMD8-85	sensitivity	1	10	2	0	GBM	0.0384615	0.296169	synthetic lethality
GBM	Gain_8p	Gain_22q	XMD8-85	sensitivity	1	10	2	0	GBM	0.0384615	0.296169	synthetic lethality
GBM	Gain_8p	Gain_9p	XMD8-85	sensitivity	1	10	2	0	GBM	0.0384615	0.296169	synthetic lethality
GBM	Gain_8q	Gain_10q	XMD8-85	sensitivity	1	10	2	0	GBM	0.0384615	0.296169	synthetic lethality
GBM	Gain_8q	Gain_9p	XMD8-85	sensitivity	1	10	2	0	GBM	0.0384615	0.296169	synthetic lethality
GBM	Gain_9p	Gain_14q	XMD8-85	sensitivity	1	10	2	0	GBM	0.0384615	0.296169	synthetic lethality
GBM	Gain_9p	Gain_20q	XMD8-85	sensitivity	1	10	2	0	GBM	0.0384615	0.296169	synthetic lethality
GBM	Gain_9p	Gain_9q	XMD8-85	sensitivity	1	10	2	0	GBM	0.0384615	0.296169	synthetic lethality
GBM	Gain_9q	Gain_10q	XMD8-85	sensitivity	1	10	2	0	GBM	0.0384615	0.296169	synthetic lethality
GBM	NF1_mut	7p12.1_gain_cnaPANCAN124_(EGFR)	XMD8-85	sensitivity	1	10	2	0	GBM	0.0384615	0.296169	synthetic lethality
GBM	NF1_mut	7p14.3_gain_cnaPANCAN123	XMD8-85	sensitivity	1	10	2	0	GBM	0.0384615	0.296169	synthetic lethality
GBM	NF1_mut	9q21.11_gain_cnaPANCAN141_(GNAQ,NTRK2,PCSK5,TJP2)	XMD8-85	sensitivity	1	10	2	0	GBM	0.0384615	0.296169	synthetic lethality
GBM	NF1_mut	Gain_11p	XMD8-85	sensitivity	1	10	2	0	GBM	0.0384615	0.296169	synthetic lethality
GBM	NF1_mut	Gain_11q	XMD8-85	sensitivity	1	10	2	0	GBM	0.0384615	0.296169	synthetic lethality
GBM	NF1_mut	Gain_12q	XMD8-85	sensitivity	1	10	2	0	GBM	0.0384615	0.296169	synthetic lethality
GBM	NF1_mut	Gain_13q	XMD8-85	sensitivity	1	10	2	0	GBM	0.0384615	0.296169	synthetic lethality
GBM	NF1_mut	Gain_16q	XMD8-85	sensitivity	1	10	2	0	GBM	0.0384615	0.296169	synthetic lethality
GBM	NF1_mut	Gain_20p	XMD8-85	sensitivity	1	10	2	0	GBM	0.0384615	0.296169	synthetic lethality
GBM	NF1_mut	Gain_22q	XMD8-85	sensitivity	1	10	2	0	GBM	0.0384615	0.296169	synthetic lethality
GBM	NF1_mut	Gain_2q	XMD8-85	sensitivity	1	10	2	0	GBM	0.0384615	0.296169	synthetic lethality
GBM	NF1_mut	Gain_3q	XMD8-85	sensitivity	1	10	2	0	GBM	0.0384615	0.296169	synthetic lethality
GBM	NF1_mut	Gain_4q	XMD8-85	sensitivity	1	10	2	0	GBM	0.0384615	0.296169	synthetic lethality
GBM	NF1_mut	Gain_6q	XMD8-85	sensitivity	1	10	2	0	GBM	0.0384615	0.296169	synthetic lethality
GBM	NF1_mut	Gain_7p	XMD8-85	sensitivity	1	10	2	0	GBM	0.0384615	0.296169	synthetic lethality
GBM	NF1_mut	Gain_8p	XMD8-85	sensitivity	1	10	2	0	GBM	0.0384615	0.296169	synthetic lethality
GBM	NF1_mut	Gain_9q	XMD8-85	sensitivity	1	10	2	0	GBM	0.0384615	0.296169	synthetic lethality
GBM	NF1_mut	PTEN_mut	XMD8-85	sensitivity	1	10	2	0	GBM	0.0384615	0.296169	synthetic lethality
GBM	PTEN_mut	7p14.3_gain_cnaPANCAN123	XMD8-85	sensitivity	1	10	2	0	GBM	0.0384615	0.296169	synthetic lethality
GBM	PTEN_mut	7p21.1_gain_cnaPANCAN122_(AHR,HDAC9)	XMD8-85	sensitivity	1	10	2	0	GBM	0.0384615	0.296169	synthetic lethality
GBM	PTEN_mut	7p22.3_gain_cnaPANCAN121_(ACTB,CARD11,PMS2,RAC1)	XMD8-85	sensitivity	1	10	2	0	GBM	0.0384615	0.296169	synthetic lethality
GBM	PTEN_mut	7q11.21_gain_cnaPANCAN125	XMD8-85	sensitivity	1	10	2	0	GBM	0.0384615	0.296169	synthetic lethality
GBM	PTEN_mut	7q21.13_gain_cnaPANCAN127_(AKAP9)	XMD8-85	sensitivity	1	10	2	0	GBM	0.0384615	0.296169	synthetic lethality
GBM	PTEN_mut	7q31.1_gain_cnaPANCAN129_(MET)	XMD8-85	sensitivity	1	10	2	0	GBM	0.0384615	0.296169	synthetic lethality
GBM	PTEN_mut	7q36.1_gain_cnaPANCAN130_(RHEB)	XMD8-85	sensitivity	1	10	2	0	GBM	0.0384615	0.296169	synthetic lethality
GBM	PTEN_mut	Gain_10q	XMD8-85	sensitivity	1	10	2	0	GBM	0.0384615	0.296169	synthetic lethality
GBM	PTEN_mut	Gain_11p	XMD8-85	sensitivity	1	10	2	0	GBM	0.0384615	0.296169	synthetic lethality
GBM	PTEN_mut	Gain_11q	XMD8-85	sensitivity	1	10	2	0	GBM	0.0384615	0.296169	synthetic lethality
GBM	PTEN_mut	Gain_13q	XMD8-85	sensitivity	1	10	2	0	GBM	0.0384615	0.296169	synthetic lethality
GBM	PTEN_mut	Gain_18q	XMD8-85	sensitivity	1	10	2	0	GBM	0.0384615	0.296169	synthetic lethality
GBM	PTEN_mut	Gain_2p	XMD8-85	sensitivity	1	10	2	0	GBM	0.0384615	0.296169	synthetic lethality
GBM	PTEN_mut	Gain_3q	XMD8-85	sensitivity	1	10	2	0	GBM	0.0384615	0.296169	synthetic lethality
GBM	PTEN_mut	Gain_5q	XMD8-85	sensitivity	1	10	2	0	GBM	0.0384615	0.296169	synthetic lethality
GBM	PTEN_mut	Gain_8p	XMD8-85	sensitivity	1	10	2	0	GBM	0.0384615	0.296169	synthetic lethality
GBM	9p24.3_loss_cnaPANCAN144_(BNC2,CDKN2A,JAK2,PSIP1)	Gain_4q	Cyclopamine	sensitivity	0	10	2	1	GBM	0.0384615	0.422295	synthetic lethality
GBM	Gain_10p	Gain_13q	Cyclopamine	sensitivity	0	10	2	1	GBM	0.0384615	0.422295	synthetic lethality
GBM	Gain_10p	Gain_14q	Cyclopamine	sensitivity	0	10	2	1	GBM	0.0384615	0.422295	synthetic lethality
GBM	Gain_10p	Gain_16p	Cyclopamine	sensitivity	0	10	2	1	GBM	0.0384615	0.422295	synthetic lethality
GBM	Gain_10p	Gain_18q	Cyclopamine	sensitivity	0	10	2	1	GBM	0.0384615	0.422295	synthetic lethality
GBM	Gain_3q	Gain_10p	Cyclopamine	sensitivity	0	10	2	1	GBM	0.0384615	0.422295	synthetic lethality
GBM	Gain_4q	Gain_10p	Cyclopamine	sensitivity	0	10	2	1	GBM	0.0384615	0.422295	synthetic lethality
GBM	Gain_4q	Gain_12p	Cyclopamine	sensitivity	0	10	2	1	GBM	0.0384615	0.422295	synthetic lethality
GBM	Gain_5q	Gain_10p	Cyclopamine	sensitivity	0	10	2	1	GBM	0.0384615	0.422295	synthetic lethality
GBM	Gain_8p	Gain_10p	Cyclopamine	sensitivity	0	10	2	1	GBM	0.0384615	0.422295	synthetic lethality
GBM	NF1_mut	Gain_10p	Cyclopamine	sensitivity	0	10	2	1	GBM	0.0384615	0.422295	synthetic lethality
GBM	NF1_mut	Gain_12p	Cyclopamine	sensitivity	0	10	2	1	GBM	0.0384615	0.422295	synthetic lethality
LAML	Gain_6q	Gain_13q	Erlotinib	sensitivity	1	20	3	0	LAML	0.00197628	0.000351327	synthetic lethality
LAML	Gain_8q	Gain_13q	Erlotinib	sensitivity	2	19	3	0	LAML	0.00494071	0.000702654	synthetic lethality
LAML	6q14.1_loss_cnaPANCAN230_(SYNCRIP,ZNF292)	Gain_6p	Erlotinib	sensitivity	0	21	2	1	LAML	0.0108696	0.00105398	synthetic lethality
LAML	6q14.1_loss_cnaPANCAN230_(SYNCRIP,ZNF292)	Gain_6q	Erlotinib	sensitivity	0	21	2	1	LAML	0.0108696	0.00105398	synthetic lethality
LAML	Gain_13q	Gain_21q	Erlotinib	sensitivity	0	21	2	1	LAML	0.0108696	0.00105398	synthetic lethality
LAML	Gain_2p	Gain_12p	Erlotinib	sensitivity	0	21	2	1	LAML	0.0108696	0.00105398	synthetic lethality
LAML	Gain_3q	Gain_12p	Erlotinib	sensitivity	0	21	2	1	LAML	0.0108696	0.00105398	synthetic lethality
LAML	Gain_6q	Gain_8q	Erlotinib	sensitivity	4	17	3	0	LAML	0.0172925	0.00281062	synthetic lethality
LAML	6q14.1_loss_cnaPANCAN230_(SYNCRIP,ZNF292)	Gain_3q	Rapamycin	sensitivity	0	21	2	2	LAML	0.02	0.00316194	synthetic lethality
LAML	Xp11.3_loss_cnaPANCAN338	Gain_3q	Rapamycin	sensitivity	0	21	2	2	LAML	0.02	0.00316194	synthetic lethality
LAML	Xp21.1_loss_cnaPANCAN337	Gain_3q	Rapamycin	sensitivity	0	21	2	2	LAML	0.02	0.00316194	synthetic lethality
LAML	Xp21.2_loss_cnaPANCAN336	Gain_3q	Rapamycin	sensitivity	0	21	2	2	LAML	0.02	0.00316194	synthetic lethality
LAML	Xp21.3_loss_cnaPANCAN335	Gain_3q	Rapamycin	sensitivity	0	21	2	2	LAML	0.02	0.00316194	synthetic lethality
LAML	Xp22.32_loss_cnaPANCAN334	Gain_3q	Rapamycin	sensitivity	0	21	2	2	LAML	0.02	0.00316194	synthetic lethality
LAML	Xq13.3_loss_cnaPANCAN339_(ATRX)	Gain_3q	Rapamycin	sensitivity	0	21	2	2	LAML	0.02	0.00316194	synthetic lethality
LAML	Xq21.33_loss_cnaPANCAN340	Gain_3q	Rapamycin	sensitivity	0	21	2	2	LAML	0.02	0.00316194	synthetic lethality
LAML	Xq22.3_loss_cnaPANCAN341	Gain_3q	Rapamycin	sensitivity	0	21	2	2	LAML	0.02	0.00316194	synthetic lethality
LAML	Xq22.3_loss_cnaPANCAN342	Gain_3q	Rapamycin	sensitivity	0	21	2	2	LAML	0.02	0.00316194	synthetic lethality
LAML	Xq28_loss_cnaPANCAN343	Gain_3q	Rapamycin	sensitivity	0	21	2	2	LAML	0.02	0.00316194	synthetic lethality
LAML	6q14.1_loss_cnaPANCAN230_(SYNCRIP,ZNF292)	Gain_13q	Erlotinib	sensitivity	1	20	2	1	LAML	0.0316206	0.00702654	synthetic lethality
LAML	6q14.1_loss_cnaPANCAN230_(SYNCRIP,ZNF292)	Gain_20p	Erlotinib	sensitivity	1	20	2	1	LAML	0.0316206	0.00702654	synthetic lethality
LAML	6q14.1_loss_cnaPANCAN230_(SYNCRIP,ZNF292)	Gain_8p	Erlotinib	sensitivity	1	20	2	1	LAML	0.0316206	0.00702654	synthetic lethality
LAML	6q14.1_loss_cnaPANCAN230_(SYNCRIP,ZNF292)	Gain_8q	Erlotinib	sensitivity	1	20	2	1	LAML	0.0316206	0.00702654	synthetic lethality
LAML	Gain_11q	Gain_12p	Erlotinib	sensitivity	1	20	2	1	LAML	0.0316206	0.00702654	synthetic lethality
LAML	Gain_11q	Gain_13q	Erlotinib	sensitivity	1	20	2	1	LAML	0.0316206	0.00702654	synthetic lethality
LAML	Gain_12p	Gain_13q	Erlotinib	sensitivity	1	20	2	1	LAML	0.0316206	0.00702654	synthetic lethality
LAML	Gain_12p	Gain_15q	Erlotinib	sensitivity	1	20	2	1	LAML	0.0316206	0.00702654	synthetic lethality
LAML	Gain_12p	Gain_17q	Erlotinib	sensitivity	1	20	2	1	LAML	0.0316206	0.00702654	synthetic lethality
LAML	Gain_12p	Gain_21q	Erlotinib	sensitivity	1	20	2	1	LAML	0.0316206	0.00702654	synthetic lethality
LAML	Gain_12p	Gain_22q	Erlotinib	sensitivity	1	20	2	1	LAML	0.0316206	0.00702654	synthetic lethality
LAML	Gain_13q	Gain_15q	Erlotinib	sensitivity	1	20	2	1	LAML	0.0316206	0.00702654	synthetic lethality
LAML	Gain_13q	Gain_17q	Erlotinib	sensitivity	1	20	2	1	LAML	0.0316206	0.00702654	synthetic lethality
LAML	Gain_13q	Gain_20p	Erlotinib	sensitivity	1	20	2	1	LAML	0.0316206	0.00702654	synthetic lethality
LAML	Gain_13q	Gain_22q	Erlotinib	sensitivity	1	20	2	1	LAML	0.0316206	0.00702654	synthetic lethality
LAML	Gain_1p	Gain_12p	Erlotinib	sensitivity	1	20	2	1	LAML	0.0316206	0.00702654	synthetic lethality
LAML	Gain_1p	Gain_13q	Erlotinib	sensitivity	1	20	2	1	LAML	0.0316206	0.00702654	synthetic lethality
LAML	Gain_1q	Gain_12p	Erlotinib	sensitivity	1	20	2	1	LAML	0.0316206	0.00702654	synthetic lethality
LAML	Gain_1q	Gain_13q	Erlotinib	sensitivity	1	20	2	1	LAML	0.0316206	0.00702654	synthetic lethality
LAML	Gain_2p	Gain_11q	Erlotinib	sensitivity	1	20	2	1	LAML	0.0316206	0.00702654	synthetic lethality
LAML	Gain_2p	Gain_13q	Erlotinib	sensitivity	1	20	2	1	LAML	0.0316206	0.00702654	synthetic lethality
LAML	Gain_2p	Gain_17q	Erlotinib	sensitivity	1	20	2	1	LAML	0.0316206	0.00702654	synthetic lethality
LAML	Gain_2p	Gain_21q	Erlotinib	sensitivity	1	20	2	1	LAML	0.0316206	0.00702654	synthetic lethality
LAML	Gain_3q	Gain_13q	Erlotinib	sensitivity	1	20	2	1	LAML	0.0316206	0.00702654	synthetic lethality
LAML	Gain_4q	Gain_12p	Erlotinib	sensitivity	1	20	2	1	LAML	0.0316206	0.00702654	synthetic lethality
LAML	Gain_4q	Gain_13q	Erlotinib	sensitivity	1	20	2	1	LAML	0.0316206	0.00702654	synthetic lethality
LAML	Gain_6p	Gain_13q	Erlotinib	sensitivity	1	20	2	1	LAML	0.0316206	0.00702654	synthetic lethality
LAML	Gain_6q	Gain_12p	Erlotinib	sensitivity	1	20	2	1	LAML	0.0316206	0.00702654	synthetic lethality
LAML	Gain_8q	Gain_12p	Erlotinib	sensitivity	1	20	2	1	LAML	0.0316206	0.00702654	synthetic lethality
LCML	BCR-ABL_mut	9p24.3_loss_cnaPANCAN144_(BNC2,CDKN2A,JAK2,PSIP1)	Sorafenib	sensitivity	0	5	4	0	LCML	0.00793651	0.000351327	synthetic lethality
LCML	8p23.3_loss_cnaPANCAN92	Xp11.3_loss_cnaPANCAN338	GSK429286A	sensitivity	0	6	3	0	LCML	0.0119048	0.000702654	synthetic lethality
LCML	8p23.3_loss_cnaPANCAN92	Xp21.1_loss_cnaPANCAN337	GSK429286A	sensitivity	0	6	3	0	LCML	0.0119048	0.000702654	synthetic lethality
LCML	8p23.3_loss_cnaPANCAN92	Xp21.2_loss_cnaPANCAN336	GSK429286A	sensitivity	0	6	3	0	LCML	0.0119048	0.000702654	synthetic lethality
LCML	8p23.3_loss_cnaPANCAN92	Xp21.3_loss_cnaPANCAN335	GSK429286A	sensitivity	0	6	3	0	LCML	0.0119048	0.000702654	synthetic lethality
LCML	8p23.3_loss_cnaPANCAN92	Xp22.32_loss_cnaPANCAN334	GSK429286A	sensitivity	0	6	3	0	LCML	0.0119048	0.000702654	synthetic lethality
LCML	8p23.3_loss_cnaPANCAN92	Xq13.3_loss_cnaPANCAN339_(ATRX)	GSK429286A	sensitivity	0	6	3	0	LCML	0.0119048	0.000702654	synthetic lethality
LCML	8p23.3_loss_cnaPANCAN92	Xq21.33_loss_cnaPANCAN340	GSK429286A	sensitivity	0	6	3	0	LCML	0.0119048	0.000702654	synthetic lethality
LCML	8p23.3_loss_cnaPANCAN92	Xq22.3_loss_cnaPANCAN341	GSK429286A	sensitivity	0	6	3	0	LCML	0.0119048	0.000702654	synthetic lethality
LCML	8p23.3_loss_cnaPANCAN92	Xq22.3_loss_cnaPANCAN342	GSK429286A	sensitivity	0	6	3	0	LCML	0.0119048	0.000702654	synthetic lethality
LCML	8p23.3_loss_cnaPANCAN92	Xq28_loss_cnaPANCAN343	GSK429286A	sensitivity	0	6	3	0	LCML	0.0119048	0.000702654	synthetic lethality
LCML	BCR-ABL_mut	8p23.3_loss_cnaPANCAN92	GSK429286A	sensitivity	0	6	3	0	LCML	0.0119048	0.000702654	synthetic lethality
LCML	9p24.3_loss_cnaPANCAN144_(BNC2,CDKN2A,JAK2,PSIP1)	Gain_21q	Y-39983	resistance	3	0	0	6	LCML	0.0119048	0.000702654	synergistic resistance
LCML	Gain_1p	Gain_21q	Y-39983	resistance	3	0	0	6	LCML	0.0119048	0.000702654	synergistic resistance
LCML	Gain_5q	Gain_21q	Y-39983	resistance	3	0	0	6	LCML	0.0119048	0.000702654	synergistic resistance
LCML	16q12.1_loss_cnaPANCAN117_(CHD9,CNOT1,CYLD,MMP2,NUP93)	16q23.1_loss_cnaPANCAN120	Phenformin	sensitivity	0	7	2	0	LCML	0.0277778	0.00562123	synthetic lethality
LCML	16q12.1_loss_cnaPANCAN117_(CHD9,CNOT1,CYLD,MMP2,NUP93)	16q23.1_loss_cnaPANCAN120	PXD101, Belinostat	sensitivity	0	7	2	0	LCML	0.0277778	0.00562123	synthetic lethality
LCML	16q12.1_loss_cnaPANCAN117_(CHD9,CNOT1,CYLD,MMP2,NUP93)	16q23.1_loss_cnaPANCAN120	CAY10603	sensitivity	0	7	2	0	LCML	0.0277778	0.00562123	synthetic lethality
LCML	16q12.1_loss_cnaPANCAN117_(CHD9,CNOT1,CYLD,MMP2,NUP93)	16q23.1_loss_cnaPANCAN120	PIK-93	sensitivity	0	7	2	0	LCML	0.0277778	0.00562123	synthetic lethality
LCML	16q12.1_loss_cnaPANCAN117_(CHD9,CNOT1,CYLD,MMP2,NUP93)	16q23.1_loss_cnaPANCAN120	YM201636	sensitivity	0	7	2	0	LCML	0.0277778	0.00562123	synthetic lethality
LCML	16q12.1_loss_cnaPANCAN117_(CHD9,CNOT1,CYLD,MMP2,NUP93)	16q23.1_loss_cnaPANCAN120	SNX-2112	sensitivity	0	7	2	0	LCML	0.0277778	0.00562123	synthetic lethality
LCML	16q12.1_loss_cnaPANCAN117_(CHD9,CNOT1,CYLD,MMP2,NUP93)	16q23.1_loss_cnaPANCAN120	KIN001-270	sensitivity	0	7	2	0	LCML	0.0277778	0.00562123	synthetic lethality
LCML	16q12.1_loss_cnaPANCAN117_(CHD9,CNOT1,CYLD,MMP2,NUP93)	6q14.1_loss_cnaPANCAN230_(SYNCRIP,ZNF292)	Phenformin	sensitivity	0	7	2	0	LCML	0.0277778	0.00562123	synthetic lethality
LCML	16q12.1_loss_cnaPANCAN117_(CHD9,CNOT1,CYLD,MMP2,NUP93)	6q14.1_loss_cnaPANCAN230_(SYNCRIP,ZNF292)	PXD101, Belinostat	sensitivity	0	7	2	0	LCML	0.0277778	0.00562123	synthetic lethality
LCML	16q12.1_loss_cnaPANCAN117_(CHD9,CNOT1,CYLD,MMP2,NUP93)	6q14.1_loss_cnaPANCAN230_(SYNCRIP,ZNF292)	CAY10603	sensitivity	0	7	2	0	LCML	0.0277778	0.00562123	synthetic lethality
LCML	16q12.1_loss_cnaPANCAN117_(CHD9,CNOT1,CYLD,MMP2,NUP93)	6q14.1_loss_cnaPANCAN230_(SYNCRIP,ZNF292)	PIK-93	sensitivity	0	7	2	0	LCML	0.0277778	0.00562123	synthetic lethality
LCML	16q12.1_loss_cnaPANCAN117_(CHD9,CNOT1,CYLD,MMP2,NUP93)	6q14.1_loss_cnaPANCAN230_(SYNCRIP,ZNF292)	YM201636	sensitivity	0	7	2	0	LCML	0.0277778	0.00562123	synthetic lethality
LCML	16q12.1_loss_cnaPANCAN117_(CHD9,CNOT1,CYLD,MMP2,NUP93)	6q14.1_loss_cnaPANCAN230_(SYNCRIP,ZNF292)	SNX-2112	sensitivity	0	7	2	0	LCML	0.0277778	0.00562123	synthetic lethality
LCML	16q12.1_loss_cnaPANCAN117_(CHD9,CNOT1,CYLD,MMP2,NUP93)	6q14.1_loss_cnaPANCAN230_(SYNCRIP,ZNF292)	KIN001-270	sensitivity	0	7	2	0	LCML	0.0277778	0.00562123	synthetic lethality
LCML	16q23.1_loss_cnaPANCAN120	6q14.1_loss_cnaPANCAN230_(SYNCRIP,ZNF292)	Phenformin	sensitivity	0	7	2	0	LCML	0.0277778	0.00562123	synthetic lethality
LCML	16q23.1_loss_cnaPANCAN120	6q14.1_loss_cnaPANCAN230_(SYNCRIP,ZNF292)	PXD101, Belinostat	sensitivity	0	7	2	0	LCML	0.0277778	0.00562123	synthetic lethality
LCML	16q23.1_loss_cnaPANCAN120	6q14.1_loss_cnaPANCAN230_(SYNCRIP,ZNF292)	CAY10603	sensitivity	0	7	2	0	LCML	0.0277778	0.00562123	synthetic lethality
LCML	16q23.1_loss_cnaPANCAN120	6q14.1_loss_cnaPANCAN230_(SYNCRIP,ZNF292)	PIK-93	sensitivity	0	7	2	0	LCML	0.0277778	0.00562123	synthetic lethality
LCML	16q23.1_loss_cnaPANCAN120	6q14.1_loss_cnaPANCAN230_(SYNCRIP,ZNF292)	YM201636	sensitivity	0	7	2	0	LCML	0.0277778	0.00562123	synthetic lethality
LCML	16q23.1_loss_cnaPANCAN120	6q14.1_loss_cnaPANCAN230_(SYNCRIP,ZNF292)	SNX-2112	sensitivity	0	7	2	0	LCML	0.0277778	0.00562123	synthetic lethality
LCML	16q23.1_loss_cnaPANCAN120	6q14.1_loss_cnaPANCAN230_(SYNCRIP,ZNF292)	KIN001-270	sensitivity	0	7	2	0	LCML	0.0277778	0.00562123	synthetic lethality
LCML	18q22.1_loss_cnaPANCAN26	8q24.21_gain_cnaPANCAN91_(MYC)	BMS-345541	sensitivity	0	7	2	0	LCML	0.0277778	0.00562123	synthetic lethality
LCML	18q22.1_loss_cnaPANCAN26	9p24.3_loss_cnaPANCAN144_(BNC2,CDKN2A,JAK2,PSIP1)	BMS-345541	sensitivity	0	7	2	0	LCML	0.0277778	0.00562123	synthetic lethality
LCML	18q22.1_loss_cnaPANCAN26	Gain_13q	CHIR-99021	sensitivity	0	7	2	0	LCML	0.0277778	0.00562123	synthetic lethality
LCML	18q22.1_loss_cnaPANCAN26	Gain_17q	CHIR-99021	sensitivity	0	7	2	0	LCML	0.0277778	0.00562123	synthetic lethality
LCML	18q22.1_loss_cnaPANCAN26	Gain_19q	CHIR-99021	sensitivity	0	7	2	0	LCML	0.0277778	0.00562123	synthetic lethality
LCML	18q22.1_loss_cnaPANCAN26	Gain_1p	CHIR-99021	sensitivity	0	7	2	0	LCML	0.0277778	0.00562123	synthetic lethality
LCML	18q22.1_loss_cnaPANCAN26	Gain_21q	FMK	sensitivity	0	7	2	0	LCML	0.0277778	0.00562123	synthetic lethality
LCML	4q32.1_loss_cnaPANCAN210_(FAT1,IRF2)	Gain_11q	NSC-87877	sensitivity	0	7	2	0	LCML	0.0277778	0.00562123	synthetic lethality
LCML	4q32.1_loss_cnaPANCAN210_(FAT1,IRF2)	Gain_15q	NSC-87877	sensitivity	0	7	2	0	LCML	0.0277778	0.00562123	synthetic lethality
LCML	4q32.1_loss_cnaPANCAN210_(FAT1,IRF2)	Gain_17q	NSC-87877	sensitivity	0	7	2	0	LCML	0.0277778	0.00562123	synthetic lethality
LCML	4q32.1_loss_cnaPANCAN210_(FAT1,IRF2)	Gain_19p	NSC-87877	sensitivity	0	7	2	0	LCML	0.0277778	0.00562123	synthetic lethality
LCML	4q32.1_loss_cnaPANCAN210_(FAT1,IRF2)	Gain_1p	NSC-87877	sensitivity	0	7	2	0	LCML	0.0277778	0.00562123	synthetic lethality
LCML	4q32.1_loss_cnaPANCAN210_(FAT1,IRF2)	Gain_1q	NSC-87877	sensitivity	0	7	2	0	LCML	0.0277778	0.00562123	synthetic lethality
LCML	4q32.1_loss_cnaPANCAN210_(FAT1,IRF2)	Gain_6p	NSC-87877	sensitivity	0	7	2	0	LCML	0.0277778	0.00562123	synthetic lethality
LCML	4q32.1_loss_cnaPANCAN210_(FAT1,IRF2)	Gain_6q	NSC-87877	sensitivity	0	7	2	0	LCML	0.0277778	0.00562123	synthetic lethality
LCML	4q32.1_loss_cnaPANCAN210_(FAT1,IRF2)	Gain_8p	NSC-87877	sensitivity	0	7	2	0	LCML	0.0277778	0.00562123	synthetic lethality
LCML	4q32.1_loss_cnaPANCAN210_(FAT1,IRF2)	Gain_8q	NSC-87877	sensitivity	0	7	2	0	LCML	0.0277778	0.00562123	synthetic lethality
LCML	8p23.3_loss_cnaPANCAN92	9p24.3_loss_cnaPANCAN144_(BNC2,CDKN2A,JAK2,PSIP1)	KIN001-236	sensitivity	0	7	2	0	LCML	0.0277778	0.00562123	synthetic lethality
LCML	8q24.21_gain_cnaPANCAN91_(MYC)	9p24.3_loss_cnaPANCAN144_(BNC2,CDKN2A,JAK2,PSIP1)	BMS-345541	sensitivity	0	7	2	0	LCML	0.0277778	0.00562123	synthetic lethality
LCML	8q24.21_gain_cnaPANCAN91_(MYC)	Xp11.3_loss_cnaPANCAN338	BMS-345541	sensitivity	0	7	2	0	LCML	0.0277778	0.00562123	synthetic lethality
LCML	8q24.21_gain_cnaPANCAN91_(MYC)	Xp21.1_loss_cnaPANCAN337	BMS-345541	sensitivity	0	7	2	0	LCML	0.0277778	0.00562123	synthetic lethality
LCML	8q24.21_gain_cnaPANCAN91_(MYC)	Xp21.2_loss_cnaPANCAN336	BMS-345541	sensitivity	0	7	2	0	LCML	0.0277778	0.00562123	synthetic lethality
LCML	8q24.21_gain_cnaPANCAN91_(MYC)	Xp21.3_loss_cnaPANCAN335	BMS-345541	sensitivity	0	7	2	0	LCML	0.0277778	0.00562123	synthetic lethality
LCML	8q24.21_gain_cnaPANCAN91_(MYC)	Xp22.32_loss_cnaPANCAN334	BMS-345541	sensitivity	0	7	2	0	LCML	0.0277778	0.00562123	synthetic lethality
LCML	8q24.21_gain_cnaPANCAN91_(MYC)	Xq13.3_loss_cnaPANCAN339_(ATRX)	BMS-345541	sensitivity	0	7	2	0	LCML	0.0277778	0.00562123	synthetic lethality
LCML	8q24.21_gain_cnaPANCAN91_(MYC)	Xq21.33_loss_cnaPANCAN340	BMS-345541	sensitivity	0	7	2	0	LCML	0.0277778	0.00562123	synthetic lethality
LCML	8q24.21_gain_cnaPANCAN91_(MYC)	Xq22.3_loss_cnaPANCAN341	BMS-345541	sensitivity	0	7	2	0	LCML	0.0277778	0.00562123	synthetic lethality
LCML	8q24.21_gain_cnaPANCAN91_(MYC)	Xq22.3_loss_cnaPANCAN342	BMS-345541	sensitivity	0	7	2	0	LCML	0.0277778	0.00562123	synthetic lethality
LCML	8q24.21_gain_cnaPANCAN91_(MYC)	Xq28_loss_cnaPANCAN343	BMS-345541	sensitivity	0	7	2	0	LCML	0.0277778	0.00562123	synthetic lethality
LCML	9p24.3_loss_cnaPANCAN144_(BNC2,CDKN2A,JAK2,PSIP1)	Gain_10p	CH5424802	sensitivity	0	7	2	0	LCML	0.0277778	0.00562123	synthetic lethality
LCML	9p24.3_loss_cnaPANCAN144_(BNC2,CDKN2A,JAK2,PSIP1)	Gain_14q	EKB-569	sensitivity	0	7	2	0	LCML	0.0277778	0.00562123	synthetic lethality
LCML	9p24.3_loss_cnaPANCAN144_(BNC2,CDKN2A,JAK2,PSIP1)	Gain_4p	AC220	sensitivity	0	7	2	0	LCML	0.0277778	0.00562123	synthetic lethality
LCML	ASXL1_mut	4q32.1_loss_cnaPANCAN210_(FAT1,IRF2)	NSC-87877	sensitivity	0	7	2	0	LCML	0.0277778	0.00562123	synthetic lethality
LCML	BCR-ABL_mut	18q22.1_loss_cnaPANCAN26	CHIR-99021	sensitivity	0	7	2	0	LCML	0.0277778	0.00562123	synthetic lethality
LCML	BCR-ABL_mut	Gain_14q	EKB-569	sensitivity	0	7	2	0	LCML	0.0277778	0.00562123	synthetic lethality
LCML	BCR-ABL_mut	Gain_19q	CHIR-99021	sensitivity	0	7	2	0	LCML	0.0277778	0.00562123	synthetic lethality
LCML	BCR-ABL_mut	Gain_21q	EKB-569	sensitivity	0	7	2	0	LCML	0.0277778	0.00562123	synthetic lethality
LCML	Gain_10p	Gain_17q	CH5424802	sensitivity	0	7	2	0	LCML	0.0277778	0.00562123	synthetic lethality
LCML	Gain_10p	Gain_21q	CH5424802	sensitivity	0	7	2	0	LCML	0.0277778	0.00562123	synthetic lethality
LCML	Gain_13q	Gain_14q	EKB-569	sensitivity	0	7	2	0	LCML	0.0277778	0.00562123	synthetic lethality
LCML	Gain_13q	Gain_19q	CHIR-99021	sensitivity	0	7	2	0	LCML	0.0277778	0.00562123	synthetic lethality
LCML	Gain_13q	Gain_21q	EKB-569	sensitivity	0	7	2	0	LCML	0.0277778	0.00562123	synthetic lethality
LCML	Gain_14q	Gain_21q	EKB-569	sensitivity	0	7	2	0	LCML	0.0277778	0.00562123	synthetic lethality
LCML	Gain_17q	Gain_19q	CHIR-99021	sensitivity	0	7	2	0	LCML	0.0277778	0.00562123	synthetic lethality
LCML	Gain_17q	Gain_21q	CH5424802	sensitivity	0	7	2	0	LCML	0.0277778	0.00562123	synthetic lethality
LCML	Gain_1p	Gain_10p	CH5424802	sensitivity	0	7	2	0	LCML	0.0277778	0.00562123	synthetic lethality
LCML	Gain_1p	Gain_14q	EKB-569	sensitivity	0	7	2	0	LCML	0.0277778	0.00562123	synthetic lethality
LCML	Gain_1p	Gain_19q	CHIR-99021	sensitivity	0	7	2	0	LCML	0.0277778	0.00562123	synthetic lethality
LCML	Gain_5q	Gain_10p	CH5424802	sensitivity	0	7	2	0	LCML	0.0277778	0.00562123	synthetic lethality
LCML	Gain_5q	Gain_14q	EKB-569	sensitivity	0	7	2	0	LCML	0.0277778	0.00562123	synthetic lethality
LCML	Gain_6p	Gain_10p	CH5424802	sensitivity	0	7	2	0	LCML	0.0277778	0.00562123	synthetic lethality
LCML	Gain_6p	Gain_19q	CHIR-99021	sensitivity	0	7	2	0	LCML	0.0277778	0.00562123	synthetic lethality
LCML	Gain_6q	Gain_10p	CH5424802	sensitivity	0	7	2	0	LCML	0.0277778	0.00562123	synthetic lethality
LCML	Gain_6q	Gain_14q	EKB-569	sensitivity	0	7	2	0	LCML	0.0277778	0.00562123	synthetic lethality
LCML	Gain_6q	Gain_19q	CHIR-99021	sensitivity	0	7	2	0	LCML	0.0277778	0.00562123	synthetic lethality
LCML	Gain_8p	Gain_10p	CH5424802	sensitivity	0	7	2	0	LCML	0.0277778	0.00562123	synthetic lethality
LCML	Gain_8p	Gain_14q	EKB-569	sensitivity	0	7	2	0	LCML	0.0277778	0.00562123	synthetic lethality
LCML	Gain_8p	Gain_19q	CHIR-99021	sensitivity	0	7	2	0	LCML	0.0277778	0.00562123	synthetic lethality
LCML	Gain_8q	Gain_10p	CH5424802	sensitivity	0	7	2	0	LCML	0.0277778	0.00562123	synthetic lethality
LCML	Gain_8q	Gain_14q	EKB-569	sensitivity	0	7	2	0	LCML	0.0277778	0.00562123	synthetic lethality
LCML	Gain_8q	Gain_19q	CHIR-99021	sensitivity	0	7	2	0	LCML	0.0277778	0.00562123	synthetic lethality
LCML	TP53_mut	4q32.1_loss_cnaPANCAN210_(FAT1,IRF2)	NSC-87877	sensitivity	0	7	2	0	LCML	0.0277778	0.00562123	synthetic lethality
LCML	Xp11.3_loss_cnaPANCAN338	Gain_19q	CHIR-99021	sensitivity	0	7	2	0	LCML	0.0277778	0.00562123	synthetic lethality
LCML	Xp11.3_loss_cnaPANCAN338	Gain_21q	FMK	sensitivity	0	7	2	0	LCML	0.0277778	0.00562123	synthetic lethality
LCML	Xp21.1_loss_cnaPANCAN337	Gain_19q	CHIR-99021	sensitivity	0	7	2	0	LCML	0.0277778	0.00562123	synthetic lethality
LCML	Xp21.1_loss_cnaPANCAN337	Gain_21q	FMK	sensitivity	0	7	2	0	LCML	0.0277778	0.00562123	synthetic lethality
LCML	Xp21.2_loss_cnaPANCAN336	Gain_19q	CHIR-99021	sensitivity	0	7	2	0	LCML	0.0277778	0.00562123	synthetic lethality
LCML	Xp21.2_loss_cnaPANCAN336	Gain_21q	FMK	sensitivity	0	7	2	0	LCML	0.0277778	0.00562123	synthetic lethality
LCML	Xp21.3_loss_cnaPANCAN335	Gain_19q	CHIR-99021	sensitivity	0	7	2	0	LCML	0.0277778	0.00562123	synthetic lethality
LCML	Xp21.3_loss_cnaPANCAN335	Gain_21q	FMK	sensitivity	0	7	2	0	LCML	0.0277778	0.00562123	synthetic lethality
LCML	Xp22.32_loss_cnaPANCAN334	Gain_19q	CHIR-99021	sensitivity	0	7	2	0	LCML	0.0277778	0.00562123	synthetic lethality
LCML	Xp22.32_loss_cnaPANCAN334	Gain_21q	FMK	sensitivity	0	7	2	0	LCML	0.0277778	0.00562123	synthetic lethality
LCML	Xq13.3_loss_cnaPANCAN339_(ATRX)	Gain_19q	CHIR-99021	sensitivity	0	7	2	0	LCML	0.0277778	0.00562123	synthetic lethality
LCML	Xq21.33_loss_cnaPANCAN340	Gain_19q	CHIR-99021	sensitivity	0	7	2	0	LCML	0.0277778	0.00562123	synthetic lethality
LCML	Xq22.3_loss_cnaPANCAN341	Gain_19q	CHIR-99021	sensitivity	0	7	2	0	LCML	0.0277778	0.00562123	synthetic lethality
LCML	Xq22.3_loss_cnaPANCAN342	Gain_19q	CHIR-99021	sensitivity	0	7	2	0	LCML	0.0277778	0.00562123	synthetic lethality
LCML	Xq28_loss_cnaPANCAN343	Gain_19q	CHIR-99021	sensitivity	0	7	2	0	LCML	0.0277778	0.00562123	synthetic lethality
LCML	16q12.1_loss_cnaPANCAN117_(CHD9,CNOT1,CYLD,MMP2,NUP93)	16q23.1_loss_cnaPANCAN120	Imatinib	resistance	2	0	0	7	LCML	0.0277778	0.00562123	synergistic resistance
LCML	16q12.1_loss_cnaPANCAN117_(CHD9,CNOT1,CYLD,MMP2,NUP93)	16q23.1_loss_cnaPANCAN120	TL-2-105	resistance	2	0	0	7	LCML	0.0277778	0.00562123	synergistic resistance
LCML	16q12.1_loss_cnaPANCAN117_(CHD9,CNOT1,CYLD,MMP2,NUP93)	16q23.1_loss_cnaPANCAN120	XL-184	resistance	2	0	0	7	LCML	0.0277778	0.00562123	synergistic resistance
LCML	16q12.1_loss_cnaPANCAN117_(CHD9,CNOT1,CYLD,MMP2,NUP93)	16q23.1_loss_cnaPANCAN120	AV-951	resistance	2	0	0	7	LCML	0.0277778	0.00562123	synergistic resistance
LCML	16q12.1_loss_cnaPANCAN117_(CHD9,CNOT1,CYLD,MMP2,NUP93)	6q14.1_loss_cnaPANCAN230_(SYNCRIP,ZNF292)	Imatinib	resistance	2	0	0	7	LCML	0.0277778	0.00562123	synergistic resistance
LCML	16q12.1_loss_cnaPANCAN117_(CHD9,CNOT1,CYLD,MMP2,NUP93)	6q14.1_loss_cnaPANCAN230_(SYNCRIP,ZNF292)	TL-2-105	resistance	2	0	0	7	LCML	0.0277778	0.00562123	synergistic resistance
LCML	16q12.1_loss_cnaPANCAN117_(CHD9,CNOT1,CYLD,MMP2,NUP93)	6q14.1_loss_cnaPANCAN230_(SYNCRIP,ZNF292)	XL-184	resistance	2	0	0	7	LCML	0.0277778	0.00562123	synergistic resistance
LCML	16q12.1_loss_cnaPANCAN117_(CHD9,CNOT1,CYLD,MMP2,NUP93)	6q14.1_loss_cnaPANCAN230_(SYNCRIP,ZNF292)	AV-951	resistance	2	0	0	7	LCML	0.0277778	0.00562123	synergistic resistance
LCML	16q23.1_loss_cnaPANCAN120	6q14.1_loss_cnaPANCAN230_(SYNCRIP,ZNF292)	Imatinib	resistance	2	0	0	7	LCML	0.0277778	0.00562123	synergistic resistance
LCML	16q23.1_loss_cnaPANCAN120	6q14.1_loss_cnaPANCAN230_(SYNCRIP,ZNF292)	TL-2-105	resistance	2	0	0	7	LCML	0.0277778	0.00562123	synergistic resistance
LCML	16q23.1_loss_cnaPANCAN120	6q14.1_loss_cnaPANCAN230_(SYNCRIP,ZNF292)	XL-184	resistance	2	0	0	7	LCML	0.0277778	0.00562123	synergistic resistance
LCML	16q23.1_loss_cnaPANCAN120	6q14.1_loss_cnaPANCAN230_(SYNCRIP,ZNF292)	AV-951	resistance	2	0	0	7	LCML	0.0277778	0.00562123	synergistic resistance
LCML	Gain_1p	Gain_17q	AICAR	resistance	3	0	1	6	LCML	0.0333333	0.0442672	synergistic resistance
LCML	Gain_1p	Gain_6p	AICAR	resistance	3	0	1	6	LCML	0.0333333	0.0442672	synergistic resistance
LCML	Gain_6p	Gain_17q	AICAR	resistance	3	0	1	6	LCML	0.0333333	0.0442672	synergistic resistance
LCML	Gain_6q	Gain_17q	AICAR	resistance	3	0	1	6	LCML	0.0333333	0.0442672	synergistic resistance
LCML	Gain_8p	Gain_17q	AICAR	resistance	3	0	1	6	LCML	0.0333333	0.0442672	synergistic resistance
LCML	Gain_8q	Gain_17q	AICAR	resistance	3	0	1	6	LCML	0.0333333	0.0442672	synergistic resistance
LCML	16q12.1_loss_cnaPANCAN117_(CHD9,CNOT1,CYLD,MMP2,NUP93)	16q23.1_loss_cnaPANCAN120	VX-680	resistance	2	0	0	6	LCML	0.0357143	0.0463752	synergistic resistance
LCML	16q12.1_loss_cnaPANCAN117_(CHD9,CNOT1,CYLD,MMP2,NUP93)	16q23.1_loss_cnaPANCAN120	GNF-2	resistance	2	0	0	6	LCML	0.0357143	0.0463752	synergistic resistance
LCML	16q12.1_loss_cnaPANCAN117_(CHD9,CNOT1,CYLD,MMP2,NUP93)	16q23.1_loss_cnaPANCAN120	WH-4-023	resistance	2	0	0	6	LCML	0.0357143	0.0463752	synergistic resistance
LCML	16q12.1_loss_cnaPANCAN117_(CHD9,CNOT1,CYLD,MMP2,NUP93)	6q14.1_loss_cnaPANCAN230_(SYNCRIP,ZNF292)	VX-680	resistance	2	0	0	6	LCML	0.0357143	0.0463752	synergistic resistance
LCML	16q12.1_loss_cnaPANCAN117_(CHD9,CNOT1,CYLD,MMP2,NUP93)	6q14.1_loss_cnaPANCAN230_(SYNCRIP,ZNF292)	GNF-2	resistance	2	0	0	6	LCML	0.0357143	0.0463752	synergistic resistance
LCML	16q12.1_loss_cnaPANCAN117_(CHD9,CNOT1,CYLD,MMP2,NUP93)	6q14.1_loss_cnaPANCAN230_(SYNCRIP,ZNF292)	WH-4-023	resistance	2	0	0	6	LCML	0.0357143	0.0463752	synergistic resistance
LCML	16q23.1_loss_cnaPANCAN120	6q14.1_loss_cnaPANCAN230_(SYNCRIP,ZNF292)	VX-680	resistance	2	0	0	6	LCML	0.0357143	0.0463752	synergistic resistance
LCML	16q23.1_loss_cnaPANCAN120	6q14.1_loss_cnaPANCAN230_(SYNCRIP,ZNF292)	GNF-2	resistance	2	0	0	6	LCML	0.0357143	0.0463752	synergistic resistance
LCML	16q23.1_loss_cnaPANCAN120	6q14.1_loss_cnaPANCAN230_(SYNCRIP,ZNF292)	WH-4-023	resistance	2	0	0	6	LCML	0.0357143	0.0463752	synergistic resistance
LCML	18q22.1_loss_cnaPANCAN26	Xq13.3_loss_cnaPANCAN339_(ATRX)	TPCA-1	sensitivity	0	5	3	1	LCML	0.047619	0.0495371	synthetic lethality
LCML	18q22.1_loss_cnaPANCAN26	Xq21.33_loss_cnaPANCAN340	TPCA-1	sensitivity	0	5	3	1	LCML	0.047619	0.0495371	synthetic lethality
LCML	18q22.1_loss_cnaPANCAN26	Xq22.3_loss_cnaPANCAN341	TPCA-1	sensitivity	0	5	3	1	LCML	0.047619	0.0495371	synthetic lethality
LCML	18q22.1_loss_cnaPANCAN26	Xq22.3_loss_cnaPANCAN342	TPCA-1	sensitivity	0	5	3	1	LCML	0.047619	0.0495371	synthetic lethality
LCML	18q22.1_loss_cnaPANCAN26	Xq28_loss_cnaPANCAN343	TPCA-1	sensitivity	0	5	3	1	LCML	0.047619	0.0495371	synthetic lethality
LCML	9p24.3_loss_cnaPANCAN144_(BNC2,CDKN2A,JAK2,PSIP1)	Gain_13q	Sorafenib	sensitivity	0	5	3	1	LCML	0.047619	0.0495371	synthetic lethality
LCML	9p24.3_loss_cnaPANCAN144_(BNC2,CDKN2A,JAK2,PSIP1)	Xp11.3_loss_cnaPANCAN338	GSK1070916	sensitivity	1	5	3	0	LCML	0.047619	0.0495371	synthetic lethality
LCML	9p24.3_loss_cnaPANCAN144_(BNC2,CDKN2A,JAK2,PSIP1)	Xp21.1_loss_cnaPANCAN337	GSK1070916	sensitivity	1	5	3	0	LCML	0.047619	0.0495371	synthetic lethality
LCML	9p24.3_loss_cnaPANCAN144_(BNC2,CDKN2A,JAK2,PSIP1)	Xp21.2_loss_cnaPANCAN336	GSK1070916	sensitivity	1	5	3	0	LCML	0.047619	0.0495371	synthetic lethality
LCML	9p24.3_loss_cnaPANCAN144_(BNC2,CDKN2A,JAK2,PSIP1)	Xp21.3_loss_cnaPANCAN335	GSK1070916	sensitivity	1	5	3	0	LCML	0.047619	0.0495371	synthetic lethality
LCML	9p24.3_loss_cnaPANCAN144_(BNC2,CDKN2A,JAK2,PSIP1)	Xp22.32_loss_cnaPANCAN334	GSK1070916	sensitivity	1	5	3	0	LCML	0.047619	0.0495371	synthetic lethality
LCML	9p24.3_loss_cnaPANCAN144_(BNC2,CDKN2A,JAK2,PSIP1)	Xq13.3_loss_cnaPANCAN339_(ATRX)	GSK1070916	sensitivity	1	5	3	0	LCML	0.047619	0.0495371	synthetic lethality
LCML	9p24.3_loss_cnaPANCAN144_(BNC2,CDKN2A,JAK2,PSIP1)	Xq21.33_loss_cnaPANCAN340	GSK1070916	sensitivity	1	5	3	0	LCML	0.047619	0.0495371	synthetic lethality
LCML	9p24.3_loss_cnaPANCAN144_(BNC2,CDKN2A,JAK2,PSIP1)	Xq22.3_loss_cnaPANCAN341	GSK1070916	sensitivity	1	5	3	0	LCML	0.047619	0.0495371	synthetic lethality
LCML	9p24.3_loss_cnaPANCAN144_(BNC2,CDKN2A,JAK2,PSIP1)	Xq22.3_loss_cnaPANCAN342	GSK1070916	sensitivity	1	5	3	0	LCML	0.047619	0.0495371	synthetic lethality
LCML	9p24.3_loss_cnaPANCAN144_(BNC2,CDKN2A,JAK2,PSIP1)	Xq28_loss_cnaPANCAN343	GSK1070916	sensitivity	1	5	3	0	LCML	0.047619	0.0495371	synthetic lethality
LCML	BCR-ABL_mut	Gain_5q	Sorafenib	sensitivity	0	5	3	1	LCML	0.047619	0.0495371	synthetic lethality
LCML	BCR-ABL_mut	Xp11.3_loss_cnaPANCAN338	GSK429286A	sensitivity	1	5	3	0	LCML	0.047619	0.0495371	synthetic lethality
LCML	BCR-ABL_mut	Xp21.1_loss_cnaPANCAN337	GSK429286A	sensitivity	1	5	3	0	LCML	0.047619	0.0495371	synthetic lethality
LCML	BCR-ABL_mut	Xp21.2_loss_cnaPANCAN336	GSK429286A	sensitivity	1	5	3	0	LCML	0.047619	0.0495371	synthetic lethality
LCML	BCR-ABL_mut	Xp21.3_loss_cnaPANCAN335	GSK429286A	sensitivity	1	5	3	0	LCML	0.047619	0.0495371	synthetic lethality
LCML	BCR-ABL_mut	Xp22.32_loss_cnaPANCAN334	GSK429286A	sensitivity	1	5	3	0	LCML	0.047619	0.0495371	synthetic lethality
LCML	BCR-ABL_mut	Xq13.3_loss_cnaPANCAN339_(ATRX)	GSK429286A	sensitivity	1	5	3	0	LCML	0.047619	0.0495371	synthetic lethality
LCML	BCR-ABL_mut	Xq21.33_loss_cnaPANCAN340	GSK429286A	sensitivity	1	5	3	0	LCML	0.047619	0.0495371	synthetic lethality
LCML	BCR-ABL_mut	Xq22.3_loss_cnaPANCAN341	GSK429286A	sensitivity	1	5	3	0	LCML	0.047619	0.0495371	synthetic lethality
LCML	BCR-ABL_mut	Xq22.3_loss_cnaPANCAN342	GSK429286A	sensitivity	1	5	3	0	LCML	0.047619	0.0495371	synthetic lethality
LCML	BCR-ABL_mut	Xq28_loss_cnaPANCAN343	GSK429286A	sensitivity	1	5	3	0	LCML	0.047619	0.0495371	synthetic lethality
LCML	Gain_5q	Gain_13q	Sorafenib	sensitivity	0	5	3	1	LCML	0.047619	0.0495371	synthetic lethality
LCML	Gain_6q	Gain_21q	Zibotentan, ZD4054	sensitivity	1	5	3	0	LCML	0.047619	0.0495371	synthetic lethality
LCML	Gain_8p	Gain_21q	Zibotentan, ZD4054	sensitivity	1	5	3	0	LCML	0.047619	0.0495371	synthetic lethality
LCML	Gain_8q	Gain_21q	Zibotentan, ZD4054	sensitivity	1	5	3	0	LCML	0.047619	0.0495371	synthetic lethality
LCML	9p24.3_loss_cnaPANCAN144_(BNC2,CDKN2A,JAK2,PSIP1)	Gain_13q	T0901317	resistance	3	1	0	5	LCML	0.047619	0.0495371	synergistic resistance
LCML	9p24.3_loss_cnaPANCAN144_(BNC2,CDKN2A,JAK2,PSIP1)	Gain_1p	Y-39983	resistance	3	0	1	5	LCML	0.047619	0.0495371	synergistic resistance
LCML	9p24.3_loss_cnaPANCAN144_(BNC2,CDKN2A,JAK2,PSIP1)	Gain_5q	Y-39983	resistance	3	0	1	5	LCML	0.047619	0.0495371	synergistic resistance
LCML	9p24.3_loss_cnaPANCAN144_(BNC2,CDKN2A,JAK2,PSIP1)	Gain_6q	Y-39983	resistance	3	0	1	5	LCML	0.047619	0.0495371	synergistic resistance
LCML	9p24.3_loss_cnaPANCAN144_(BNC2,CDKN2A,JAK2,PSIP1)	Gain_8p	Y-39983	resistance	3	0	1	5	LCML	0.047619	0.0495371	synergistic resistance
LCML	9p24.3_loss_cnaPANCAN144_(BNC2,CDKN2A,JAK2,PSIP1)	Gain_8q	Y-39983	resistance	3	0	1	5	LCML	0.047619	0.0495371	synergistic resistance
LCML	BCR-ABL_mut	Gain_5q	T0901317	resistance	3	1	0	5	LCML	0.047619	0.0495371	synergistic resistance
LCML	Gain_1p	Gain_5q	Y-39983	resistance	3	0	1	5	LCML	0.047619	0.0495371	synergistic resistance
LCML	Gain_5q	Gain_13q	T0901317	resistance	3	1	0	5	LCML	0.047619	0.0495371	synergistic resistance
LCML	Gain_5q	Gain_6q	Y-39983	resistance	3	0	1	5	LCML	0.047619	0.0495371	synergistic resistance
LCML	Gain_5q	Gain_8p	Y-39983	resistance	3	0	1	5	LCML	0.047619	0.0495371	synergistic resistance
LCML	Gain_5q	Gain_8q	Y-39983	resistance	3	0	1	5	LCML	0.047619	0.0495371	synergistic resistance
LCML	Gain_6q	Gain_21q	Y-39983	resistance	3	0	1	5	LCML	0.047619	0.0495371	synergistic resistance
LCML	Gain_8p	Gain_21q	Y-39983	resistance	3	0	1	5	LCML	0.047619	0.0495371	synergistic resistance
LCML	Gain_8q	Gain_21q	Y-39983	resistance	3	0	1	5	LCML	0.047619	0.0495371	synergistic resistance
LCML	9p24.3_loss_cnaPANCAN144_(BNC2,CDKN2A,JAK2,PSIP1)	Gain_1p	VX-11e	sensitivity	0	4	4	1	LCML	0.047619	0.0656982	synthetic lethality
LCML	9p24.3_loss_cnaPANCAN144_(BNC2,CDKN2A,JAK2,PSIP1)	Gain_5q	VX-11e	sensitivity	0	4	4	1	LCML	0.047619	0.0656982	synthetic lethality
LCML	9p24.3_loss_cnaPANCAN144_(BNC2,CDKN2A,JAK2,PSIP1)	Gain_6q	VX-11e	sensitivity	0	4	4	1	LCML	0.047619	0.0656982	synthetic lethality
LCML	9p24.3_loss_cnaPANCAN144_(BNC2,CDKN2A,JAK2,PSIP1)	Gain_8p	VX-11e	sensitivity	0	4	4	1	LCML	0.047619	0.0656982	synthetic lethality
LCML	9p24.3_loss_cnaPANCAN144_(BNC2,CDKN2A,JAK2,PSIP1)	Gain_8q	VX-11e	sensitivity	0	4	4	1	LCML	0.047619	0.0656982	synthetic lethality
LCML	BCR-ABL_mut	9p24.3_loss_cnaPANCAN144_(BNC2,CDKN2A,JAK2,PSIP1)	Crizotinib	sensitivity	0	4	4	1	LCML	0.047619	0.0656982	synthetic lethality
LCML	BCR-ABL_mut	Gain_13q	NPK76-II-72-1	sensitivity	0	4	4	1	LCML	0.047619	0.0656982	synthetic lethality
LCML	BCR-ABL_mut	Gain_1p	NPK76-II-72-1	sensitivity	0	4	4	1	LCML	0.047619	0.0656982	synthetic lethality
LCML	BCR-ABL_mut	Gain_6q	NPK76-II-72-1	sensitivity	0	4	4	1	LCML	0.047619	0.0656982	synthetic lethality
LCML	BCR-ABL_mut	Gain_8p	NPK76-II-72-1	sensitivity	0	4	4	1	LCML	0.047619	0.0656982	synthetic lethality
LCML	BCR-ABL_mut	Gain_8q	NPK76-II-72-1	sensitivity	0	4	4	1	LCML	0.047619	0.0656982	synthetic lethality
LCML	Gain_1p	Gain_13q	NPK76-II-72-1	sensitivity	0	4	4	1	LCML	0.047619	0.0656982	synthetic lethality
LCML	Gain_1p	Gain_5q	VX-11e	sensitivity	0	4	4	1	LCML	0.047619	0.0656982	synthetic lethality
LCML	Gain_5q	Gain_6q	VX-11e	sensitivity	0	4	4	1	LCML	0.047619	0.0656982	synthetic lethality
LCML	Gain_5q	Gain_8p	VX-11e	sensitivity	0	4	4	1	LCML	0.047619	0.0656982	synthetic lethality
LCML	Gain_5q	Gain_8q	VX-11e	sensitivity	0	4	4	1	LCML	0.047619	0.0656982	synthetic lethality
LCML	Gain_6q	Gain_13q	NPK76-II-72-1	sensitivity	0	4	4	1	LCML	0.047619	0.0656982	synthetic lethality
LCML	Gain_8p	Gain_13q	NPK76-II-72-1	sensitivity	0	4	4	1	LCML	0.047619	0.0656982	synthetic lethality
LCML	Gain_8q	Gain_13q	NPK76-II-72-1	sensitivity	0	4	4	1	LCML	0.047619	0.0656982	synthetic lethality
LCML	TP53_mut	9p24.3_loss_cnaPANCAN144_(BNC2,CDKN2A,JAK2,PSIP1)	VX-11e	sensitivity	0	4	4	1	LCML	0.047619	0.0656982	synthetic lethality
LCML	Gain_1q	Gain_6p	BIX02189	resistance	4	1	0	4	LCML	0.047619	0.0656982	synergistic resistance
LGG	Gain_1p	Gain_19p	Cyclopamine	sensitivity	0	7	4	0	LGG	0.0030303	0.000351327	synthetic lethality
LGG	RB1_mut	Gain_19p	Cyclopamine	sensitivity	0	7	4	0	LGG	0.0030303	0.000351327	synthetic lethality
LGG	Gain_15q	Gain_18p	AZD-0530	sensitivity	0	8	3	0	LGG	0.00606061	0.00105398	synthetic lethality
LGG	Gain_18p	Gain_18q	AZD-0530	sensitivity	0	8	3	0	LGG	0.00606061	0.00105398	synthetic lethality
LGG	Gain_18p	Gain_20q	AZD-0530	sensitivity	0	8	3	0	LGG	0.00606061	0.00105398	synthetic lethality
LGG	Gain_18p	Gain_21q	WZ-1-84	sensitivity	0	8	3	0	LGG	0.00606061	0.00105398	synthetic lethality
LGG	Gain_1p	Gain_18p	WZ-1-84	sensitivity	0	8	3	0	LGG	0.00606061	0.00105398	synthetic lethality
LGG	Gain_1p	Gain_5q	WZ-1-84	sensitivity	0	8	3	0	LGG	0.00606061	0.00105398	synthetic lethality
LGG	Gain_6q	Gain_18p	AZD-0530	sensitivity	0	8	3	0	LGG	0.00606061	0.00105398	synthetic lethality
LGG	Gain_7p	Gain_18p	AZD-0530	sensitivity	0	8	3	0	LGG	0.00606061	0.00105398	synthetic lethality
LGG	Gain_7q	Gain_18p	AZD-0530	sensitivity	0	8	3	0	LGG	0.00606061	0.00105398	synthetic lethality
LGG	Gain_8q	Gain_18p	AZD-0530	sensitivity	0	8	3	0	LGG	0.00606061	0.00105398	synthetic lethality
LGG	Gain_9q	Gain_18p	AZD-0530	sensitivity	0	8	3	0	LGG	0.00606061	0.00105398	synthetic lethality
LGG	RB1_mut	Gain_18p	WZ-1-84	sensitivity	0	8	3	0	LGG	0.00606061	0.00105398	synthetic lethality
LGG	RB1_mut	Gain_5q	WZ-1-84	sensitivity	0	8	3	0	LGG	0.00606061	0.00105398	synthetic lethality
LGG	Gain_1p	Gain_1q	Cyclopamine	sensitivity	1	6	4	0	LGG	0.0151515	0.00562123	synthetic lethality
LGG	Gain_1p	Gain_1q	GSK269962A	sensitivity	1	6	4	0	LGG	0.0151515	0.00562123	synthetic lethality
LGG	Gain_1p	Gain_3q	Cyclopamine	sensitivity	1	6	4	0	LGG	0.0151515	0.00562123	synthetic lethality
LGG	Gain_1p	Gain_3q	GSK269962A	sensitivity	1	6	4	0	LGG	0.0151515	0.00562123	synthetic lethality
LGG	Gain_1p	Gain_6p	Cyclopamine	sensitivity	1	6	4	0	LGG	0.0151515	0.00562123	synthetic lethality
LGG	Gain_1p	Gain_6p	GSK269962A	sensitivity	1	6	4	0	LGG	0.0151515	0.00562123	synthetic lethality
LGG	RB1_mut	Gain_1p	Cyclopamine	sensitivity	1	6	4	0	LGG	0.0151515	0.00562123	synthetic lethality
LGG	RB1_mut	Gain_1p	GSK269962A	sensitivity	1	6	4	0	LGG	0.0151515	0.00562123	synthetic lethality
LGG	RB1_mut	Gain_1q	Cyclopamine	sensitivity	1	6	4	0	LGG	0.0151515	0.00562123	synthetic lethality
LGG	RB1_mut	Gain_1q	GSK269962A	sensitivity	1	6	4	0	LGG	0.0151515	0.00562123	synthetic lethality
LGG	RB1_mut	Gain_3q	Cyclopamine	sensitivity	1	6	4	0	LGG	0.0151515	0.00562123	synthetic lethality
LGG	RB1_mut	Gain_3q	GSK269962A	sensitivity	1	6	4	0	LGG	0.0151515	0.00562123	synthetic lethality
LGG	RB1_mut	Gain_6p	Cyclopamine	sensitivity	1	6	4	0	LGG	0.0151515	0.00562123	synthetic lethality
LGG	RB1_mut	Gain_6p	GSK269962A	sensitivity	1	6	4	0	LGG	0.0151515	0.00562123	synthetic lethality
LGG	RB1_mut	TP53_mut	Cyclopamine	sensitivity	1	6	4	0	LGG	0.0151515	0.00562123	synthetic lethality
LGG	RB1_mut	TP53_mut	GSK269962A	sensitivity	1	6	4	0	LGG	0.0151515	0.00562123	synthetic lethality
LGG	TP53_mut	Gain_1p	Cyclopamine	sensitivity	1	6	4	0	LGG	0.0151515	0.00562123	synthetic lethality
LGG	TP53_mut	Gain_1p	GSK269962A	sensitivity	1	6	4	0	LGG	0.0151515	0.00562123	synthetic lethality
LGG	10q23.2_loss_cnaPANCAN44_(BMPR1A,FAS,PTEN)	12q24.32_loss_cnaPANCAN175	Parthenolide	sensitivity	0	9	2	0	LGG	0.0181818	0.0119451	synthetic lethality
LGG	10q23.2_loss_cnaPANCAN44_(BMPR1A,FAS,PTEN)	Gain_19p	Parthenolide	sensitivity	0	9	2	0	LGG	0.0181818	0.0119451	synthetic lethality
LGG	12q24.32_loss_cnaPANCAN175	6q25.2_loss_cnaPANCAN235_(ARID1B,MAP3K4,MLLT4)	Parthenolide	sensitivity	0	9	2	0	LGG	0.0181818	0.0119451	synthetic lethality
LGG	12q24.32_loss_cnaPANCAN175	Gain_19p	Parthenolide	sensitivity	0	9	2	0	LGG	0.0181818	0.0119451	synthetic lethality
LGG	12q24.32_loss_cnaPANCAN175	Gain_1p	Parthenolide	sensitivity	0	9	2	0	LGG	0.0181818	0.0119451	synthetic lethality
LGG	12q24.32_loss_cnaPANCAN175	Gain_1q	Parthenolide	sensitivity	0	9	2	0	LGG	0.0181818	0.0119451	synthetic lethality
LGG	12q24.32_loss_cnaPANCAN175	Gain_3q	Parthenolide	sensitivity	0	9	2	0	LGG	0.0181818	0.0119451	synthetic lethality
LGG	12q24.32_loss_cnaPANCAN175	Gain_6p	Parthenolide	sensitivity	0	9	2	0	LGG	0.0181818	0.0119451	synthetic lethality
LGG	4q32.1_loss_cnaPANCAN210_(FAT1,IRF2)	Gain_14q	Paclitaxel	sensitivity	0	9	2	0	LGG	0.0181818	0.0119451	synthetic lethality
LGG	4q32.1_loss_cnaPANCAN210_(FAT1,IRF2)	Gain_15q	Paclitaxel	sensitivity	0	9	2	0	LGG	0.0181818	0.0119451	synthetic lethality
LGG	4q32.1_loss_cnaPANCAN210_(FAT1,IRF2)	Gain_16p	Paclitaxel	sensitivity	0	9	2	0	LGG	0.0181818	0.0119451	synthetic lethality
LGG	4q32.1_loss_cnaPANCAN210_(FAT1,IRF2)	Gain_18q	Paclitaxel	sensitivity	0	9	2	0	LGG	0.0181818	0.0119451	synthetic lethality
LGG	4q32.1_loss_cnaPANCAN210_(FAT1,IRF2)	Gain_19q	Paclitaxel	sensitivity	0	9	2	0	LGG	0.0181818	0.0119451	synthetic lethality
LGG	4q32.1_loss_cnaPANCAN210_(FAT1,IRF2)	Gain_20q	Paclitaxel	sensitivity	0	9	2	0	LGG	0.0181818	0.0119451	synthetic lethality
LGG	4q32.1_loss_cnaPANCAN210_(FAT1,IRF2)	Gain_6q	Paclitaxel	sensitivity	0	9	2	0	LGG	0.0181818	0.0119451	synthetic lethality
LGG	4q32.1_loss_cnaPANCAN210_(FAT1,IRF2)	Gain_8p	Paclitaxel	sensitivity	0	9	2	0	LGG	0.0181818	0.0119451	synthetic lethality
LGG	4q32.1_loss_cnaPANCAN210_(FAT1,IRF2)	Gain_8q	Paclitaxel	sensitivity	0	9	2	0	LGG	0.0181818	0.0119451	synthetic lethality
LGG	4q32.1_loss_cnaPANCAN210_(FAT1,IRF2)	Gain_9p	Paclitaxel	sensitivity	0	9	2	0	LGG	0.0181818	0.0119451	synthetic lethality
LGG	4q32.1_loss_cnaPANCAN210_(FAT1,IRF2)	Gain_9q	Paclitaxel	sensitivity	0	9	2	0	LGG	0.0181818	0.0119451	synthetic lethality
LGG	6q14.1_loss_cnaPANCAN230_(SYNCRIP,ZNF292)	Gain_16p	Paclitaxel	sensitivity	0	9	2	0	LGG	0.0181818	0.0119451	synthetic lethality
LGG	6q25.2_loss_cnaPANCAN235_(ARID1B,MAP3K4,MLLT4)	Gain_19p	Parthenolide	sensitivity	0	9	2	0	LGG	0.0181818	0.0119451	synthetic lethality
LGG	6q25.2_loss_cnaPANCAN235_(ARID1B,MAP3K4,MLLT4)	Gain_1p	Parthenolide	sensitivity	0	9	2	0	LGG	0.0181818	0.0119451	synthetic lethality
LGG	6q25.2_loss_cnaPANCAN235_(ARID1B,MAP3K4,MLLT4)	Gain_1q	Parthenolide	sensitivity	0	9	2	0	LGG	0.0181818	0.0119451	synthetic lethality
LGG	6q25.2_loss_cnaPANCAN235_(ARID1B,MAP3K4,MLLT4)	Gain_3q	Parthenolide	sensitivity	0	9	2	0	LGG	0.0181818	0.0119451	synthetic lethality
LGG	6q25.2_loss_cnaPANCAN235_(ARID1B,MAP3K4,MLLT4)	Gain_6p	Parthenolide	sensitivity	0	9	2	0	LGG	0.0181818	0.0119451	synthetic lethality
LGG	9p24.3_loss_cnaPANCAN144_(BNC2,CDKN2A,JAK2,PSIP1)	Gain_5p	Erlotinib	sensitivity	0	9	2	0	LGG	0.0181818	0.0119451	synthetic lethality
LGG	Gain_14q	Gain_16p	Paclitaxel	sensitivity	0	9	2	0	LGG	0.0181818	0.0119451	synthetic lethality
LGG	Gain_14q	Gain_16q	Paclitaxel	sensitivity	0	9	2	0	LGG	0.0181818	0.0119451	synthetic lethality
LGG	Gain_14q	Gain_18p	Paclitaxel	sensitivity	0	9	2	0	LGG	0.0181818	0.0119451	synthetic lethality
LGG	Gain_15q	Gain_16p	Paclitaxel	sensitivity	0	9	2	0	LGG	0.0181818	0.0119451	synthetic lethality
LGG	Gain_16p	Gain_16q	Paclitaxel	sensitivity	0	9	2	0	LGG	0.0181818	0.0119451	synthetic lethality
LGG	Gain_16p	Gain_18p	Paclitaxel	sensitivity	0	9	2	0	LGG	0.0181818	0.0119451	synthetic lethality
LGG	Gain_16p	Gain_18q	Paclitaxel	sensitivity	0	9	2	0	LGG	0.0181818	0.0119451	synthetic lethality
LGG	Gain_16p	Gain_19p	Paclitaxel	sensitivity	0	9	2	0	LGG	0.0181818	0.0119451	synthetic lethality
LGG	Gain_16p	Gain_19q	Paclitaxel	sensitivity	0	9	2	0	LGG	0.0181818	0.0119451	synthetic lethality
LGG	Gain_16p	Gain_20q	Paclitaxel	sensitivity	0	9	2	0	LGG	0.0181818	0.0119451	synthetic lethality
LGG	Gain_16q	Gain_19q	Paclitaxel	sensitivity	0	9	2	0	LGG	0.0181818	0.0119451	synthetic lethality
LGG	Gain_18p	Gain_19q	Paclitaxel	sensitivity	0	9	2	0	LGG	0.0181818	0.0119451	synthetic lethality
LGG	Gain_1q	Gain_16p	Paclitaxel	sensitivity	0	9	2	0	LGG	0.0181818	0.0119451	synthetic lethality
LGG	Gain_3p	Gain_16p	Paclitaxel	sensitivity	0	9	2	0	LGG	0.0181818	0.0119451	synthetic lethality
LGG	Gain_3q	Gain_16p	Paclitaxel	sensitivity	0	9	2	0	LGG	0.0181818	0.0119451	synthetic lethality
LGG	Gain_5p	Gain_16p	Paclitaxel	sensitivity	0	9	2	0	LGG	0.0181818	0.0119451	synthetic lethality
LGG	Gain_5q	Gain_16p	Paclitaxel	sensitivity	0	9	2	0	LGG	0.0181818	0.0119451	synthetic lethality
LGG	Gain_5q	Gain_19q	Paclitaxel	sensitivity	0	9	2	0	LGG	0.0181818	0.0119451	synthetic lethality
LGG	Gain_5q	Gain_9p	Paclitaxel	sensitivity	0	9	2	0	LGG	0.0181818	0.0119451	synthetic lethality
LGG	Gain_6p	Gain_16p	Paclitaxel	sensitivity	0	9	2	0	LGG	0.0181818	0.0119451	synthetic lethality
LGG	Gain_6q	Gain_16p	Paclitaxel	sensitivity	0	9	2	0	LGG	0.0181818	0.0119451	synthetic lethality
LGG	Gain_7p	Gain_16p	Paclitaxel	sensitivity	0	9	2	0	LGG	0.0181818	0.0119451	synthetic lethality
LGG	Gain_7q	Gain_16p	Paclitaxel	sensitivity	0	9	2	0	LGG	0.0181818	0.0119451	synthetic lethality
LGG	Gain_8p	Gain_16p	Paclitaxel	sensitivity	0	9	2	0	LGG	0.0181818	0.0119451	synthetic lethality
LGG	Gain_8p	Gain_16q	Paclitaxel	sensitivity	0	9	2	0	LGG	0.0181818	0.0119451	synthetic lethality
LGG	Gain_8p	Gain_18p	Paclitaxel	sensitivity	0	9	2	0	LGG	0.0181818	0.0119451	synthetic lethality
LGG	Gain_8q	Gain_16p	Paclitaxel	sensitivity	0	9	2	0	LGG	0.0181818	0.0119451	synthetic lethality
LGG	Gain_8q	Gain_16q	Paclitaxel	sensitivity	0	9	2	0	LGG	0.0181818	0.0119451	synthetic lethality
LGG	Gain_9p	Gain_16p	Paclitaxel	sensitivity	0	9	2	0	LGG	0.0181818	0.0119451	synthetic lethality
LGG	Gain_9p	Gain_18p	Paclitaxel	sensitivity	0	9	2	0	LGG	0.0181818	0.0119451	synthetic lethality
LGG	Gain_9q	Gain_16p	Paclitaxel	sensitivity	0	9	2	0	LGG	0.0181818	0.0119451	synthetic lethality
LGG	RB1_mut	12q24.32_loss_cnaPANCAN175	Parthenolide	sensitivity	0	9	2	0	LGG	0.0181818	0.0119451	synthetic lethality
LGG	RB1_mut	6q25.2_loss_cnaPANCAN235_(ARID1B,MAP3K4,MLLT4)	Parthenolide	sensitivity	0	9	2	0	LGG	0.0181818	0.0119451	synthetic lethality
LGG	TP53_mut	12q24.32_loss_cnaPANCAN175	Parthenolide	sensitivity	0	9	2	0	LGG	0.0181818	0.0119451	synthetic lethality
LGG	TP53_mut	6q25.2_loss_cnaPANCAN235_(ARID1B,MAP3K4,MLLT4)	Parthenolide	sensitivity	0	9	2	0	LGG	0.0181818	0.0119451	synthetic lethality
LGG	TP53_mut	9p24.3_loss_cnaPANCAN144_(BNC2,CDKN2A,JAK2,PSIP1)	WH-4-023	sensitivity	0	9	2	0	LGG	0.0181818	0.0119451	synthetic lethality
LGG	TP53_mut	Gain_16p	Paclitaxel	sensitivity	0	9	2	0	LGG	0.0181818	0.0119451	synthetic lethality
LGG	18p11.32_gain_cnaPANCAN18	Gain_12q	GNF-2	sensitivity	0	8	2	0	LGG	0.0222222	0.0340787	synthetic lethality
LGG	18p11.32_gain_cnaPANCAN18	Gain_15q	GNF-2	sensitivity	0	8	2	0	LGG	0.0222222	0.0340787	synthetic lethality
LGG	18p11.32_gain_cnaPANCAN18	Gain_17p	GNF-2	sensitivity	0	8	2	0	LGG	0.0222222	0.0340787	synthetic lethality
LGG	18p11.32_gain_cnaPANCAN18	Gain_18p	GNF-2	sensitivity	0	8	2	0	LGG	0.0222222	0.0340787	synthetic lethality
LGG	18p11.32_gain_cnaPANCAN18	Gain_18q	GNF-2	sensitivity	0	8	2	0	LGG	0.0222222	0.0340787	synthetic lethality
LGG	18p11.32_gain_cnaPANCAN18	Gain_1p	GNF-2	sensitivity	0	8	2	0	LGG	0.0222222	0.0340787	synthetic lethality
LGG	18p11.32_gain_cnaPANCAN18	Gain_1q	GNF-2	sensitivity	0	8	2	0	LGG	0.0222222	0.0340787	synthetic lethality
LGG	18p11.32_gain_cnaPANCAN18	Gain_20p	GNF-2	sensitivity	0	8	2	0	LGG	0.0222222	0.0340787	synthetic lethality
LGG	18p11.32_gain_cnaPANCAN18	Gain_20q	GNF-2	sensitivity	0	8	2	0	LGG	0.0222222	0.0340787	synthetic lethality
LGG	18p11.32_gain_cnaPANCAN18	Gain_21q	GNF-2	sensitivity	0	8	2	0	LGG	0.0222222	0.0340787	synthetic lethality
LGG	18p11.32_gain_cnaPANCAN18	Gain_2p	GNF-2	sensitivity	0	8	2	0	LGG	0.0222222	0.0340787	synthetic lethality
LGG	18p11.32_gain_cnaPANCAN18	Gain_2q	GNF-2	sensitivity	0	8	2	0	LGG	0.0222222	0.0340787	synthetic lethality
LGG	18p11.32_gain_cnaPANCAN18	Gain_3q	GNF-2	sensitivity	0	8	2	0	LGG	0.0222222	0.0340787	synthetic lethality
LGG	18p11.32_gain_cnaPANCAN18	Gain_4q	GNF-2	sensitivity	0	8	2	0	LGG	0.0222222	0.0340787	synthetic lethality
LGG	18p11.32_gain_cnaPANCAN18	Gain_5q	GNF-2	sensitivity	0	8	2	0	LGG	0.0222222	0.0340787	synthetic lethality
LGG	18p11.32_gain_cnaPANCAN18	Gain_6p	GNF-2	sensitivity	0	8	2	0	LGG	0.0222222	0.0340787	synthetic lethality
LGG	18p11.32_gain_cnaPANCAN18	Gain_6q	GNF-2	sensitivity	0	8	2	0	LGG	0.0222222	0.0340787	synthetic lethality
LGG	18p11.32_gain_cnaPANCAN18	Gain_7p	GNF-2	sensitivity	0	8	2	0	LGG	0.0222222	0.0340787	synthetic lethality
LGG	18p11.32_gain_cnaPANCAN18	Gain_7q	GNF-2	sensitivity	0	8	2	0	LGG	0.0222222	0.0340787	synthetic lethality
LGG	18p11.32_gain_cnaPANCAN18	Gain_8q	GNF-2	sensitivity	0	8	2	0	LGG	0.0222222	0.0340787	synthetic lethality
LGG	18p11.32_gain_cnaPANCAN18	Gain_9q	GNF-2	sensitivity	0	8	2	0	LGG	0.0222222	0.0340787	synthetic lethality
LGG	Gain_12q	Gain_18p	GNF-2	sensitivity	0	8	2	0	LGG	0.0222222	0.0340787	synthetic lethality
LGG	Gain_12q	Gain_21q	GNF-2	sensitivity	0	8	2	0	LGG	0.0222222	0.0340787	synthetic lethality
LGG	Gain_17p	Gain_18p	GNF-2	sensitivity	0	8	2	0	LGG	0.0222222	0.0340787	synthetic lethality
LGG	Gain_18p	Gain_20p	GNF-2	sensitivity	0	8	2	0	LGG	0.0222222	0.0340787	synthetic lethality
LGG	Gain_18p	Gain_21q	GNF-2	sensitivity	0	8	2	0	LGG	0.0222222	0.0340787	synthetic lethality
LGG	Gain_1p	Gain_18p	GNF-2	sensitivity	0	8	2	0	LGG	0.0222222	0.0340787	synthetic lethality
LGG	Gain_1p	Gain_5q	GNF-2	sensitivity	0	8	2	0	LGG	0.0222222	0.0340787	synthetic lethality
LGG	Gain_2p	Gain_12q	GNF-2	sensitivity	0	8	2	0	LGG	0.0222222	0.0340787	synthetic lethality
LGG	Gain_2p	Gain_18p	GNF-2	sensitivity	0	8	2	0	LGG	0.0222222	0.0340787	synthetic lethality
LGG	Gain_2p	Gain_5q	GNF-2	sensitivity	0	8	2	0	LGG	0.0222222	0.0340787	synthetic lethality
LGG	Gain_2q	Gain_18p	GNF-2	sensitivity	0	8	2	0	LGG	0.0222222	0.0340787	synthetic lethality
LGG	Gain_2q	Gain_21q	GNF-2	sensitivity	0	8	2	0	LGG	0.0222222	0.0340787	synthetic lethality
LGG	Gain_4q	Gain_18p	GNF-2	sensitivity	0	8	2	0	LGG	0.0222222	0.0340787	synthetic lethality
LGG	RB1_mut	18p11.32_gain_cnaPANCAN18	GNF-2	sensitivity	0	8	2	0	LGG	0.0222222	0.0340787	synthetic lethality
LGG	RB1_mut	Gain_18p	GNF-2	sensitivity	0	8	2	0	LGG	0.0222222	0.0340787	synthetic lethality
LGG	RB1_mut	Gain_5q	GNF-2	sensitivity	0	8	2	0	LGG	0.0222222	0.0340787	synthetic lethality
LGG	TP53_mut	18p11.32_gain_cnaPANCAN18	GNF-2	sensitivity	0	8	2	0	LGG	0.0222222	0.0340787	synthetic lethality
LGG	10q23.2_loss_cnaPANCAN44_(BMPR1A,FAS,PTEN)	Gain_1p	GSK269962A	sensitivity	0	7	3	1	LGG	0.0242424	0.0474292	synthetic lethality
LGG	10q23.2_loss_cnaPANCAN44_(BMPR1A,FAS,PTEN)	Gain_1q	GSK269962A	sensitivity	0	7	3	1	LGG	0.0242424	0.0474292	synthetic lethality
LGG	10q23.2_loss_cnaPANCAN44_(BMPR1A,FAS,PTEN)	Gain_3q	GSK269962A	sensitivity	0	7	3	1	LGG	0.0242424	0.0474292	synthetic lethality
LGG	10q23.2_loss_cnaPANCAN44_(BMPR1A,FAS,PTEN)	Gain_6p	GSK269962A	sensitivity	0	7	3	1	LGG	0.0242424	0.0474292	synthetic lethality
LGG	6q14.1_loss_cnaPANCAN230_(SYNCRIP,ZNF292)	Gain_11p	Cyclopamine	sensitivity	0	7	3	1	LGG	0.0242424	0.0474292	synthetic lethality
LGG	6q14.1_loss_cnaPANCAN230_(SYNCRIP,ZNF292)	Gain_13q	Cyclopamine	sensitivity	0	7	3	1	LGG	0.0242424	0.0474292	synthetic lethality
LGG	6q14.1_loss_cnaPANCAN230_(SYNCRIP,ZNF292)	Gain_1p	Cyclopamine	sensitivity	0	7	3	1	LGG	0.0242424	0.0474292	synthetic lethality
LGG	Gain_11p	Gain_19p	Cyclopamine	sensitivity	0	7	3	1	LGG	0.0242424	0.0474292	synthetic lethality
LGG	Gain_11p	Gain_21q	Cyclopamine	sensitivity	0	7	3	1	LGG	0.0242424	0.0474292	synthetic lethality
LGG	Gain_12p	Gain_19q	Cyclopamine	sensitivity	0	7	3	1	LGG	0.0242424	0.0474292	synthetic lethality
LGG	Gain_13q	Gain_19p	Cyclopamine	sensitivity	0	7	3	1	LGG	0.0242424	0.0474292	synthetic lethality
LGG	Gain_13q	Gain_21q	Cyclopamine	sensitivity	0	7	3	1	LGG	0.0242424	0.0474292	synthetic lethality
LGG	Gain_17q	Gain_19q	Cyclopamine	sensitivity	0	7	3	1	LGG	0.0242424	0.0474292	synthetic lethality
LGG	Gain_18p	Gain_21q	GSK269962A	sensitivity	0	7	3	1	LGG	0.0242424	0.0474292	synthetic lethality
LGG	Gain_19p	Gain_21q	Cyclopamine	sensitivity	0	7	3	1	LGG	0.0242424	0.0474292	synthetic lethality
LGG	Gain_1p	Gain_11p	Cyclopamine	sensitivity	0	7	3	1	LGG	0.0242424	0.0474292	synthetic lethality
LGG	Gain_1p	Gain_12p	Cyclopamine	sensitivity	0	7	3	1	LGG	0.0242424	0.0474292	synthetic lethality
LGG	Gain_1p	Gain_12q	GSK269962A	sensitivity	0	7	3	1	LGG	0.0242424	0.0474292	synthetic lethality
LGG	Gain_1p	Gain_13q	Cyclopamine	sensitivity	0	7	3	1	LGG	0.0242424	0.0474292	synthetic lethality
LGG	Gain_1p	Gain_17q	Cyclopamine	sensitivity	0	7	3	1	LGG	0.0242424	0.0474292	synthetic lethality
LGG	Gain_1p	Gain_18p	GSK269962A	sensitivity	0	7	3	1	LGG	0.0242424	0.0474292	synthetic lethality
LGG	Gain_1p	Gain_19q	Cyclopamine	sensitivity	0	7	3	1	LGG	0.0242424	0.0474292	synthetic lethality
LGG	Gain_1p	Gain_21q	WZ-1-84	sensitivity	1	7	3	0	LGG	0.0242424	0.0474292	synthetic lethality
LGG	Gain_1p	Gain_2q	GSK269962A	sensitivity	0	7	3	1	LGG	0.0242424	0.0474292	synthetic lethality
LGG	Gain_1p	Gain_3p	Cyclopamine	sensitivity	0	7	3	1	LGG	0.0242424	0.0474292	synthetic lethality
LGG	Gain_1p	Gain_5p	Cyclopamine	sensitivity	0	7	3	1	LGG	0.0242424	0.0474292	synthetic lethality
LGG	Gain_1p	Gain_5q	GSK269962A	sensitivity	0	7	3	1	LGG	0.0242424	0.0474292	synthetic lethality
LGG	Gain_1p	Gain_8p	Cyclopamine	sensitivity	0	7	3	1	LGG	0.0242424	0.0474292	synthetic lethality
LGG	Gain_1p	Gain_9p	Cyclopamine	sensitivity	0	7	3	1	LGG	0.0242424	0.0474292	synthetic lethality
LGG	Gain_1q	Gain_18p	AZD-0530	sensitivity	1	7	3	0	LGG	0.0242424	0.0474292	synthetic lethality
LGG	Gain_1q	Gain_18p	WZ-1-84	sensitivity	1	7	3	0	LGG	0.0242424	0.0474292	synthetic lethality
LGG	Gain_1q	Gain_21q	WZ-1-84	sensitivity	1	7	3	0	LGG	0.0242424	0.0474292	synthetic lethality
LGG	Gain_3p	Gain_21q	Cyclopamine	sensitivity	0	7	3	1	LGG	0.0242424	0.0474292	synthetic lethality
LGG	Gain_3q	Gain_18p	AZD-0530	sensitivity	1	7	3	0	LGG	0.0242424	0.0474292	synthetic lethality
LGG	Gain_3q	Gain_18p	WZ-1-84	sensitivity	1	7	3	0	LGG	0.0242424	0.0474292	synthetic lethality
LGG	Gain_3q	Gain_21q	WZ-1-84	sensitivity	1	7	3	0	LGG	0.0242424	0.0474292	synthetic lethality
LGG	Gain_5q	Gain_15q	AZD-0530	sensitivity	1	7	3	0	LGG	0.0242424	0.0474292	synthetic lethality
LGG	Gain_5q	Gain_18p	AZD-0530	sensitivity	1	7	3	0	LGG	0.0242424	0.0474292	synthetic lethality
LGG	Gain_5q	Gain_18p	WZ-1-84	sensitivity	1	7	3	0	LGG	0.0242424	0.0474292	synthetic lethality
LGG	Gain_5q	Gain_18q	AZD-0530	sensitivity	1	7	3	0	LGG	0.0242424	0.0474292	synthetic lethality
LGG	Gain_5q	Gain_20p	Lapatinib	sensitivity	1	7	3	0	LGG	0.0242424	0.0474292	synthetic lethality
LGG	Gain_5q	Gain_21q	WZ-1-84	sensitivity	1	7	3	0	LGG	0.0242424	0.0474292	synthetic lethality
LGG	Gain_5q	Gain_6q	AZD-0530	sensitivity	1	7	3	0	LGG	0.0242424	0.0474292	synthetic lethality
LGG	Gain_5q	Gain_8q	AZD-0530	sensitivity	1	7	3	0	LGG	0.0242424	0.0474292	synthetic lethality
LGG	Gain_5q	Gain_9q	AZD-0530	sensitivity	1	7	3	0	LGG	0.0242424	0.0474292	synthetic lethality
LGG	Gain_6p	Gain_18p	AZD-0530	sensitivity	1	7	3	0	LGG	0.0242424	0.0474292	synthetic lethality
LGG	Gain_6p	Gain_18p	WZ-1-84	sensitivity	1	7	3	0	LGG	0.0242424	0.0474292	synthetic lethality
LGG	Gain_6p	Gain_21q	WZ-1-84	sensitivity	1	7	3	0	LGG	0.0242424	0.0474292	synthetic lethality
LGG	Gain_8p	Gain_12p	Cyclopamine	sensitivity	0	7	3	1	LGG	0.0242424	0.0474292	synthetic lethality
LGG	Gain_8p	Gain_17q	Cyclopamine	sensitivity	0	7	3	1	LGG	0.0242424	0.0474292	synthetic lethality
LGG	RB1_mut	10q23.2_loss_cnaPANCAN44_(BMPR1A,FAS,PTEN)	GSK269962A	sensitivity	0	7	3	1	LGG	0.0242424	0.0474292	synthetic lethality
LGG	RB1_mut	6q14.1_loss_cnaPANCAN230_(SYNCRIP,ZNF292)	Cyclopamine	sensitivity	0	7	3	1	LGG	0.0242424	0.0474292	synthetic lethality
LGG	RB1_mut	Gain_11p	Cyclopamine	sensitivity	0	7	3	1	LGG	0.0242424	0.0474292	synthetic lethality
LGG	RB1_mut	Gain_12p	Cyclopamine	sensitivity	0	7	3	1	LGG	0.0242424	0.0474292	synthetic lethality
LGG	RB1_mut	Gain_12q	GSK269962A	sensitivity	0	7	3	1	LGG	0.0242424	0.0474292	synthetic lethality
LGG	RB1_mut	Gain_13q	Cyclopamine	sensitivity	0	7	3	1	LGG	0.0242424	0.0474292	synthetic lethality
LGG	RB1_mut	Gain_17q	Cyclopamine	sensitivity	0	7	3	1	LGG	0.0242424	0.0474292	synthetic lethality
LGG	RB1_mut	Gain_18p	GSK269962A	sensitivity	0	7	3	1	LGG	0.0242424	0.0474292	synthetic lethality
LGG	RB1_mut	Gain_19q	Cyclopamine	sensitivity	0	7	3	1	LGG	0.0242424	0.0474292	synthetic lethality
LGG	RB1_mut	Gain_21q	WZ-1-84	sensitivity	1	7	3	0	LGG	0.0242424	0.0474292	synthetic lethality
LGG	RB1_mut	Gain_2q	GSK269962A	sensitivity	0	7	3	1	LGG	0.0242424	0.0474292	synthetic lethality
LGG	RB1_mut	Gain_3p	Cyclopamine	sensitivity	0	7	3	1	LGG	0.0242424	0.0474292	synthetic lethality
LGG	RB1_mut	Gain_5p	Cyclopamine	sensitivity	0	7	3	1	LGG	0.0242424	0.0474292	synthetic lethality
LGG	RB1_mut	Gain_5q	GSK269962A	sensitivity	0	7	3	1	LGG	0.0242424	0.0474292	synthetic lethality
LGG	RB1_mut	Gain_8p	Cyclopamine	sensitivity	0	7	3	1	LGG	0.0242424	0.0474292	synthetic lethality
LGG	RB1_mut	Gain_9p	Cyclopamine	sensitivity	0	7	3	1	LGG	0.0242424	0.0474292	synthetic lethality
LGG	TP53_mut	Gain_11p	Cyclopamine	sensitivity	0	7	3	1	LGG	0.0242424	0.0474292	synthetic lethality
LGG	TP53_mut	Gain_12q	GSK269962A	sensitivity	0	7	3	1	LGG	0.0242424	0.0474292	synthetic lethality
LGG	TP53_mut	Gain_13q	Cyclopamine	sensitivity	0	7	3	1	LGG	0.0242424	0.0474292	synthetic lethality
LGG	TP53_mut	Gain_18p	AZD-0530	sensitivity	1	7	3	0	LGG	0.0242424	0.0474292	synthetic lethality
LGG	TP53_mut	Gain_18p	WZ-1-84	sensitivity	1	7	3	0	LGG	0.0242424	0.0474292	synthetic lethality
LGG	TP53_mut	Gain_21q	WZ-1-84	sensitivity	1	7	3	0	LGG	0.0242424	0.0474292	synthetic lethality
LGG	TP53_mut	Gain_5q	AZD-0530	sensitivity	1	7	3	0	LGG	0.0242424	0.0474292	synthetic lethality
LGG	TP53_mut	Gain_5q	WZ-1-84	sensitivity	1	7	3	0	LGG	0.0242424	0.0474292	synthetic lethality
LGG	TP53_mut	Gain_8q	AZD-0530	sensitivity	1	7	3	0	LGG	0.0242424	0.0474292	synthetic lethality
LGG	1p36.32_loss_cnaPANCAN281_(RPL22)	Gain_7p	Dasatinib	resistance	3	1	0	7	LGG	0.0242424	0.0474292	synergistic resistance
LGG	1p36.32_loss_cnaPANCAN281_(RPL22)	Gain_7q	Dasatinib	resistance	3	1	0	7	LGG	0.0242424	0.0474292	synergistic resistance
LGG	6q14.1_loss_cnaPANCAN230_(SYNCRIP,ZNF292)	Gain_16q	TGX221	sensitivity	1	6	3	0	LGG	0.0333333	0.0744814	synthetic lethality
LGG	Gain_16q	Gain_19p	TGX221	sensitivity	1	6	3	0	LGG	0.0333333	0.0744814	synthetic lethality
LGG	Gain_1q	Gain_16q	TGX221	sensitivity	1	6	3	0	LGG	0.0333333	0.0744814	synthetic lethality
LGG	Gain_3p	Gain_16q	TGX221	sensitivity	1	6	3	0	LGG	0.0333333	0.0744814	synthetic lethality
LGG	Gain_3q	Gain_16q	TGX221	sensitivity	1	6	3	0	LGG	0.0333333	0.0744814	synthetic lethality
LGG	Gain_5p	Gain_16q	TGX221	sensitivity	1	6	3	0	LGG	0.0333333	0.0744814	synthetic lethality
LGG	Gain_6p	Gain_16q	TGX221	sensitivity	1	6	3	0	LGG	0.0333333	0.0744814	synthetic lethality
LGG	TP53_mut	Gain_16q	TGX221	sensitivity	1	6	3	0	LGG	0.0333333	0.0744814	synthetic lethality
LUAD	3p14.2_loss_cnaPANCAN257	Gain_5p	Erlotinib	sensitivity	0	6	4	1	LUAD	0.0151515	0.000351327	synthetic lethality
LUAD	6q14.1_loss_cnaPANCAN230_(SYNCRIP,ZNF292)	Gain_19q	Rapamycin	sensitivity	0	10	2	0	LUAD	0.0151515	0.000351327	synthetic lethality
LUAD	Gain_11q	Gain_19q	Rapamycin	sensitivity	0	10	2	0	LUAD	0.0151515	0.000351327	synthetic lethality
[truncated: 3,173 more rows]
