# Supplementary material for: Chromosome arm aneuploidies shape tumour evolution and drug response
Source: Nat Commun. 2020 Jan 23;11:449. doi: 10.1038/s41467-020-14286-0 (PMC6978319; doi:10.1038/s41467-020-14286-0)
Supplement: Supplementary file 16 — Supplementary Data 12 [file 41467_2020_14286_MOESM16_ESM.xlsx]

## Sheet: Supplementary Data 12
Supplementary Data 12. Pharmacogenomic interactions of co-lost and co-gained focal copy number alterations on the same chromosome arm
FDR% is based on the full systematic analysis of all possible co-occuring CFEs/CAAs, as in Table S11.
TCGA code	Feature 1	Feature 2	Drug	Associated with	R_both_features	R_not_both_features	S_both_features	S_not_both_features	TCGA code	fisher.test.pval	FDR_percent	potential_interaction_type	Both focal CNAs identified as CAA-drug interaction
DLBC	Xq21.33_loss_cnaPANCAN340	Xq28_loss_cnaPANCAN343	Erlotinib	sensitivity	8	14	5	0	DLBC	0.015942	0.00281062	synthetic lethality	FALSE
DLBC	Xq22.3_loss_cnaPANCAN341	Xq28_loss_cnaPANCAN343	Erlotinib	sensitivity	8	14	5	0	DLBC	0.015942	0.00281062	synthetic lethality	FALSE
DLBC	Xq22.3_loss_cnaPANCAN342	Xq28_loss_cnaPANCAN343	Erlotinib	sensitivity	8	14	5	0	DLBC	0.015942	0.00281062	synthetic lethality	FALSE
DLBC	4q22.1_loss_cnaPANCAN205	4q28.3_loss_cnaPANCAN208_(PCDH18)	Erlotinib	sensitivity	0	22	2	3	DLBC	0.02849	0.0038646	synthetic lethality	FALSE
DLBC	Xq21.33_loss_cnaPANCAN340	Xq22.3_loss_cnaPANCAN341	Erlotinib	sensitivity	9	13	5	0	DLBC	0.0407407	0.0140531	synthetic lethality	FALSE
DLBC	Xq21.33_loss_cnaPANCAN340	Xq22.3_loss_cnaPANCAN342	Erlotinib	sensitivity	9	13	5	0	DLBC	0.0407407	0.0140531	synthetic lethality	FALSE
DLBC	Xq22.3_loss_cnaPANCAN341	Xq22.3_loss_cnaPANCAN342	Erlotinib	sensitivity	9	13	5	0	DLBC	0.0407407	0.0140531	synthetic lethality	FALSE
ESCA	7q22.3_loss_cnaPANCAN134	7q31.1_loss_cnaPANCAN135	Rapamycin	sensitivity	0	6	2	0	ESCA	0.0357143	0.000351327	synthetic lethality	FALSE
ESCA	7q22.3_loss_cnaPANCAN134	7q31.31_loss_cnaPANCAN136	Rapamycin	sensitivity	0	6	2	0	ESCA	0.0357143	0.000351327	synthetic lethality	FALSE
ESCA	7q22.3_loss_cnaPANCAN134	7q31.31_loss_cnaPANCAN137_(POT1)	Rapamycin	sensitivity	0	6	2	0	ESCA	0.0357143	0.000351327	synthetic lethality	FALSE
GBM	7q11.21_gain_cnaPANCAN125	7q11.23_gain_cnaPANCAN126	XMD8-85	sensitivity	0	11	2	0	GBM	0.0128205	0.0393486	synthetic lethality	FALSE
GBM	7q11.21_gain_cnaPANCAN125	7q22.1_gain_cnaPANCAN128	XMD8-85	sensitivity	0	11	2	0	GBM	0.0128205	0.0393486	synthetic lethality	FALSE
GBM	7q11.23_gain_cnaPANCAN126	7q21.13_gain_cnaPANCAN127_(AKAP9)	XMD8-85	sensitivity	0	11	2	0	GBM	0.0128205	0.0393486	synthetic lethality	FALSE
GBM	7q11.23_gain_cnaPANCAN126	7q22.1_gain_cnaPANCAN128	XMD8-85	sensitivity	0	11	2	0	GBM	0.0128205	0.0393486	synthetic lethality	FALSE
GBM	7q11.23_gain_cnaPANCAN126	7q31.1_gain_cnaPANCAN129_(MET)	XMD8-85	sensitivity	0	11	2	0	GBM	0.0128205	0.0393486	synthetic lethality	FALSE
GBM	7q11.23_gain_cnaPANCAN126	7q36.1_gain_cnaPANCAN130_(RHEB)	XMD8-85	sensitivity	0	11	2	0	GBM	0.0128205	0.0393486	synthetic lethality	FALSE
GBM	7q21.13_gain_cnaPANCAN127_(AKAP9)	7q22.1_gain_cnaPANCAN128	XMD8-85	sensitivity	0	11	2	0	GBM	0.0128205	0.0393486	synthetic lethality	FALSE
GBM	7q22.1_gain_cnaPANCAN128	7q31.1_gain_cnaPANCAN129_(MET)	XMD8-85	sensitivity	0	11	2	0	GBM	0.0128205	0.0393486	synthetic lethality	FALSE
GBM	7q22.1_gain_cnaPANCAN128	7q36.1_gain_cnaPANCAN130_(RHEB)	XMD8-85	sensitivity	0	11	2	0	GBM	0.0128205	0.0393486	synthetic lethality	FALSE
GBM	7p14.3_gain_cnaPANCAN123	7p12.1_gain_cnaPANCAN124_(EGFR)	MG-132	sensitivity	0	9	3	1	GBM	0.013986	0.103993	synthetic lethality	FALSE
GBM	7p21.1_gain_cnaPANCAN122_(AHR,HDAC9)	7p12.1_gain_cnaPANCAN124_(EGFR)	MG-132	sensitivity	0	9	3	1	GBM	0.013986	0.103993	synthetic lethality	FALSE
GBM	7p21.1_gain_cnaPANCAN122_(AHR,HDAC9)	7p14.3_gain_cnaPANCAN123	MG-132	sensitivity	0	9	3	1	GBM	0.013986	0.103993	synthetic lethality	FALSE
GBM	7p22.3_gain_cnaPANCAN121_(ACTB,CARD11,PMS2,RAC1)	7p12.1_gain_cnaPANCAN124_(EGFR)	MG-132	sensitivity	0	9	3	1	GBM	0.013986	0.103993	synthetic lethality	FALSE
GBM	7p22.3_gain_cnaPANCAN121_(ACTB,CARD11,PMS2,RAC1)	7p14.3_gain_cnaPANCAN123	MG-132	sensitivity	0	9	3	1	GBM	0.013986	0.103993	synthetic lethality	FALSE
GBM	7p22.3_gain_cnaPANCAN121_(ACTB,CARD11,PMS2,RAC1)	7p21.1_gain_cnaPANCAN122_(AHR,HDAC9)	MG-132	sensitivity	0	9	3	1	GBM	0.013986	0.103993	synthetic lethality	FALSE
GBM	7q11.21_gain_cnaPANCAN125	7q21.13_gain_cnaPANCAN127_(AKAP9)	MG-132	sensitivity	0	9	3	1	GBM	0.013986	0.103993	synthetic lethality	FALSE
GBM	7q11.21_gain_cnaPANCAN125	7q31.1_gain_cnaPANCAN129_(MET)	MG-132	sensitivity	0	9	3	1	GBM	0.013986	0.103993	synthetic lethality	FALSE
GBM	7q11.21_gain_cnaPANCAN125	7q36.1_gain_cnaPANCAN130_(RHEB)	MG-132	sensitivity	0	9	3	1	GBM	0.013986	0.103993	synthetic lethality	FALSE
GBM	7q21.13_gain_cnaPANCAN127_(AKAP9)	7q31.1_gain_cnaPANCAN129_(MET)	MG-132	sensitivity	0	9	3	1	GBM	0.013986	0.103993	synthetic lethality	FALSE
GBM	7q21.13_gain_cnaPANCAN127_(AKAP9)	7q36.1_gain_cnaPANCAN130_(RHEB)	MG-132	sensitivity	0	9	3	1	GBM	0.013986	0.103993	synthetic lethality	FALSE
GBM	7q31.1_gain_cnaPANCAN129_(MET)	7q36.1_gain_cnaPANCAN130_(RHEB)	MG-132	sensitivity	0	9	3	1	GBM	0.013986	0.103993	synthetic lethality	FALSE
GBM	7p14.3_gain_cnaPANCAN123	7p12.1_gain_cnaPANCAN124_(EGFR)	XMD8-85	sensitivity	1	10	2	0	GBM	0.0384615	0.296169	synthetic lethality	FALSE
GBM	7p21.1_gain_cnaPANCAN122_(AHR,HDAC9)	7p12.1_gain_cnaPANCAN124_(EGFR)	XMD8-85	sensitivity	1	10	2	0	GBM	0.0384615	0.296169	synthetic lethality	FALSE
GBM	7p21.1_gain_cnaPANCAN122_(AHR,HDAC9)	7p14.3_gain_cnaPANCAN123	XMD8-85	sensitivity	1	10	2	0	GBM	0.0384615	0.296169	synthetic lethality	FALSE
GBM	7p22.3_gain_cnaPANCAN121_(ACTB,CARD11,PMS2,RAC1)	7p12.1_gain_cnaPANCAN124_(EGFR)	XMD8-85	sensitivity	1	10	2	0	GBM	0.0384615	0.296169	synthetic lethality	FALSE
GBM	7p22.3_gain_cnaPANCAN121_(ACTB,CARD11,PMS2,RAC1)	7p14.3_gain_cnaPANCAN123	XMD8-85	sensitivity	1	10	2	0	GBM	0.0384615	0.296169	synthetic lethality	FALSE
GBM	7p22.3_gain_cnaPANCAN121_(ACTB,CARD11,PMS2,RAC1)	7p21.1_gain_cnaPANCAN122_(AHR,HDAC9)	XMD8-85	sensitivity	1	10	2	0	GBM	0.0384615	0.296169	synthetic lethality	FALSE
GBM	7q11.21_gain_cnaPANCAN125	7q21.13_gain_cnaPANCAN127_(AKAP9)	XMD8-85	sensitivity	1	10	2	0	GBM	0.0384615	0.296169	synthetic lethality	FALSE
GBM	7q11.21_gain_cnaPANCAN125	7q31.1_gain_cnaPANCAN129_(MET)	XMD8-85	sensitivity	1	10	2	0	GBM	0.0384615	0.296169	synthetic lethality	FALSE
GBM	7q11.21_gain_cnaPANCAN125	7q36.1_gain_cnaPANCAN130_(RHEB)	XMD8-85	sensitivity	1	10	2	0	GBM	0.0384615	0.296169	synthetic lethality	FALSE
GBM	7q21.13_gain_cnaPANCAN127_(AKAP9)	7q31.1_gain_cnaPANCAN129_(MET)	XMD8-85	sensitivity	1	10	2	0	GBM	0.0384615	0.296169	synthetic lethality	FALSE
GBM	7q21.13_gain_cnaPANCAN127_(AKAP9)	7q36.1_gain_cnaPANCAN130_(RHEB)	XMD8-85	sensitivity	1	10	2	0	GBM	0.0384615	0.296169	synthetic lethality	FALSE
GBM	7q31.1_gain_cnaPANCAN129_(MET)	7q36.1_gain_cnaPANCAN130_(RHEB)	XMD8-85	sensitivity	1	10	2	0	GBM	0.0384615	0.296169	synthetic lethality	FALSE
LCML	16q12.1_loss_cnaPANCAN117_(CHD9,CNOT1,CYLD,MMP2,NUP93)	16q23.1_loss_cnaPANCAN120	Phenformin	sensitivity	0	7	2	0	LCML	0.0277778	0.00562123	synthetic lethality	FALSE
LCML	16q12.1_loss_cnaPANCAN117_(CHD9,CNOT1,CYLD,MMP2,NUP93)	16q23.1_loss_cnaPANCAN120	PXD101, Belinostat	sensitivity	0	7	2	0	LCML	0.0277778	0.00562123	synthetic lethality	FALSE
LCML	16q12.1_loss_cnaPANCAN117_(CHD9,CNOT1,CYLD,MMP2,NUP93)	16q23.1_loss_cnaPANCAN120	CAY10603	sensitivity	0	7	2	0	LCML	0.0277778	0.00562123	synthetic lethality	FALSE
LCML	16q12.1_loss_cnaPANCAN117_(CHD9,CNOT1,CYLD,MMP2,NUP93)	16q23.1_loss_cnaPANCAN120	PIK-93	sensitivity	0	7	2	0	LCML	0.0277778	0.00562123	synthetic lethality	FALSE
LCML	16q12.1_loss_cnaPANCAN117_(CHD9,CNOT1,CYLD,MMP2,NUP93)	16q23.1_loss_cnaPANCAN120	YM201636	sensitivity	0	7	2	0	LCML	0.0277778	0.00562123	synthetic lethality	FALSE
LCML	16q12.1_loss_cnaPANCAN117_(CHD9,CNOT1,CYLD,MMP2,NUP93)	16q23.1_loss_cnaPANCAN120	SNX-2112	sensitivity	0	7	2	0	LCML	0.0277778	0.00562123	synthetic lethality	FALSE
LCML	16q12.1_loss_cnaPANCAN117_(CHD9,CNOT1,CYLD,MMP2,NUP93)	16q23.1_loss_cnaPANCAN120	KIN001-270	sensitivity	0	7	2	0	LCML	0.0277778	0.00562123	synthetic lethality	FALSE
LCML	16q12.1_loss_cnaPANCAN117_(CHD9,CNOT1,CYLD,MMP2,NUP93)	16q23.1_loss_cnaPANCAN120	Imatinib	resistance	2	0	0	7	LCML	0.0277778	0.00562123	synergistic resistance	FALSE
LCML	16q12.1_loss_cnaPANCAN117_(CHD9,CNOT1,CYLD,MMP2,NUP93)	16q23.1_loss_cnaPANCAN120	TL-2-105	resistance	2	0	0	7	LCML	0.0277778	0.00562123	synergistic resistance	FALSE
LCML	16q12.1_loss_cnaPANCAN117_(CHD9,CNOT1,CYLD,MMP2,NUP93)	16q23.1_loss_cnaPANCAN120	XL-184	resistance	2	0	0	7	LCML	0.0277778	0.00562123	synergistic resistance	FALSE
LCML	16q12.1_loss_cnaPANCAN117_(CHD9,CNOT1,CYLD,MMP2,NUP93)	16q23.1_loss_cnaPANCAN120	AV-951	resistance	2	0	0	7	LCML	0.0277778	0.00562123	synergistic resistance	FALSE
LCML	16q12.1_loss_cnaPANCAN117_(CHD9,CNOT1,CYLD,MMP2,NUP93)	16q23.1_loss_cnaPANCAN120	VX-680	resistance	2	0	0	6	LCML	0.0357143	0.0463752	synergistic resistance	FALSE
LCML	16q12.1_loss_cnaPANCAN117_(CHD9,CNOT1,CYLD,MMP2,NUP93)	16q23.1_loss_cnaPANCAN120	GNF-2	resistance	2	0	0	6	LCML	0.0357143	0.0463752	synergistic resistance	FALSE
LCML	16q12.1_loss_cnaPANCAN117_(CHD9,CNOT1,CYLD,MMP2,NUP93)	16q23.1_loss_cnaPANCAN120	WH-4-023	resistance	2	0	0	6	LCML	0.0357143	0.0463752	synergistic resistance	FALSE
NB	1p31.3_loss_cnaPANCAN291_(JAK1)	1p31.1_loss_cnaPANCAN292	Erlotinib	sensitivity	0	18	2	3	NB	0.0395257	0.073076	synthetic lethality	FALSE
NB	1p34.3_loss_cnaPANCAN287	1p31.1_loss_cnaPANCAN292	Erlotinib	sensitivity	0	18	2	3	NB	0.0395257	0.073076	synthetic lethality	FALSE
NB	1p35.3_loss_cnaPANCAN286	1p31.1_loss_cnaPANCAN292	Erlotinib	sensitivity	0	18	2	3	NB	0.0395257	0.073076	synthetic lethality	FALSE
NB	1p36.11_loss_cnaPANCAN285	1p31.1_loss_cnaPANCAN292	Erlotinib	sensitivity	0	18	2	3	NB	0.0395257	0.073076	synthetic lethality	FALSE
NB	1p36.12_loss_cnaPANCAN284	1p31.1_loss_cnaPANCAN292	Erlotinib	sensitivity	0	18	2	3	NB	0.0395257	0.073076	synthetic lethality	FALSE
NB	1p36.13_loss_cnaPANCAN282	1p31.1_loss_cnaPANCAN292	Erlotinib	sensitivity	0	18	2	3	NB	0.0395257	0.073076	synthetic lethality	FALSE
NB	1p36.13_loss_cnaPANCAN283	1p31.1_loss_cnaPANCAN292	Erlotinib	sensitivity	0	18	2	3	NB	0.0395257	0.073076	synthetic lethality	FALSE
PANCAN	18q22.1_loss_cnaPANCAN25	18q22.1_loss_cnaPANCAN26	Erlotinib	sensitivity	20	284	15	48	PANCAN	0.000143896	0.00597256	synthetic lethality	FALSE
PANCAN	7q31.1_loss_cnaPANCAN135	7q31.31_loss_cnaPANCAN136	Erlotinib	sensitivity	5	299	6	57	PANCAN	0.00466557	0.0656982	synthetic lethality	FALSE
PANCAN	19p13.3_loss_cnaPANCAN2_(STK11)	19p13.3_loss_cnaPANCAN3_(GNA11)	Erlotinib	sensitivity	0	304	3	60	PANCAN	0.00485984	0.0786973	synthetic lethality	FALSE
PANCAN	7q31.1_loss_cnaPANCAN135	7q31.31_loss_cnaPANCAN137_(POT1)	Erlotinib	sensitivity	6	298	6	57	PANCAN	0.00807558	0.126478	synthetic lethality	FALSE
PANCAN	7q31.31_loss_cnaPANCAN136	7q31.31_loss_cnaPANCAN137_(POT1)	Erlotinib	sensitivity	6	298	6	57	PANCAN	0.00807558	0.126478	synthetic lethality	FALSE
PANCAN	7q22.3_loss_cnaPANCAN134	7q31.31_loss_cnaPANCAN136	Erlotinib	sensitivity	5	299	5	58	PANCAN	0.0160821	0.176015	synthetic lethality	FALSE
PANCAN	7q22.3_loss_cnaPANCAN134	7q31.31_loss_cnaPANCAN137_(POT1)	Erlotinib	sensitivity	5	299	5	58	PANCAN	0.0160821	0.176015	synthetic lethality	FALSE
PANCAN	1p36.13_loss_cnaPANCAN282	1p31.1_loss_cnaPANCAN292	Erlotinib	sensitivity	1	303	3	60	PANCAN	0.0170361	0.189014	synthetic lethality	FALSE
PANCAN	19p13.3_loss_cnaPANCAN2_(STK11)	19p13.3_loss_cnaPANCAN4	Erlotinib	sensitivity	0	304	2	61	PANCAN	0.0290794	0.274738	synthetic lethality	FALSE
PANCAN	19p13.3_loss_cnaPANCAN3_(GNA11)	19p13.3_loss_cnaPANCAN4	Erlotinib	sensitivity	0	304	2	61	PANCAN	0.0290794	0.274738	synthetic lethality	FALSE
PANCAN	Xq22.3_loss_cnaPANCAN342	Xq28_loss_cnaPANCAN343	Rapamycin	sensitivity	91	204	30	37	PANCAN	0.0321771	0.418782	synthetic lethality	FALSE
PANCAN	1q32.1_loss_cnaPANCAN297	1q43_loss_cnaPANCAN298	Rapamycin	sensitivity	0	295	2	65	PANCAN	0.0338379	0.435997	synthetic lethality	FALSE
PANCAN	1p36.12_loss_cnaPANCAN284	1p31.1_loss_cnaPANCAN292	Erlotinib	sensitivity	2	302	3	60	PANCAN	0.0373635	0.500641	synthetic lethality	FALSE
PANCAN	1p36.13_loss_cnaPANCAN283	1p31.1_loss_cnaPANCAN292	Erlotinib	sensitivity	2	302	3	60	PANCAN	0.0373635	0.500641	synthetic lethality	FALSE
PANCAN	7q22.3_loss_cnaPANCAN134	7q31.1_loss_cnaPANCAN135	Erlotinib	sensitivity	7	297	5	58	PANCAN	0.0381105	0.538936	synthetic lethality	FALSE
PANCAN	Xq21.33_loss_cnaPANCAN340	Xq28_loss_cnaPANCAN343	Rapamycin	sensitivity	87	208	29	38	PANCAN	0.0415877	0.55861	synthetic lethality	FALSE
SCLC	19q13.2_loss_cnaPANCAN10_(CIC)	19q13.32_loss_cnaPANCAN12	Rapamycin	sensitivity	1	41	1	0	SCLC	0.0465116	0.242416	synthetic lethality	FALSE
SCLC	19q13.2_loss_cnaPANCAN10_(CIC)	19q13.33_loss_cnaPANCAN13	Rapamycin	sensitivity	1	41	1	0	SCLC	0.0465116	0.242416	synthetic lethality	FALSE
SCLC	19q13.2_loss_cnaPANCAN10_(CIC)	19q13.33_loss_cnaPANCAN14	Rapamycin	sensitivity	1	41	1	0	SCLC	0.0465116	0.242416	synthetic lethality	FALSE
SCLC	19q13.2_loss_cnaPANCAN10_(CIC)	19q13.41_loss_cnaPANCAN15	Rapamycin	sensitivity	1	41	1	0	SCLC	0.0465116	0.242416	synthetic lethality	FALSE
SCLC	19q13.32_loss_cnaPANCAN11	19q13.32_loss_cnaPANCAN12	Rapamycin	sensitivity	1	41	1	0	SCLC	0.0465116	0.242416	synthetic lethality	FALSE
SCLC	19q13.32_loss_cnaPANCAN11	19q13.33_loss_cnaPANCAN13	Rapamycin	sensitivity	1	41	1	0	SCLC	0.0465116	0.242416	synthetic lethality	FALSE
SCLC	19q13.32_loss_cnaPANCAN11	19q13.33_loss_cnaPANCAN14	Rapamycin	sensitivity	1	41	1	0	SCLC	0.0465116	0.242416	synthetic lethality	FALSE
SCLC	19q13.32_loss_cnaPANCAN11	19q13.41_loss_cnaPANCAN15	Rapamycin	sensitivity	1	41	1	0	SCLC	0.0465116	0.242416	synthetic lethality	FALSE
SCLC	19q13.32_loss_cnaPANCAN12	19q13.33_loss_cnaPANCAN13	Rapamycin	sensitivity	1	41	1	0	SCLC	0.0465116	0.242416	synthetic lethality	FALSE
SCLC	19q13.32_loss_cnaPANCAN12	19q13.33_loss_cnaPANCAN14	Rapamycin	sensitivity	1	41	1	0	SCLC	0.0465116	0.242416	synthetic lethality	FALSE
SCLC	19q13.32_loss_cnaPANCAN12	19q13.41_loss_cnaPANCAN15	Rapamycin	sensitivity	1	41	1	0	SCLC	0.0465116	0.242416	synthetic lethality	FALSE
SCLC	19q13.33_loss_cnaPANCAN13	19q13.33_loss_cnaPANCAN14	Rapamycin	sensitivity	1	41	1	0	SCLC	0.0465116	0.242416	synthetic lethality	FALSE
SCLC	19q13.33_loss_cnaPANCAN13	19q13.41_loss_cnaPANCAN15	Rapamycin	sensitivity	1	41	1	0	SCLC	0.0465116	0.242416	synthetic lethality	FALSE
SCLC	19q13.33_loss_cnaPANCAN14	19q13.41_loss_cnaPANCAN15	Rapamycin	sensitivity	1	41	1	0	SCLC	0.0465116	0.242416	synthetic lethality	FALSE
SCLC	5q11.2_loss_cnaPANCAN179	5q21.1_loss_cnaPANCAN184_(APC)	Rapamycin	sensitivity	1	41	1	0	SCLC	0.0465116	0.242416	synthetic lethality	FALSE
