# Supplementary material for: Chromosome arm aneuploidies shape tumour evolution and drug response
Source: Nat Commun. 2020 Jan 23;11:449. doi: 10.1038/s41467-020-14286-0 (PMC6978319; doi:10.1038/s41467-020-14286-0)
Supplement: Supplementary file 17 — Supplementary Data 13 [file 41467_2020_14286_MOESM17_ESM.xlsx]

## Sheet: Supplementary Data 13
Supplementary Data 13. CAA and CFE model performance per drug
		CFEs					CAAs					Comparison
Drug no.	Drug ID	Ref_Sens_Pred_Sens	Ref_Sens_Pred_Res	Ref_Res_Pred_Sens	Ref_Res_Pred_Res	F1_score	Ref_Sens_Pred_Sens	Ref_Sens_Pred_Res	Ref_Res_Pred_Sens	Ref_Res_Pred_Res	F1_score	Higher F1 score	delta_F1
1	A-770041	135	6	48	2	0.833333	137	6	46	4	0.840491	CAAs	0.00715746
2	ABT-869	2	52	5	132	0.0655738	3	51	10	127	0.0895522	CAAs	0.0239785
3	AC220	6	45	3	137	0.2	1	50	0	140	0.0384615	CFEs	-0.161538
4	ATRA	5	62	1	123	0.136986	23	44	26	98	0.396552	CAAs	0.259565
5	AZ2628	105	19	42	25	0.774908	113	17	42	19	0.792982	CAAs	0.0180747
6	AZD-0530	98	26	45	22	0.734082	100	24	37	30	0.766284	CAAs	0.0322011
7	AZD8055	14	29	16	132	0.383562	7	36	6	142	0.25	CFEs	-0.133562
8	CHIR-99201	2	45	2	143	0.0784314	0	47	0	144	0	CFEs	-0.0784314
9	cyclopamine	121	6	58	6	0.79085	122	3	63	3	0.787097	CFEs	-0.0037529
10	cytarabine	5	45	14	127	0.144928	8	42	9	132	0.238806	CAAs	0.0938784
11	Dabrafenib	9	38	12	132	0.264706	5	42	8	136	0.166667	CFEs	-0.0980392
12	Dasatinib	113	24	35	19	0.792982	129	8	42	12	0.837662	CAAs	0.0446799
13	erlotinib	108	22	37	24	0.785455	104	26	34	27	0.776119	CFEs	-0.00933514
14	FK866	9	51	26	105	0.189474	10	50	11	120	0.246914	CAAs	0.0574399
15	GDC0941	4	43	10	134	0.131148	8	39	11	133	0.242424	CAAs	0.111277
16	GSK690693	30	52	22	87	0.447761	49	33	49	60	0.544444	CAAs	0.0966833
17	GSK1070916	2	46	5	138	0.0727273	12	36	20	123	0.3	CAAs	0.227273
18	JNK-Inhibitor-VIII	25	41	24	101	0.434783	35	31	25	100	0.555556	CAAs	0.120773
19	KIN-001-244	21	44	22	104	0.388889	27	38	20	106	0.482143	CAAs	0.093254
20	KU55933	6	55	9	121	0.157895	8	53	9	121	0.205128	CAAs	0.0472335
21	Lapatinib	103	19	42	27	0.771536	98	24	40	29	0.753846	CFEs	-0.0176894
22	OSI-930	57	56	32	46	0.564356	81	32	43	35	0.683544	CAAs	0.119188
23	PD-0325901	7	41	11	132	0.212121	16	32	27	116	0.351648	CAAs	0.139527
24	PHA-793887	8	36	9	138	0.262295	9	35	12	135	0.276923	CAAs	0.014628
25	PHA.665752	102	21	48	20	0.747253	112	11	49	19	0.788732	CAAs	0.0414796
26	PLX470-rescreen	4	47	0	140	0.145455	11	40	9	131	0.309859	CAAs	0.164405
27	PXD101	9	36	10	136	0.28125	11	34	10	136	0.333333	CAAs	0.0520833
28	Rapamycin	107	21	38	25	0.783883	116	12	44	19	0.805556	CAAs	0.0216728
29	SB505124	129	1	60	1	0.808777	119	11	50	11	0.795987	CFEs	-0.0127908
30	STF-62247	7	39	8	137	0.229508	16	30	2	143	0.5	CAAs	0.270492
31	tamoxifen	6	40	11	134	0.190476	8	38	7	138	0.262295	CAAs	0.0718189
32	TG101348	25	59	17	90	0.396825	32	52	32	75	0.432432	CAAs	0.035607
33	Tomozolomide	1	34	14	142	0.04	16	32	27	116	0.351648	CAAs	0.311648
34	Tubastatin-A	28	44	15	104	0.486957	44	28	43	76	0.553459	CAAs	0.0665026
35	VX680	111	13	59	8	0.755102	121	3	55	12	0.806667	CAAs	0.0515646
36	WH-4023	113	15	46	17	0.787456	119	9	47	16	0.809524	CAAs	0.0220674
37	XAV939	35	35	38	83	0.48951	19	51	30	91	0.319328	CFEs	-0.170183
38	XMD-1499	8	39	6	138	0.262295	13	34	10	134	0.371429	CAAs	0.109133
39	YM201636	14	68	8	101	0.269231	38	44	30	79	0.506667	CAAs	0.237436
