# Supplementary material for: Chromosome arm aneuploidies shape tumour evolution and drug response
Source: Nat Commun. 2020 Jan 23;11:449. doi: 10.1038/s41467-020-14286-0 (PMC6978319; doi:10.1038/s41467-020-14286-0)
Supplement: Supplementary file 19 — Source Data [file 41467_2020_14286_MOESM19_ESM.xlsx]

## Sheet: Figure 1
Figure 1a				Figure 1b																																	Figure 1c						Figure 1e				Figure 1g
	Haematological	Solid			DLBC	LAML	UCS	ACC	OV	LUSC	TGCT	ESCA	SKCM	SARC	LIHC	CHOL	BLCA	CESC	CRAD	BRCA	HNSC	LUAD	MESO	STAD	GBM	UVM	UCEC	KIRP	PAAD	PCPG	KIRC	LGG	PRAD	THYM	THCA			Haematological		Solid				Haematological	Solid		Clinical stage	G>L	G=L
n=	239	10780		n=	48	191	56	90	597	501	156	185	471	261	372	36	411	297	631	1094	524	530	87	441	590	80	544	288	185	166	532	527	499	123	506			Loss	Gain	Loss	Gain		n=	239	10780			n=	n=
	0	0			0	0	0	0	0	0	0	0	0	0	0	0	0	0	0	0	0	0	0	0	0	0	0	0	0	0	0	0	0	0	0		n=	239	239	10780	10780		CAL-SCNAs/sample	Fraction G>L	Fraction G>L		I	841	242
	0	0			0	0	1	0	0	0	0	0	0	0	0	0	0	0	0	0	0	0	0	0	0	0	0	0	0	0	0	0	0	0	0			0	0	0	0		1	0.68	0.54		II	722	263
	0	0			0	0	1	0	0	0	0	0	0	0	0	0	0	0	0	0	0	0	0	0	0	1	0	0	0	0	0	0	0	0	0			0	0	0	0		2	0.45	0.28		III	741	276
	0	0			0	0	4	0	1	0	0	0	0	0	0	0	0	0	0	0	0	0	0	0	0	1	0	0	0	0	0	0	0	0	0			0	0	0	0		3	0.64	0.45		IV	304	114
	0	0			0	0	6	1	1	0	0	0	0	0	0	2	0	0	0	0	0	0	0	0	0	1	0	0	0	0	0	0	0	0	0			0	0	0	0		4	0.73	0.29		n=	2608	895
	0	0			0	0	6	1	1	0	0	0	0	0	0	3	0	0	0	0	0	0	0	0	0	1	0	0	0	0	0	0	0	0	0			0	0	0	0		5	0.5	0.42
	0	0			0	0	7	1	2	0	1	0	0	0	0	4	0	0	0	0	0	0	0	0	0	1	0	0	0	0	0	0	0	0	0			0	0	0	0		6	0.83	0.22		Clinical stage	%=	%=
	0	0			1	0	9	2	2	0	1	0	0	0	0	4	0	0	0	0	0	0	0	0	0	1	0	0	0	0	0	0	0	0	0			0	0	0	0		7	1	0.36		I	41.35	11.9
	0	0			1	0	9	2	2	0	1	0	0	0	0	5	0	1	0	0	0	0	0	0	0	1	0	0	0	0	0	0	0	0	0			0	0	0	0		8	1	0.23		II	34.78	12.67
	0	0			1	0	9	2	2	0	1	0	0	0	0	5	0	1	0	0	0	0	1	0	0	1	0	0	0	0	0	0	0	0	0			0	0	0	0		9	0.75	0.3		III	35	13.04
	0	0			1	0	9	4	2	0	1	1	0	0	0	5	0	1	0	0	0	0	1	0	0	1	0	0	0	0	0	0	0	0	0			0	0	0	0		10		0.27		IV	34.23	12.84
	0	0			2	0	9	4	2	0	1	1	0	0	0	6	0	1	0	0	0	0	1	0	0	1	0	0	0	0	0	0	0	0	0			0	0	0	0		11		0.35
	0	0			2	0	10	4	3	0	1	2	0	0	0	6	0	1	0	0	0	0	1	0	0	2	0	0	0	0	0	0	0	0	0			0	0	0	0		12		0.26
	0	0			2	0	10	4	3	0	2	2	0	0	0	6	0	1	0	0	0	0	1	0	0	2	0	0	0	0	0	0	0	0	0			0	0	0	0		13		0.34
	0	0			2	0	10	5	3	0	2	2	0	0	0	6	0	1	0	0	0	0	1	0	0	2	0	0	0	0	0	0	0	0	0			0	0	0	0		14		0.25
	0	0			2	0	10	6	3	0	2	2	0	0	0	7	0	1	0	0	0	0	1	0	0	2	0	0	0	1	0	0	0	0	0			0	0	0	0		15		0.38
	0	0			2	0	12	6	3	0	2	2	0	0	0	7	0	1	0	0	0	0	1	0	0	2	0	0	0	1	0	0	0	0	0			0	0	0	0		16		0.34
	0	0			2	0	12	6	3	0	2	2	0	0	0	7	0	2	0	0	0	0	1	0	0	2	0	0	0	1	0	0	0	0	0			0	0	0	0		17		0.32
	0	0			2	0	12	7	3	0	2	3	0	0	0	8	0	2	0	0	0	0	2	0	0	2	0	0	0	1	0	0	0	0	0			0	0	0	0		18		0.34
	0	0			3	0	12	7	3	0	2	3	0	0	1	8	0	2	0	0	0	0	2	0	0	2	0	0	0	1	0	0	0	0	0			0	0	0	0		19		0.53
	0	0			3	0	12	7	3	1	3	3	0	0	1	8	0	2	0	0	0	0	2	0	0	2	0	0	0	1	0	0	0	0	0			0	0	0	0		20		0.24
	0	0			3	0	12	8	4	1	3	3	0	0	1	9	0	2	0	0	0	0	2	0	0	2	0	0	0	1	0	0	0	0	0			0	0	0	0		21		0.41
	0	0			3	0	13	8	4	1	3	3	0	1	1	9	0	2	0	0	0	0	2	0	0	3	0	0	0	1	0	0	0	0	0			0	0	0	0
	0	0			3	0	14	8	4	1	3	3	1	1	1	9	0	2	0	0	0	0	2	0	0	3	0	0	0	1	0	0	0	0	0			0	0	0	0
	0	0			3	0	15	8	4	1	3	3	1	1	1	9	0	2	0	0	0	0	2	0	0	3	0	0	0	2	0	0	0	0	0			0	0	0	0
	0	0			3	0	15	8	4	1	3	3	1	1	1	10	0	2	0	0	0	0	2	0	1	3	0	0	0	2	0	0	0	0	0			0	0	0	0
	0	0			4	0	15	9	4	1	3	4	1	1	1	10	0	2	0	0	0	0	2	0	1	3	0	0	0	2	0	0	0	0	0			0	0	0	0
	0	0			4	0	15	9	4	1	3	4	1	1	1	10	0	2	0	0	0	0	2	0	1	3	0	0	0	2	0	0	0	0	0			0	0	0	0
	0	0			4	0	16	9	4	1	3	4	1	1	1	11	0	2	0	0	0	0	2	0	1	3	0	0	0	2	0	0	0	0	0			0	0	0	0
	0	0			4	0	16	9	4	1	4	4	1	1	1	13	0	2	0	0	0	0	3	0	1	3	0	0	0	2	0	0	0	0	0			0	0	0	0
	0	0			4	0	16	9	4	1	4	4	1	1	1	13	1	2	0	0	0	0	3	0	1	4	0	0	0	2	0	0	0	0	0			0	0	0	0
	0	0			5	0	16	9	4	1	4	4	1	1	1	15	1	3	0	0	0	0	3	0	1	4	0	0	0	2	0	0	0	0	0			0	0	0	0
	0	0			5	0	16	9	4	1	4	4	1	1	1	15	1	3	0	0	0	0	3	0	1	4	0	0	0	2	0	0	0	0	0			0	0	0	0
	0	0			6	0	16	9	4	1	4	4	1	1	1	16	1	3	0	0	0	0	3	0	1	4	0	1	0	2	0	0	0	0	0			0	0	0	0
	0	0			6	0	16	10	4	2	4	5	1	1	2	16	1	3	0	0	0	0	4	0	1	4	0	1	0	2	0	0	0	0	0			0	0	0	0
	0	0			6	0	17	10	4	2	4	5	1	2	2	16	1	3	0	0	0	0	4	0	1	4	0	1	0	2	0	0	0	0	0			0	0	0	0
	0	0			6	0	17	10	4	2	4	5	1	2	2		1	3	0	0	0	1	4	0	1	4	0	1	0	2	0	0	0	0	0			0	0	0	0
	0	0			6	0	17	11	4	2	4	5	1	2	2		1	3	0	0	0	1	4	0	1	4	0	1	0	2	0	0	0	0	0			0	0	0	0
	0	0			7	0	17	11	5	2	4	5	1	2	2		1	3	0	0	0	1	4	0	1	4	0	1	0	2	0	0	0	0	0			0	0	0	0
	0	0			7	0	18	11	5	2	5	5	1	2	2		1	3	0	0	0	1	5	0	1	4	0	1	0	2	0	0	0	0	0			0	0	0	0
	0	0			8	0	18	12	5	2	5	5	1	2	2		1	3	0	0	1	1	5	0	1	4	0	1	0	2	0	0	0	0	0			0	0	0	0
	0	0			9	0	18	12	5	2	5	5	1	2	2		1	3	0	0	1	1	5	0	2	4	0	1	0	2	0	0	0	0	0			0	0	0	0
	0	0			9	0	18	12	5	2	5	6	1	2	2		1	3	0	0	1	1	5	0	2	5	0	1	0	2	0	0	0	0	0			0	0	0	0
	0	0			10	0	18	12	5	2	6	6	2	2	2		1	3	0	0	1	1	6	0	2	5	0	1	0	2	1	0	0	0	0			0	0	0	0
	0	0			10	0	18	13	5	2	6	6	2	2	2		1	3	0	0	1	1	6	0	2	5	0	1	0	2	1	0	0	0	0			0	0	0	0
	0	0			11	0	19	13	5	2	6	6	2	2	2		1	3	0	0	1	1	6	0	2	5	0	1	0	2	1	0	0	0	0			0	0	0	0
	0	0			12	0	20	13	5	2	6	6	2	2	2		1	3	0	0	1	1	6	0	2	5	0	1	0	2	1	0	0	0	0			0	0	0	0
	0	0			17	0	20	14	5	2	7	6	2	2	2		1	3	0	0	1	1	6	0	2	5	0	1	0	2	1	0	0	0	0			0	0	0	0
	0	0				0	20	14	5	2	7	6	2	2	2		1	3	0	0	1	1	6	0	2	5	0	1	0	2	1	1	0	0	0			0	0	0	0
	0	0				0	21	14	5	2	7	6	2	2	2		1	3	0	0	1	1	6	0	2	5	0	1	0	2	1	1	0	0	0			0	0	0	0
	0	0				0	21	15	5	2	7	6	2	2	2		1	3	0	0	1	1	7	0	2	5	0	1	0	2	1	1	0	0	0			0	0	0	0
	0	0				0	22	15	5	2	7	6	2	2	3		1	3	0	0	1	1	7	0	2	6	0	1	0	3	1	1	0	0	0			0	0	0	0
	0	0				0	24	15	5	2	7	6	2	2	3		1	3	0	0	1	1	7	0	2	6	0	1	0	3	1	1	0	0	0			0	0	0	0
	0	0				0	24	15	5	2	8	6	2	3	3		1	3	0	0	1	1	7	0	2	6	0	1	0	3	1	1	0	0	0			0	0	0	0
	0	0				0	25	15	5	2	8	6	2	3	3		2	3	0	0	1	1	7	0	2	6	0	1	0	3	1	1	0	0	0			0	0	0	0
	0	0				0	25	15	5	3	8	7	2	3	3		2	3	0	0	1	1	7	0	2	6	0	1	0	3	1	1	0	0	0			0	0	0	0
	0	0				0		15	5	3	8	7	2	3	3		2	3	0	0	1	1	7	0	2	6	0	1	0	3	1	1	0	0	0			0	0	0	0
	0	0				0		16	5	3	8	7	2	3	3		2	3	0	0	1	1	7	0	2	6	0	1	0	3	1	1	0	0	0			0	0	0	0
	0	0				0		16	5	3	8	7	2	3	3		2	3	0	0	1	1	7	0	2	6	0	1	0	3	1	1	0	0	0			0	0	0	0
	0	0				0		17	6	3	8	7	2	3	3		2	4	0	0	1	1	7	0	2	6	0	1	0	3	1	1	0	0	0			0	0	0	0
	0	0				0		17	6	3	8	7	2	3	3		2	4	0	0	1	1	7	0	2	6	0	1	0	3	1	1	0	0	0			0	0	0	0
	0	0				0		17	6	3	8	7	3	3	3		2	4	0	0	1	1	8	0	2	7	0	1	0	3	1	1	0	0	0			0	0	0	0
	0	0				0		17	6	3	8	7	3	3	3		2	4	0	0	1	1	8	0	2	7	0	1	0	3	1	1	0	0	0			0	0	0	0
	0	0				0		17	6	3	9	7	3	3	3		2	4	0	0	1	1	8	0	2	7	0	1	0	3	1	1	0	0	0			0	0	0	0
	0	0				0		18	6	3	9	7	3	3	3		2	4	0	0	1	1	9	0	2	7	0	1	0	3	1	1	0	0	0			0	0	0	0
	0	0				0		18	6	3	9	7	3	3	3		2	4	0	0	2	1	9	0	2	8	0	1	0	3	1	1	0	0	0			0	0	0	0
	0	0				0		18	6	3	9	7	3	3	3		2	4	0	0	2	1	10	0	2	8	0	1	0	3	1	1	0	0	0			0	0	0	0
	0	0				0		18	6	3	9	7	3	3	3		2	4	0	0	2	1	10	0	2	8	0	1	1	3	1	1	0	0	0			0	0	0	0
	0	0				0		20	6	3	9	7	3	3	3		2	4	0	0	2	1	10	0	2	8	0	1	1	3	1	1	0	0	0			0	0	0	0
	0	0				0		20	6	3	9	7	3	3	4		2	4	0	0	2	1	10	0	2	8	0	1	1	3	1	1	0	0	0			0	0	0	0
	0	0				0		20	6	3	9	8	3	3	4		2	4	0	1	2	1	11	0	2	8	0	1	1	3	1	1	0	0	0			0	0	0	0
	0	0				0		21	6	3	10	8	3	3	4		2	4	0	1	2	1	11	0	2	8	0	2	1	3	1	1	0	0	0			0	0	0	0
	0	0				0		21	6	3	10	8	3	4	4		2	4	0	1	2	1	11	0	2	9	0	2	1	3	1	1	0	0	0			0	0	0	0
	0	0				0		21	6	3	10	8	3	4	4		2	4	1	1	2	1	11	0	2	9	0	2	1	3	1	1	0	0	0			0	0	0	0
	0	0				0		21	6	3	10	8	3	4	4		2	4	1	1	2	1	11	0	2	9	0	2	1	3	1	1	0	0	0			0	0	0	0
	0	0				0		23	6	3	10	8	3	4	4		2	4	1	1	2	1	12	0	3	9	0	2	1	3	1	1	0	0	0			0	0	0	0
	0	0				0		23	6	4	10	8	3	4	4		2	4	1	1	2	1	12	0	3	9	0	2	1	3	1	1	0	0	0			0	0	0	0
	0	0				0		24	6	4	10	8	3	4	4		2	4	1	1	2	1	13	0	3	11	0	2	1	3	1	1	0	0	0			0	0	0	0
	0	0				0		24	6	4	10	8	3	4	4		2	4	1	1	2	1	13	0	3	13	0	2	1	3	1	1	0	0	0			0	0	0	0
	0	0				0		25	6	4	10	8	3	4	4		2	4	1	1	2	1	13	0	3	14	0	2	1	3	1	1	0	0	0			0	0	0	0
	0	0				0		25	6	4	10	8	3	4	4		2	5	1	1	2	1	15	0	3		0	2	1	3	1	1	0	0	0			0	0	0	0
	0	0				0		25	6	4	10	8	3	4	4		3	5	1	1	2	1	15	0	3		0	2	2	3	1	1	0	0	0			0	0	0	0
	0	0				0		26	6	4	10	8	3	4	4		3	5	1	1	2	1	17	0	3		0	2	2	3	1	1	0	0	0			0	0	0	0
	0	0				0		27	6	4	10	8	3	4	4		3	5	1	1	2	1	18	0	3		0	2	2	3	1	1	0	0	0			0	0	0	0
	0	0				0		27	6	4	10	8	4	4	4		3	5	1	1	2	1	18	0	3		0	2	2	4	1	1	0	0	0			0	0	0	0
	0	0				0		27	7	4	11	9	4	4	4		3	5	1	1	2	1	20	1	3		0	2	2	4	1	1	0	0	0			0	0	0	0
	0	0				0		28	7	4	11	9	4	4	4		3	5	1	1	2	1	22	1	3		0	2	2	4	1	1	0	0	0			0	0	0	0
	0	0				0		28	7	4	11	9	4	4	4		3	5	1	1	2	1		1	3		0	2	2	4	1	1	0	0	0			0	0	0	0
	0	0				0		28	7	4	11	9	4	4	4		3	5	1	1	2	2		1	3		0	2	2	4	1	1	0	0	0			0	0	0	0
	0	0				0		29	7	4	11	9	4	4	4		3	5	1	1	2	2		1	3		0	2	2	4	1	1	0	1	0			0	0	0	0
	0	0				0			7	4	11	9	4	5	4		3	5	1	1	2	2		1	3		0	2	3	4	1	2	0	1	0			0	0	0	0
	0	0				0			7	4	11	9	4	5	4		3	5	1	1	2	2		1	3		0	2	3	4	1	2	0	1	0			0	0	0	0
	0	0				0			7	4	11	9	4	5	4		3	5	1	1	2	2		1	3		0	2	3	4	1	2	0	1	0			0	0	0	0
	0	0				0			7	4	11	9	4	5	5		3	5	1	1	2	2		1	3		0	2	3	4	1	2	0	1	0			0	0	0	0
	0	0				0			7	4	11	9	4	5	5		3	5	1	1	2	2		1	3		0	2	3	4	1	2	0	1	0			0	0	0	0
	0	0				0			7	5	11	9	4	5	5		3	5	1	1	2	2		1	3		0	2	3	4	1	2	0	1	0			0	0	0	0
	0	0				0			7	5	11	9	4	5	5		3	5	1	1	2	2		1	3		0	2	3	4	1	2	0	1	0			0	0	0	0
	0	0				0			7	5	12	9	4	5	5		3	5	1	1	3	2		1	3		0	2	3	4	1	2	0	1	0			0	0	0	0
	0	0				0			7	5	12	10	4	5	5		3	5	1	1	3	2		1	3		0	2	3	4	1	2	0	2	0			0	0	0	0
	0	0				0			7	5	12	10	4	5	5		4	5	1	1	3	2		1	3		0	2	3	4	1	2	0	2	0			0	0	0	0
	0	0				0			7	5	12	10	4	6	5		4	5	1	1	3	2		1	3		0	2	4	4	1	2	0	2	0			0	0	0	0
	0	0				0			7	5	12	10	4	6	5		4	5	1	1	3	2		1	3		0	2	4	4	1	2	0	2	0			0	0	0	0
	0	0				0			7	5	12	10	4	6	5		4	5	1	1	3	2		1	3		0	2	4	4	1	2	0	2	0			0	0	0	0
	0	0				0			7	5	12	10	4	6	5		4	5	1	1	3	2		1	3		0	2	4	4	1	2	0	3	0			0	0	0	0
	0	0				0			7	5	12	10	4	6	5		4	5	1	1	3	2		1	3		0	2	4	4	1	2	0	3	0			0	0	0	0
	0	0				0			7	5	12	11	4	6	5		4	5	1	1	3	2		1	3		0	2	4	4	1	2	0	3	0			0	0	0	0
	0	0				0			7	5	12	11	4	6	5		4	5	1	1	3	2		1	3		0	2	4	4	1	2	0	3	0			0	0	0	0
	0	0				0			7	5	12	11	4	6	5		4	5	1	1	3	2		1	3		0	2	4	4	1	2	0	3	0			0	0	0	0
	0	0				0			7	5	13	11	4	6	5		4	5	1	1	3	2		1	3		0	2	5	5	1	2	0	3	0			0	0	0	0
	0	0				0			7	5	13	11	4	6	5		4	5	1	2	3	2		1	3		0	2	5	5	1	2	0	3	0			0	0	0	0
	0	0				0			7	5	13	11	4	6	5		4	5	1	2	3	2		1	3		0	2	5	5	1	2	0	4	0			0	0	0	0
	0	0				0			7	5	13	11	4	6	5		4	5	1	2	3	2		1	3		0	2	5	5	1	2	0	4	0			0	0	0	0
	0	0				0			7	5	13	11	4	6	5		4	6	1	2	3	2		1	3		0	2	5	5	1	2	0	4	0			0	0	0	0
	0	0				0			7	5	13	11	4	6	5		4	6	1	2	3	2		1	3		0	2	5	5	1	2	0	5	0			0	0	0	0
	0	0				0			7	5	13	11	4	7	5		4	6	1	2	3	2		1	3		0	2	5	5	1	2	0	5	0			0	0	0	0
	0	0				0			7	5	13	11	4	7	5		4	6	1	2	3	2		1	3		0	2	5	5	1	2	0	5	0			0	0	0	0
	0	0				0			7	6	13	11	4	7	5		4	6	1	2	3	2		1	3		0	3	5	5	2	2	0	5	0			0	0	0	0
	0	0				0			7	6	13	11	4	7	5		4	6	1	2	3	2		1	3		0	3	5	5	2	2	0	7	0			0	0	0	0
	0	0				0			7	6	13	11	4	7	5		4	6	2	2	3	2		1	3		0	3	5	5	2	2	0	8	0			0	0	0	0
	0	0				0			7	6	14	12	4	7	5		4	6	2	2	3	2		1	3		0	3	6	5	2	2	0	8	0			0	0	0	0
	0	0				0			8	6	14	12	4	7	5		4	6	2	2	3	2		1	3		0	3	6	5	2	2	0	10	0			0	0	0	0
	0	0				0			8	6	14	12	4	7	6		4	6	2	2	3	2		1	3		0	3	6	5	2	2	0	18	0			0	0	0	0
	0	0				0			8	6	14	12	4	7	6		4	6	2	2	3	2		1	3		0	3	6	5	2	2	0	25	0			0	0	0	0
	0	0				0			8	6	14	12	5	7	6		4	6	2	2	3	2		1	3		0	3	6	5	2	2	0		0			0	0	0	0
	0	0				0			8	6	14	12	5	7	6		4	6	2	2	3	2		1	3		0	3	6	5	2	2	0		0			0	0	0	0
	0	0				0			8	6	14	12	5	7	6		4	6	2	2	4	2		1	3		0	3	6	5	2	2	0		0			0	0	0	0
	0	0				0			8	6	14	12	5	7	6		5	6	2	2	4	2		1	3		0	3	6	5	2	2	0		0			0	0	0	0
	0	0				0			8	6	14	12	5	7	6		5	6	2	2	4	2		2	3		0	3	7	6	2	2	0		0			0	0	0	0
	0	0				0			8	7	14	12	5	7	6		5	6	2	2	4	3		2	3		0	3	7	6	2	2	0		0			0	0	0	0
	0	0				0			8	7	15	12	5	7	6		5	6	2	2	4	3		2	3		0	3	7	6	2	2	0		0			0	0	0	0
	0	0				0			8	7	15	12	5	7	6		5	6	2	2	4	3		2	3		0	3	7	6	2	2	0		0			0	0	0	0
	0	0				0			8	7	15	12	5	7	6		5	6	2	2	4	3		2	3		0	3	7	6	2	2	0		0			0	0	0	0
	0	0				0			8	7	16	12	5	7	6		5	6	2	2	4	3		2	3		0	3	7	6	2	2	0		0			0	0	0	0
	0	0				1			8	7	16	12	5	7	6		5	6	2	2	4	3		2	3		0	3	7	6	2	2	0		0			0	0	0	0
	0	0				1			8	7	16	12	5	8	6		5	6	2	2	4	3		2	3		0	3	7	6	2	2	0		0			0	0	0	0
	0	0				1			8	7	16	12	5	8	6		5	6	2	2	4	3		2	3		0	3	7	6	2	2	0		0			0	0	0	0
	0	0				1			8	7	16	12	5	8	6		5	6	2	2	4	3		2	3		0	3	7	6	2	2	0		0			0	0	0	0
	0	0				1			8	7	16	12	5	8	6		5	6	2	2	4	3		2	3		0	3	7	6	2	2	0		0			0	0	0	0
	0	0				1			8	7	16	12	5	8	6		5	7	2	2	4	3		2	3		0	3	7	6	2	2	0		0			0	0	0	0
	0	0				1			8	7	17	13	5	8	6		5	7	2	2	4	3		2	3		0	3	7	6	2	2	0		0			0	0	0	0
	1	0				1			8	7	17	13	5	8	6		5	7	2	2	4	3		2	3		0	3	7	6	2	2	0		0			0	0	0	0
	1	0				1			8	7	17	13	5	8	6		5	7	2	2	4	3		2	3		0	3	7	7	2	2	0		0			0	0	0	0
	1	0				1			8	7	18	13	5	8	6		5	7	2	2	4	3		2	3		0	3	7	7	2	2	0		0			0	0	0	0
	1	0				1			8	7	18	13	5	8	6		5	7	2	2	4	3		2	3		0	3	7	7	2	2	0		0			0	0	0	0
	1	0				1			8	7	19	13	5	8	6		5	7	2	2	4	3		2	3		0	3	7	7	2	2	0		0			0	0	0	0
	1	0				1			8	7	19	13	5	8	6		5	7	2	2	4	3		2	3		0	3	7	7	2	2	0		0			0	0	0	0
	1	0				1			8	7	20	13	5	8	6		5	7	3	2	4	3		2	4		0	3	8	7	2	2	0		0			0	0	0	0
	1	0				1			8	7	20	13	5	8	6		5	7	3	2	4	3		2	4		0	3	8	8	2	2	0		0			0	0	0	0
	1	0				1			8	7	20	13	5	8	6		5	7	3	2	4	3		2	4		0	3	8	8	2	2	0		0			0	0	0	0
	1	0				1			8	7	21	13	5	8	6		5	7	3	2	4	3		2	4		0	3	8	8	2	2	0		0			0	0	0	0
	1	0				1			8	7	21	13	5	8	6		5	7	3	2	4	3		2	4		0	3	8	8	2	2	0		0			0	0	0	0
	1	0				2			8	7	22	13	5	8	6		5	7	3	2	4	3		2	4		0	3	8	9	2	2	0		0			0	0	0	0
	1	0				2			8	7	23	14	5	8	6		5	7	3	2	4	3		2	4		0	3	8	9	2	2	0		0			0	0	0	0
	1	0				2			8	7	24	14	5	8	6		6	7	3	2	4	3		2	4		0	3	9	9	2	2	0		0			0	0	0	0
	1	0				2			8	7	26	14	5	9	6		6	7	3	2	4	3		2	4		0	3	9	10	2	2	0		0			0	0	0	0
	1	0				2			8	7	28	14	5	9	6		6	7	3	2	4	3		2	4		0	3	9	10	2	2	0		0			0	0	0	0
	1	0				2			8	7		14	5	9	6		6	7	3	2	4	3		2	4		0	3	9	10	2	2	0		0			0	0	0	0
	1	0				2			8	7		14	5	9	6		6	7	3	2	4	3		2	4		0	3	9	11	2	2	0		0			0	1	0	0
	1	0				2			8	8		15	5	9	6		6	7	3	2	4	3		2	4		0	3	9	11	2	2	0		0			0	1	0	0
	1	0				2			8	8		15	5	9	7		6	7	3	2	4	3		2	4		0	3	9	13	2	2	0		0			0	1	0	0
	1	0				2			8	8		15	5	9	7		6	7	3	2	4	3		2	4		0	3	9	15	2	2	0		0			0	1	0	0
	1	0				2			8	8		15	6	9	7		6	7	3	2	4	3		2	4		0	3	9	16	2	2	0		0			0	1	0	0
	2	0				2			8	8		15	6	9	7		6	7	3	2	4	3		2	4		1	3	9	17	2	2	0		0			0	1	0	0
	2	0				2			8	8		15	6	9	7		6	7	3	2	5	3		3	4		1	3	9	18	2	2	0		0			0	1	0	0
	2	0				2			9	8		15	6	9	7		6	7	3	2	5	3		3	4		1	3	10	19	2	2	0		0			0	1	0	0
	2	0				2			9	8		15	6	9	7		6	7	3	2	5	3		3	4		1	3	11	22	2	2	0		0			0	1	0	0
	2	0				2			9	8		16	6	9	7		6	7	3	2	5	3		3	4		1	3	11		2	2	0		0			0	1	0	0
	2	0				2			9	8		16	6	9	7		6	7	3	2	5	3		3	4		1	3	11		2	2	0		0			0	1	0	0
	2	0				2			9	8		17	6	9	7		6	7	3	2	5	3		3	4		1	3	11		2	2	0		0			0	1	0	0
	2	0				2			9	8		17	6	9	7		6	8	3	2	5	3		3	4		1	4	11		2	2	0		0			0	1	0	0
	2	0				2			9	8		17	6	9	7		6	8	3	3	5	3		3	4		1	4	11		2	2	0		0			0	1	0	0
	2	0				2			9	8		17	6	9	7		6	8	3	3	5	3		3	4		1	4	12		2	2	0		0			0	1	0	0
	2	0				3			9	8		17	6	9	7		6	8	3	3	5	3		3	4		1	4	13		2	2	0		0			0	1	0	0
	2	0				3			9	8		17	6	10	7		6	8	4	3	5	4		3	4		1	4	13		2	2	0		0			0	1	0	0
	2	0				3			9	8		18	6	10	7		6	8	4	3	5	4		3	4		1	4	14		2	2	0		0			0	1	0	0
	2	0				3			9	8		18	6	10	7		6	8	4	3	5	4		3	4		1	4	14		2	2	0		0			0	1	0	0
	2	0				4			9	8		19	6	10	7		6	8	4	3	5	4		3	4		1	4	14		2	2	0		0			0	1	0	0
	2	0				4			9	8		19	6	10	7		6	8	4	3	5	4		3	4		1	4	15		2	2	0		0			0	1	0	0
	2	0				4			9	8		19	6	10	7		6	8	4	3	5	4		3	4		1	4	17		2	2	0		0			0	1	0	0
	2	0				4			9	8		20	6	10	7		7	8	4	3	5	4		3	4		1	4	18		2	2	0		0			0	1	0	0
	2	0				4			9	8		20	6	10	7		7	8	4	3	5	4		3	4		1	4	18		2	2	0		0			1	1	0	0
	2	0				4			9	8		20	6	10	7		7	8	4	3	5	4		3	4		1	4	18		2	2	0		0			1	1	0	0
	2	0				5			9	8		21	6	10	7		7	8	4	3	5	4		3	4		1	4	18		2	2	0		0			1	1	0	0
	2	0				5			9	8		21	6	10	7		7	8	4	3	5	4		3	4		1	4	22		2	2	1		0			1	1	0	0
	2	0				5			9	8		23	6	10	7		7	8	4	3	5	4		3	4		1	4	23		2	2	1		0			1	1	0	0
	2	0				5			9	8			6	10	7		7	8	4	3	5	4		3	4		1	4			2	2	1		0			1	1	0	0
	2	0				6			9	8			6	11	7		7	8	4	3	5	4		3	4		1	4			2	2	1		0			1	1	0	0
	2	0				7			9	8			6	11	7		7	8	4	3	5	4		3	4		1	4			2	2	1		0			1	1	0	0
	2	0				9			9	8			6	11	7		7	8	4	3	5	4		3	4		1	4			2	2	1		0			1	2	0	0
	2	0				9			9	8			6	11	7		7	8	4	3	5	4		3	4		1	4			2	2	1		0			1	2	0	0
	2	0				11			9	8			6	11	7		7	8	4	3	5	4		3	4		1	4			2	2	1		0			1	2	0	0
	3	0							9	8			6	11	7		7	8	4	3	5	4		3	4		1	4			2	2	1		0			1	2	0	0
	3	0							9	8			6	11	7		7	8	4	3	5	4		3	4		1	4			2	2	1		0			1	2	0	0
	3	0							9	9			6	11	7		7	8	4	3	5	4		4	4		1	4			2	2	1		0			1	2	0	0
	3	0							9	9			6	11	7		7	8	4	3	5	4		4	4		1	4			2	2	1		0			1	2	0	0
	3	0							9	9			6	12	7		7	8	4	3	5	4		4	4		1	4			2	2	1		0			1	2	0	0
	3	0							9	9			6	12	8		7	8	4	3	5	4		4	4		1	4			2	2	1		0			1	2	0	0
	3	0							9	9			6	12	8		7	9	4	3	5	4		4	4		1	4			2	2	1		0			1	2	0	0
	3	0							9	9			6	12	8		7	9	4	3	5	4		4	4		1	4			2	2	1		0			1	2	0	0
	3	0							9	9			7	12	8		7	9	4	3	5	4		4	4		1	4			2	2	1		0			1	2	0	0
	3	0							9	9			7	12	8		7	9	4	3	5	4		4	4		1	5			2	2	1		0			1	2	0	0
	3	0							9	9			7	12	8		7	9	4	3	5	4		4	4		1	5			2	2	1		0			1	2	0	0
	4	0							9	9			7	12	8		7	9	4	3	5	4		4	4		1	5			2	2	1		0			1	2	0	0
	4	0							9	9			7	12	8		8	9	5	3	5	4		4	4		1	5			2	2	1		0			1	2	0	0
	4	0							9	9			7	12	8		8	9	5	3	5	4		4	4		1	5			2	2	1		0			1	2	0	0
	4	0							9	9			7	12	8		8	9	5	3	5	5		4	4		1	5			2	2	1		0			1	2	0	0
	4	0							9	9			7	12	8		8	9	5	3	5	5		4	4		1	5			2	2	1		0			1	2	0	0
	4	0							9	9			7	12	8		8	9	5	3	6	5		4	4		1	5			2	2	1		0			2	2	0	0
	4	0							10	9			7	13	8		8	9	5	3	6	5		4	4		1	5			2	2	1		0			2	2	0	0
	4	0							10	9			7	13	8		8	9	5	3	6	5		4	4		1	5			2	2	1		0			2	3	0	0
	4	0							10	9			7	13	8		8	9	5	3	6	5		4	4		1	5			2	2	1		0			2	3	0	0
	4	0							10	9			7	13	8		8	9	5	3	6	5		4	4		1	5			2	2	1		0			2	3	0	0
	4	0							10	9			7	13	8		8	9	5	3	6	5		4	4		1	5			2	2	1		0			2	3	0	0
	5	0							10	9			7	13	8		8	9	5	3	6	5		4	4		1	5			2	2	1		0			2	3	0	0
	5	0							10	9			7	13	8		8	9	5	3	6	5		4	4		1	5			2	2	1		0			2	4	0	0
	5	0							10	9			7	14	8		8	9	5	3	6	5		4	4		1	5			2	2	1		0			2	4	0	0
	5	0							10	9			7	14	8		8	9	5	3	6	5		4	4		1	5			2	2	1		0			2	4	0	0
	5	0							10	9			7	14	8		8	9	5	3	6	5		4	4		1	5			2	2	1		0			2	4	0	0
	5	0							10	9			7	14	8		8	9	5	3	6	5		5	4		1	6			2	2	1		0			2	4	0	0
	6	0							10	9			7	14	8		8	9	5	3	6	5		5	4		1	6			2	2	1		0			2	4	0	0
	6	0							10	9			7	14	8		8	9	5	3	6	5		5	4		1	6			2	2	1		0			2	4	0	0
	6	0							10	9			7	14	8		8	9	5	3	6	5		5	4		1	6			2	2	1		0			2	4	0	0
	6	0							10	9			7	14	8		8	9	5	3	6	5		5	4		1	6			2	2	1		0			3	4	0	0
	6	0							10	9			7	14	8		8	10	5	3	6	5		5	4		1	6			2	2	1		0			3	4	0	0
	6	0							10	9			7	15	8		8	10	5	3	6	5		5	4		1	6			2	2	1		0			3	4	0	0
	7	0							10	9			7	15	8		8	10	5	3	6	5		5	4		1	6			2	2	1		0			3	4	0	0
	7	0							10	9			7	15	8		8	10	5	3	6	5		5	4		1	6			2	2	1		0			3	5	0	0
	7	0							10	9			7	15	8		8	10	5	3	6	5		5	4		1	6			2	2	1		0			3	5	0	0
	8	0							10	9			7	15	8		8	10	5	3	6	5		5	4		1	6			2	3	1		0			3	5	0	0
	9	0							10	9			7	15	8		8	10	5	3	6	5		5	4		1	6			2	3	1		0			3	5	0	0
	9	0							10	9			7	15	8		8	10	5	3	6	5		5	4		1	6			2	3	1		0			4	5	0	0
	9	0							10	9			7	16	9		8	10	5	3	6	5		5	4		1	6			2	3	1		0			4	5	0	0
	9	0							10	9			7	16	9		8	10	5	3	6	5		5	4		1	6			2	3	1		0			4	6	0	0
	10	0							10	10			8	16	9		8	10	5	3	6	5		5	4		1	6			2	3	1		0			5	6	0	0
	10	0							10	10			8	16	9		8	10	5	3	6	5		5	5		1	6			2	3	1		0			5	6	0	0
	11	0							10	10			8	16	9		8	11	5	3	6	5		5	5		1	7			2	3	1		0			6	6	0	0
	11	0							10	10			8	16	9		8	11	5	3	6	5		5	5		1	7			2	3	1		0			6	7	0	0
	12	0							10	10			8	16	9		8	11	5	3	6	5		5	5		1	7			2	3	1		0			8	7	0	0
	17	0							10	10			8	17	9		8	11	5	3	6	5		5	5		1	7			2	3	1		0			8	7	0	0
		0							10	10			8	18	9		8	11	5	3	6	5		5	5		1	7			2	3	1		0			9	8	0	0
		0							10	10			8	18	9		8	11	5	3	6	5		5	5		1	7			3	3	1		0					0	0
		0							10	10			8	18	9		8	11	5	3	6	5		5	5		1	7			3	3	1		0					0	0
		0							10	10			8	18	9		9	11	5	3	6	5		5	5		1	7			3	3	1		0					0	0
		0							10	10			8	18	9		9	11	5	3	6	5		5	5		1	7			3	3	1		0					0	0
		0							10	10			8	18	9		9	11	5	3	6	5		5	5		1	7			3	3	1		0					0	0
		0							10	10			8	19	9		9	11	5	3	6	5		5	5		1	7			3	3	1		0					0	0
		0							10	10			8	19	9		9	11	6	3	6	5		5	5		1	7			3	3	1		0					0	0
		0							10	10			8	19	9		9	11	6	3	6	6		5	5		1	8			3	3	1		0					0	0
		0							11	10			8	20	9		9	11	6	3	6	6		6	5		2	8			3	3	1		0					0	0
		0							11	10			8	20	9		9	12	6	3	6	6		6	5		2	8			3	3	1		0					0	0
		0							11	10			8	20	9		9	12	6	3	6	6		6	5		2	8			3	3	1		0					0	0
		0							11	10			8	20	9		9	12	6	3	6	6		6	5		2	8			3	3	1		0					0	0
		0							11	10			8	21	9		9	12	6	3	6	6		6	5		2	8			3	3	1		0					0	0
		0							11	10			8	21	9		9	12	6	3	6	6		6	5		2	8			3	3	1		0					0	0
		0							11	10			8	21	9		9	13	6	3	6	6		6	5		2	9			3	3	1		0					0	0
		0							11	10			8	21	9		9	13	6	3	6	6		6	5		2	9			3	3	1		0					0	0
		0							11	10			8	22	9		9	13	6	3	6	6		6	5		2	9			3	3	1		0					0	0
		0							11	10			8	23	9		9	13	6	3	6	6		6	5		2	9			3	3	1		0					0	0
		0							11	10			8	23	9		9	13	6	3	7	6		6	5		2	9			3	3	1		0					0	0
		0							11	10			8	24	9		9	13	6	3	7	6		6	5		2	9			3	3	1		0					0	0
		0							11	10			8	26	9		9	13	6	4	7	6		6	5		2	10			3	3	1		0					0	0
		0							11	10			8		9		9	13	6	4	7	6		6	5		2	11			3	3	1		0					0	0
		0							11	10			8		9		10	13	6	4	7	6		6	5		2	12			3	3	1		0					0	0
		0							11	10			8		10		10	13	6	4	7	6		6	5		2	12			3	3	1		0					0	0
		0							11	11			8		10		10	13	6	4	7	6		6	5		2	12			3	3	1		0					0	0
		0							11	11			8		10		10	14	6	4	7	6		6	5		2	12			3	3	1		0					0	0
		0							11	11			8		10		10	14	6	4	7	6		6	5		2	12			3	3	1		0					0	0
		0							11	11			8		10		10	14	6	4	7	6		6	5		2	13			3	3	1		0					0	0
		0							11	11			8		10		10	14	6	4	7	6		6	5		2	13			3	3	1		0					0	0
		0							11	11			8		10		10	14	6	4	7	6		7	5		2	13			3	3	1		0					0	0
		0							11	11			8		10		10	14	6	4	7	6		7	5		2	14			3	3	1		0					0	0
		0							11	11			8		10		10	15	6	4	7	6		7	5		2	15			3	3	1		0					0	0
		0							11	11			8		10		10	15	6	4	7	6		7	5		2	15			3	3	1		0					0	0
		0							11	11			8		10		10	15	6	4	7	6		7	5		2	15			3	3	1		0					0	0
		0							11	11			9		10		10	15	6	4	7	6		7	5		2	16			3	3	1		0					0	0
		0							11	11			9		10		10	16	6	4	7	6		7	5		2	16			3	3	1		0					0	0
		0							11	11			9		10		10	16	6	4	7	6		7	5		2	17			3	3	1		0					0	0
		0							11	11			9		11		10	16	6	4	7	6		7	5		2	17			3	3	1		0					0	0
		0							11	11			9		11		10	16	6	4	7	6		7	5		2	18			3	3	1		0					0	0
		0							11	11			9		11		10	16	6	4	7	6		7	5		2	19			3	3	1		0					0	0
		0							11	11			9		11		10	16	6	4	7	6		7	5		2	21			3	3	1		0					0	0
		0							11	11			9		11		10	16	6	4	7	6		7	5		2	22			3	3	1		0					0	0
		0							11	11			9		11		10	16	6	4	7	6		7	5		2	22			3	3	1		0					0	0
		0							11	11			9		11		10	17	6	4	7	6		7	5		2	22			3	3	1		0					0	0
		0							11	11			9		11		10	17	7	4	7	6		7	5		2	23			3	3	1		0					0	0
		0							11	11			9		11		10	17	7	4	7	6		7	5		2	25			3	3	1		0					0	0
		0							11	11			9		11		10	17	7	4	7	6		7	5		2	25			3	3	2		0					0	0
		0							11	11			9		11		10	17	7	4	7	6		7	5		2	27			3	3	2		0					0	0
		0							11	11			9		11		10	18	7	4	7	6		7	5		2				3	3	2		0					0	0
		0							11	11			9		11		10	19	7	4	7	7		7	5		2				3	3	2		0					0	0
		0							12	11			9		11		10	19	7	4	7	7		7	5		2				3	3	2		0					0	0
		0							12	11			9		11		10	20	7	4	7	7		7	5		2				3	3	2		0					0	0
		0							12	11			9		11		10	20	7	4	7	7		7	5		2				3	3	2		0					0	0
		0							12	11			9		11		10	21	7	4	7	7		7	5		2				3	3	2		0					0	0
		0							12	11			9		11		11	21	7	4	7	7		7	5		2				3	3	2		0					0	0
		0							12	11			9		11		11	22	7	4	7	7		8	5		2				3	3	2		0					0	0
		0							12	11			9		11		11	22	7	4	7	7		8	5		2				3	3	2		0					0	0
		0							12	11			9		11		11		7	4	7	7		8	5		2				3	3	2		0					0	0
		0							12	11			9		11		11		7	4	7	7		8	5		2				3	3	2		0					0	0
		0							12	11			9		11		11		7	4	7	7		8	5		2				3	3	2		0					0	0
		0							12	11			9		11		11		7	4	8	7		8	5		2				3	3	2		0					0	0
		0							12	11			9		11		11		7	4	8	7		8	5		2				3	3	2		0					0	0
		0							12	11			9		12		11		7	4	8	7		8	5		2				3	3	2		0					0	0
		0							12	11			9		12		11		7	4	8	7		8	5		3				3	3	2		0					0	0
		0							12	11			9		12		11		7	4	8	7		8	5		3				3	3	2		0					0	0
		0							12	12			9		12		11		7	4	8	7		8	5		3				3	3	2		0					0	0
		0							12	12			10		12		11		7	4	8	7		8	5		3				3	3	2		0					0	0
		0							12	12			10		12		11		7	4	8	7		8	5		3				3	3	2		0					0	0
		0							12	12			10		12		11		7	4	8	7		8	5		3				3	3	2		0					0	0
		0							12	12			10		12		11		7	4	8	7		8	5		3				3	3	2		0					0	0
		0							12	12			10		12		11		7	4	8	7		8	5		3				3	3	2		0					0	0
		0							12	12			10		12		11		7	4	8	7		8	5		3				3	3	2		0					0	0
		0							12	12			10		12		11		7	4	8	7		8	5		3				3	3	2		0					0	0
		0							12	12			10		12		11		7	4	8	7		8	5		3				3	3	2		0					0	0
		0							12	12			10		12		11		7	4	8	7		9	6		3				3	3	2		0					0	0
		0							12	12			10		12		11		7	4	8	7		9	6		3				3	3	2		0					0	0
		0							12	12			10		13		11		7	4	8	7		9	6		3				3	3	2		0					0	0
		0							12	12			10		13		11		7	4	8	7		9	6		3				3	4	2		0					0	0
		0							12	12			10		13		11		7	4	8	7		9	6		3				4	4	2		0					0	0
		0							12	12			10		13		11		7	4	8	7		9	6		3				4	4	2		0					0	0
		0							12	12			10		13		12		7	4	8	8		9	6		3				4	4	2		0					0	0
		0							12	12			10		13		12		7	4	8	8		9	6		3				4	4	2		0					0	0
		0							12	12			10		13		12		7	4	8	8		9	6		3				4	4	2		0					0	0
		0							12	12			10		13		12		7	4	8	8		9	6		3				4	4	2		0					0	0
		0							12	12			10		13		12		7	4	8	8		9	6		3				4	4	2		0					0	0
		0							12	12			10		13		12		7	4	8	8		9	6		3				4	4	2		0					0	0
		0							12	12			10		13		12		7	4	8	8		9	6		3				4	4	2		0					0	0
		0							12	12			10		13		12		7	4	8	8		9	6		3				4	4	2		0					0	0
		0							12	12			10		13		12		7	4	8	8		9	6		3				4	4	2		0					0	0
		0							12	12			10		13		12		7	4	8	8		9	6		4				4	4	2		0					0	0
		0							12	12			10		14		12		7	4	8	8		9	6		4				4	4	2		0					0	0
		0							12	12			10		14		12		7	4	8	8		9	6		4				4	4	2		0					0	0
		0							12	12			10		14		12		7	4	8	8		9	6		4				4	4	2		0					0	0
		0							12	12			10		14		12		8	4	8	8		10	6		4				4	4	2		0					0	0
		0							12	12			10		14		12		8	4	8	8		10	6		4				4	4	2		0					0	0
		0							12	12			10		14		12		8	4	8	8		10	6		4				4	4	2		0					0	0
		0							12	12			10		14		12		8	4	8	8		10	6		4				4	4	2		0					0	0
		0							12	12			11		14		12		8	4	8	8		10	6		4				4	4	2		0					0	0
		0							12	12			11		14		12		8	4	8	8		10	6		4				4	4	2		0					0	0
		0							12	12			11		14		12		8	4	8	8		10	6		4				4	4	2		0					0	0
		0							12	12			11		14		12		8	4	8	8		10	6		4				4	4	2		0					0	0
		0							13	13			11		14		12		8	4	8	8		10	6		4				4	4	2		0					0	0
		0							13	13			11		14		12		8	4	8	8		10	6		4				4	4	2		0					0	0
		0							13	13			11		14		13		8	4	8	8		10	6		4				4	4	2		0					0	0
		0							13	13			11		15		13		8	4	8	8		10	6		4				4	4	2		0					0	0
		0							13	13			11		15		13		8	4	8	8		10	6		4				4	4	2		0					0	0
		0							13	13			11		15		13		8	4	8	8		10	6		4				4	4	2		0					0	0
		0							13	13			11		15		13		8	4	8	8		10	6		4				4	4	2		0					0	0
		0							13	13			11		15		13		8	4	8	8		10	6		4				4	4	2		0					0	0
		0							13	13			11		16		13		8	4	8	8		10	6		4				4	4	2		0					0	0
		0							13	13			11		16		13		8	4	8	8		10	6		4				4	4	3		0					0	0
		0							13	13			11		16		13		8	4	9	8		10	6		4				4	4	3		0					0	0
		0							13	13			11		16		13		8	4	9	8		11	6		4				4	4	3		0					0	0
		0							13	13			11		16		13		8	4	9	8		11	6		4				4	4	3		0					0	0
		0							13	13			11		17		13		8	4	9	8		11	6		4				4	4	3		0					0	0
		0							13	13			11		17		13		8	4	9	8		11	6		4				4	4	3		0					0	0
		0							13	13			12		17		13		8	4	9	8		11	6		4				4	4	3		0					0	0
		0							13	13			12		17		13		8	4	9	8		11	6		4				4	4	3		0					0	0
		0							13	13			12		17		13		8	4	9	8		11	6		5				4	4	3		0					0	0
		0							13	13			12		18		13		8	4	9	9		11	6		5				4	4	3		0					0	0
		0							13	13			12		18		13		8	4	9	9		11	6		5				4	4	3		0					0	0
		0							13	13			12		18		13		8	4	9	9		11	6		5				4	4	3		0					0	0
		0							13	13			12		18		14		8	4	9	9		11	6		5				4	4	3		0					0	0
		0							13	13			12		18		14		8	4	9	9		11	6		5				4	4	3		0					0	0
		0							13	13			12		18		14		8	4	9	9		11	6		5				4	4	3		0					0	0
		0							13	13			12		19		14		8	4	9	9		11	6		5				4	4	3		0					0	0
		0							13	14			12		19		14		8	4	9	9		12	6		5				4	4	3		0					0	0
		0							13	14			12		19		14		8	4	9	9		12	6		5				4	4	3		0					0	0
		0							13	14			12		21		14		8	4	9	9		12	6		5				4	4	3		0					0	0
		0							13	14			12		22		14		8	4	9	9		12	6		5				4	4	3		0					0	0
		0							13	14			13		23		15		8	4	9	9		12	6		5				4	4	3		0					0	0
		0							13	14			13		27		15		8	4	9	9		12	6		5				4	4	3		0					0	0
		0							13	14			13				15		8	4	9	9		12	6		5				4	4	3		0					0	0
		0							13	14			13				15		8	4	9	9		12	6		5				4	4	3		0					0	0
		0							13	14			13				15		8	4	9	9		12	6		5				4	4	3		0					0	0
		0							13	14			13				15		8	4	9	9		12	6		5				4	4	3		0					0	0
		0							14	14			13				15		8	4	9	9		12	6		6				4	4	3		0					0	0
		0							14	14			13				15		8	5	9	9		12	6		6				4	4	3		0					0	0
		0							14	14			13				15		8	5	9	9		13	6		6				4	4	3		0					0	0
		0							14	14			13				15		8	5	9	9		13	6		6				4	4	3		0					0	0
		0							14	14			13				15		8	5	9	9		13	6		6				4	4	3		0					0	0
		0							14	14			13				15		8	5	9	9		13	6		6				4	4	3		0					0	0
		0							14	14			13				15		8	5	9	9		13	6		6				4	4	3		0					0	0
		0							14	14			13				15		8	5	9	9		13	6		6				4	4	3		1					0	0
		0							14	14			13				15		8	5	9	9		13	6		6				4	4	3		1					0	0
		0							14	14			13				15		9	5	9	9		13	6		6				4	4	3		1					0	0
		0							14	14			13				15		9	5	9	9		13	7		6				4	4	3		1					0	0
		0							14	14			13				16		9	5	9	9		13	7		6				4	4	3		1					0	0
		0							14	14			14				16		9	5	9	9		13	7		6				5	4	3		1					0	0
		0							14	14			14				16		9	5	9	9		13	7		6				5	4	3		1					0	0
		0							14	14			14				16		9	5	9	9		14	7		6				5	4	3		1					0	0
		0							14	14			14				16		9	5	9	9		14	7		6				5	4	3		1					0	0
		0							14	14			14				16		9	5	9	9		14	7		6				5	5	3		1					0	0
		0							14	14			14				16		9	5	9	9		14	7		6				5	5	3		1					0	0
		0							14	14			14				16		9	5	10	9		14	7		6				5	5	3		1					0	0
		0							14	14			14				16		9	5	10	10		14	7		7				5	5	3		1					0	0
		0							14	14			14				17		9	5	10	10		14	7		7				5	5	3		1					0	0
		0							14	14			14				17		9	5	10	10		14	7		7				5	5	3		1					0	0
		0							14	14			14				17		9	5	10	10		14	7		7				5	5	3		1					0	0
		0							14	14			14				17		9	5	10	10		14	7		7				5	5	3		1					0	0
		0							14	14			14				18		9	5	10	10		14	7		7				5	5	3		1					0	0
		0							14	15			14				18		9	5	10	10		15	7		7				5	5	3		1					0	0
		0							14	15			14				18		9	5	10	10		15	7		7				5	5	4		1					0	0
		0							14	15			14				18		9	5	10	10		15	7		7				5	5	4		1					0	0
		0							14	15			14				18		9	5	10	10		15	7		7				5	5	4		1					0	0
		0							14	15			15				19		9	5	10	10		15	7		7				5	5	4		1					0	0
		0							14	15			15				19		9	5	10	10		15	7		7				5	5	4		1					0	0
		0							14	15			15				20		9	5	10	10		15	7		7				5	5	4		1					0	0
		0							15	15			15				20		9	5	10	10		15	7		7				5	5	4		1					0	0
		0							15	15			15				20		9	5	10	10		15	7		8				5	5	4		1					0	0
		0							15	15			15				26		9	5	10	10		15	7		8				5	5	4		1					0	0
		0							15	15			15						9	5	10	10		15	7		8				5	5	4		1					0	0
		0							15	15			15						9	5	10	10		15	7		8				5	5	4		1					0	0
		0							15	15			15						9	5	10	10		15	7		8				5	5	4		1					0	0
		0							15	15			15						9	5	10	10		15	7		8				5	5	4		1					0	0
		0							15	15			15						9	5	10	10		16	7		8				5	5	4		1					0	0
		0							15	15			15						9	5	10	10		16	7		8				5	5	4		1					0	0
		0							15	15			15						9	5	10	10		16	7		9				5	5	4		1					0	0
		0							15	15			15						9	5	10	10		16	7		9				5	5	4		1					0	0
		0							15	15			15						9	5	10	10		16	7		9				5	5	4		1					0	0
		0							15	16			15						9	5	10	10		16	7		9				5	5	4		1					0	0
		0							15	16			15						9	5	10	10		16	7		9				5	5	4		1					0	0
		0							15	16			16						9	5	10	10		16	7		9				5	5	4		1					0	0
		0							15	16			16						9	5	10	10		17	7		9				5	5	4		1					0	0
		0							15	16			16						9	5	10	11		17	7		9				6	5	4		1					0	0
		0							15	16			16						9	5	10	11		17	7		9				6	5	4		1					0	0
		0							15	16			16						9	5	10	11		18	7		9				6	5	4		1					0	0
		0							15	16			16						9	5	10	11		18	7		9				6	5	4		1					0	0
		0							15	16			16						9	5	11	11		18	7		9				6	5	4		1					0	0
		0							15	16			16						9	5	11	11		18	7		9				6	5	5		1					0	0
		0							15	16			16						9	5	11	11		18	7		9				6	5	5		1					0	0
		0							15	16			16						9	5	11	11		18	7		9				6	5	5		1					0	0
		0							15	16			17						9	5	11	11		18	7		10				6	5	5		1					0	0
		0							15	16			17						9	5	11	11		18	7		10				6	5	5		1					0	0
		0							15	16			17						9	5	11	11		19	7		10				6	5	5		1					0	0
		0							15	16			17						9	5	11	11		19	7		10				6	5	5		1					0	0
		0							15	16			17						9	5	11	11		20	7		10				6	5	5		1					0	0
		0							15	17			18						10	5	11	11		22	7		10				6	5	5		1					0	0
		0							15	17			18						10	5	11	11		23	7		10				6	5	5		1					0	0
		0							15	17			18						10	5	11	11		24	7		10				6	5	5		1					0	0
		0							15	17			18						10	5	11	11		24	7		10				6	5	6		1					0	0
		0							15	17			18						10	5	11	11			7		10				6	5	6		1					0	0
		0							15	17			19						10	5	11	11			7		10				6	5	6		1					0	0
		0							15	17			19						10	5	11	12			7		10				6	5	6		1					0	0
		0							15	17			19						10	5	11	12			7		10				6	5	6		1					0	0
		0							16	17			19						10	5	11	12			7		10				6	5	6		1					0	0
		0							16	17			19						10	5	11	12			7		10				6	6	6		1					0	0
		0							16	17			19						10	5	12	12			7		10				6	6	6		1					0	0
		0							16	18			19						10	5	12	12			7		10				6	6	6		1					0	0
		0							16	18			19						10	5	12	12			7		10				6	6	6		1					0	0
		0							16	18			19						10	5	12	12			7		10				7	6	6		1					0	0
		0							16	18			19						10	5	12	12			7		10				7	6	6		1					0	0
		0							16	18			19						10	5	12	12			7		11				7	6	6		1					0	0
		0							16	18			19						10	5	12	12			7		11				7	6	6		1					0	0
		0							16	18			20						10	5	12	12			8		11				7	6	6		1					0	0
		0							16	18			20						10	5	12	12			8		11				7	6	6		1					0	0
		0							16	18			20						10	5	12	12			8		11				7	6	6		1					0	0
		0							16	18			21						10	5	12	12			8		11				7	6	6		1					0	0
		0							16	18			22						10	5	12	12			8		11				7	6	6		2					0	0
		0							16	18			22						10	5	12	12			8		11				7	6	6		2					0	0
		0							16	18			22						10	5	12	13			8		11				7	6	6		2					0	0
		0							16	18			22						10	5	13	13			8		11				7	6	6		2					0	0
		0							16	18			22						10	5	13	13			8		11				7	6	6		2					0	0
		0							16	18			22						10	5	13	13			8		11				7	6	7		2					0	0
		0							16	18			23						10	5	13	13			8		11				8	6	7		2					0	0
		0							16	19			23						10	5	13	13			8		11				8	6	7		2					0	0
		0							16	19			23						10	5	13	13			8		11				8	6	7		2					0	0
		0							16	19			23						10	5	13	13			8		11				8	6	7		2					0	0
		0							16	19			25						10	5	13	13			8		11				8	6	7		2					0	0
		0							16	19			25						10	5	13	13			8		11				8	6	7		2					0	0
		0							16	19			27						10	5	13	13			8		12				8	6	7		2					0	0
		0							16	19									10	5	13	13			8		12				8	6	7		2					0	0
		0							16	19									10	5	13	14			8		12				8	6	7		2					0	0
		0							17	20									10	5	13	14			8		12				8	7	7		2					0	0
		0							17	20									10	5	13	14			8		12				8	7	7		2					0	0
		0							17	20									10	5	13	14			8		12				8	7	7		2					0	0
		0							17	20									10	5	13	14			8		12				8	7	7		2					0	0
		0							17	20									10	5	13	14			8		12				8	7	8		2					0	0
		0							17	20									10	5	13	14			8		12				8	7	8		2					0	0
		0							17	20									10	5	13	14			8		12				8	7	8		2					0	0
		0							17	20									11	5	13	15			8		12				8	7	8		2					0	0
		0							17	20									11	6	13	15			8		12				8	7	8		3					0	0
		0							17	20									11	6	13	15			8		12				8	7	8		3					0	0
		0							17	21									11	6	13	15			8		12				8	7	8		3					0	0
		0							17	21									11	6	13	15			8		13				8	7	8		3					0	0
		0							17	21									11	6	14	15			8		13				8	7	9		3					0	0
		0							17	21									11	6	14	15			8		13				9	7	9		3					0	0
		0							17	21									11	6	14	15			8		13				9	7	9		3					0	0
		0							17	21									11	6	14	15			8		13				9	7	10		3					0	0
		0							17	21									11	6	14	15			8		13				9	7	10		3					0	0
		0							17	21									11	6	14	15			8		13				9	8	10		3					0	0
		0							17	21									11	6	14	15			8		13				9	8	10		4					0	0
		0							17	22									11	6	14	15			8		13				9	8	11		4					0	0
		0							17	22									11	6	15	15			8		14				9	8	11		4					0	0
		0							17	22									11	6	15	15			8		14				9	8	11		4					0	0
		0							17	22									11	6	15	15			8		14				9	8	12		5					0	0
		0							17	22									11	6	15	15			8		14				9	8	13		5					0	0
		0							18	24									11	6	15	16			8		14				9	8	14		5					0	0
		0							18	25									11	6	15	16			8		14				10	8	15		5					0	0
		0							18	25									11	6	15	16			8		14				10	8			6					0	0
		0							18	30									11	6	15	16			9		14				10	9			6					0	0
		0							18										11	6	15	16			9		14				11	9			7					0	0
		0							18										11	6	16	16			9		14				11	9			7					0	0
		0							18										11	6	16	16			9		15				11	9			8					0	0
		0							18										11	6	16	16			9		15				11	9			9					0	0
		0							18										11	6	16	16			9		15				11	9			9					0	0
		0							18										11	6	16	16			9		15				11	9								0	0
		0							18										11	6	16	16			9		15				11	9								0	0
		0							18										11	6	17	16			9		16				11	9								0	0
		0							18										11	6	17	16			9		16				11	9								0	0
		0							18										12	6	17	16			9		16				12	9								0	0
		0							18										12	6	17	17			9		16				12	9								0	0
		0							18										12	6	17	17			9		16				12	9								0	0
		0							18										12	6	17	17			9		16				12	9								0	0
		0							18										12	6	17	17			9		16				12	10								0	0
		0							18										12	6	18	17			9		16				13	11								0	0
		0							18										12	6	18	17			9		16				13	11								0	0
		0							18										12	6	19	17			9		16				14	11								0	0
		0							18										12	6	19	17			9		16				14	11								0	0
		0							18										12	6	22	18			9		17				14	12								0	0
		0							18										12	6	22	18			9		17				14	12								0	0
		0							18										12	6	23	18			9		17				15	12								0	0
		0							19										12	6	23	18			9		17				15	12								0	0
		0							19										12	6	24	18			9		18				15	12								0	0
		0							19										12	6		18			9		18				16	13								0	0
		0							19										12	6		20			9		18				17	14								0	0
		0							19										12	6		21			9		18				18	18								0	0
		0							19										12	6		21			10		19				18									0	0
		0							19										12	6		21			10		19				19									0	0
		0							19										12	6		23			10		19				22									0	0
		0							19										12	6					10		19				23									0	0
		0							20										12	6					10		19				25									0	0
		0							20										13	6					10		20													0	0
		0							20										13	6					10		20													0	0
		0							20										13	6					10		20													0	0
		0							20										13	6					10		20													0	0
		0							20										13	6					10		21													0	0
		0							20										13	6					10		22													0	0
		0							20										13	6					10		23													0	0
		0							20										13	6					10		23													0	0
		0							20										13	6					10		24													0	0
		0							20										13	6					11		25													0	0
		0							20										13	6					11		25													0	0
		0							20										13	6					11		25													0	0
		0							20										13	6					11															0	0
		0							20										13	6					11															0	0
		0							20										13	6					11															0	0
		0							21										13	6					11															0	0
		0							21										13	6					11															0	0
		0							21										13	6					11															0	0
		0							21										13	6					11															0	0
		0							21										13	6					12															0	0
		0							21										13	6					12															0	0
		0							21										13	6					12															0	0
		0							21										13	6					12															0	0
		0							21										13	6					12															0	0
		0							21										13	6					12															0	0
		0							22										13	6					12															0	0
		0							22										13	6					12															0	0
		0							22										13	6					12															0	0
		0							22										13	6					13															0	0
		0							22										14	6					13															0	0
		0							22										14	6					13															0	0
		0							22										14	6					13															0	0
		0							22										14	6					13															0	0
		0							22										14	6					13															0	0
		0							22										14	6					13															0	0
		0							22										14	6					13															0	0
		0							23										14	6					13															0	0
		0							23										14	6					14															0	0
		0							23										14	6					14															0	0
		0							23										14	6					14															0	0
		0							23										14	6					14															0	0
		0							23										14	6					14															0	0
		0							23										14	6					15															0	0
		0							24										14	6					15															0	0
		0							24										14	6					15															0	0
		0							24										15	6					15															0	0
		0							24										15	6					15															0	0
		0							24										15	6					16															0	0
		0							25										15	6					16															0	0
		0							25										15	6					16															0	0
		0							25										15	6					16															0	0
		0							25										15	6					16															0	0
		0							25										15	6					17															0	0
		0							25										15	7					17															0	0
		0							26										15	7					19															0	0
		0							26										15	7					20															0	0
		0							26										15	7					20															0	0
		0							26										15	7					21															0	0
		0							27										15	7																				0	0
		0							27										16	7																				0	0
		0							28										16	7																				0	0
		0							29										16	7																				0	0
		0							29										16	7																				0	0
		0							30										16	7																				0	0
		0							34										16	7																				0	0
		0																	16	7																				0	0
		0																	16	7																				0	0
		0																	16	7																				0	0
		0																	16	7																				0	0
		0																	17	7																				0	0
		0																	17	7																				0	0
		0																	17	7																				0	0
		0																	17	7																				0	0
		0																	17	7																				0	0
		0																	17	7																				0	0
		0																	17	7																				0	0
		0																	17	7																				0	0
		0																	17	7																				0	0
		0																	17	7																				0	0
		0																	18	7																				0	0
		0																	18	7																				0	0
		0																	18	7																				0	0
		0																	18	7																				0	0
		0																	18	7																				0	0
		0																	18	7																				0	0
		0																	19	7																				0	0
		0																	19	7																				0	0
		0																	19	7																				0	0
		0																	19	7																				0	0
		0																	20	7																				0	0
		0																	20	7																				0	0
		0																	20	7																				0	0
		0																	20	7																				0	0
		0																	21	7																				0	0
		0																	22	7																				0	0
		0																	23	7																				0	0
		0																	24	7																				0	0
		0																	25	7																				0	0
		0																	26	7																				0	0
		0																		7																				0	0
		0																		7																				0	0
		0																		7																				0	0
		0																		7																				0	0
		0																		7																				0	0
		0																		7																				0	0
		0																		7																				0	0
		0																		7																				0	0
		0																		7																				0	0
		0																		7																				0	0
		0																		7																				0	0
		0																		7																				0	0
		0																		7																				0	0
		0																		7																				0	0
		0																		7																				0	0
		0																		7																				0	0
		0																		7																				0	0
		0																		7																				0	0
		0																		7																				0	0
		0																		7																				0	0
		0																		7																				0	0
		0																		7																				0	0
		0																		7																				0	0
		0																		7																				0	0
		0																		7																				0	0
		0																		7																				0	0
		0																		7																				0	0
		0																		7																				0	0
		0																		7																				0	0
		0																		7																				0	0
		0																		7																				0	0
		0																		7																				0	0
		0																		7																				0	0
		0																		7																				0	0
		0																		7																				0	0
		0																		7																				0	0
		0																		8																				0	0
		0																		8																				0	0
		0																		8																				0	0
		0																		8																				0	0
		0																		8																				0	0
		0																		8																				0	0
		0																		8																				0	0
		0																		8																				0	0
		0																		8																				0	0
		0																		8																				0	0
		0																		8																				0	0
		0																		8																				0	0
		0																		8																				0	0
		0																		8																				0	0
		0																		8																				0	0
		0																		8																				0	0
		0																		8																				0	0
		0																		8																				0	0
		0																		8																				0	0
		0																		8																				0	0
		0																		8																				0	0
		0																		8																				0	0
		0																		8																				0	0
		0																		8																				0	0
		0																		8																				0	0
		0																		8																				0	0
		0																		8																				0	0
		0																		8																				0	0
		0																		8																				0	0
		0																		8																				0	0
		0																		8																				0	0
		0																		8																				0	0
		0																		8																				0	0
		0																		8																				0	0
		0																		8																				0	0
		0																		8																				0	0
		0																		8																				0	0
		0																		8																				0	0
		0																		8																				0	0
		0																		8																				0	0
		0																		8																				0	0
		0																		8																				0	0
		0																		8																				0	0
		0																		8																				0	0
		0																		8																				0	0
		0																		8																				0	0
		0																		8																				0	0
		0																		8																				0	0
		0																		8																				0	0
		0																		8																				0	0
		0																		8																				0	0
		0																		8																				0	0
		0																		8																				0	0
		0																		8																				0	0
		0																		8																				0	0
		0																		8																				0	0
		0																		8																				0	0
		0																		8																				0	0
		0																		8																				0	0
		0																		8																				0	0
		0																		9																				0	0
		0																		9																				0	0
		0																		9																				0	0
		0																		9																				0	0
		0																		9																				0	0
		0																		9																				0	0
		0																		9																				0	0
		0																		9																				0	0
		0																		9																				0	0
		0																		9																				0	0
		0																		9																				0	0
		0																		9																				0	0
		0																		9																				0	0
		0																		9																				0	0
		0																		9																				0	0
		0																		9																				0	0
		0																		9																				0	0
		0																		9																				0	0
		0																		9																				0	0
		0																		9																				0	0
		0																		9																				0	0
		0																		9																				0	0
		0																		9																				0	0
		0																		9																				0	0
		0																		9																				0	0
		0																		9																				0	0
		0																		9																				0	0
		0																		9																				0	0
		0																		9																				0	0
		0																		9																				0	0
		0																		9																				0	0
		0																		9																				0	0
		0																		9																				0	0
		0																		9																				0	0
		0																		9																				0	0
		0																		9																				0	0
		0																		9																				0	0
		0																		9																				0	0
		0																		9																				0	0
		0																		9																				0	0
		0																		9																				0	0
		0																		9																				0	0
		0																		9																				0	0
		0																		9																				0	0
		0																		9																				0	0
		0																		9																				0	0
		0																		9																				0	0
		0																		9																				0	0
		0																		9																				0	0
		0																		9																				0	0
		0																		9																				0	0
		0																		9																				0	0
		0																		9																				0	0
		0																		9																				0	0
		0																		9																				0	0
		0																		9																				0	0
		0																		9																				0	0
		0																		9																				0	0
		0																		9																				0	0
		0																		9																				0	0
		0																		9																				0	0
		0																		9																				0	0
		0																		9																				0	0
		0																		9																				0	0
		0																		9																				0	0
		0																		9																				0	0
		0																		9																				0	0
		0																		9																				0	0
		0																		9																				0	0
		0																		9																				0	0
		0																		9																				0	0
		0																		9																				0	0
		0																		9																				0	0
		0																		9																				0	0
		0																		10																				0	0
		0																		10																				0	0
		0																		10																				0	0
		0																		10																				0	0
		0																		10																				0	0
		0																		10																				0	0
		0																		10																				0	0
		0																		10																				0	0
		0																		10																				0	0
		0																		10																				0	0
		0																		10																				0	0
		0																		10																				0	0
		0																		10																				0	0
		0																		10																				0	0
		0																		10																				0	0
		0																		10																				0	0
		0																		10																				0	0
		0																		10																				0	0
		0																		10																				0	0
		0																		10																				0	0
		0																		10																				0	0
		0																		10																				0	0
		0																		10																				0	0
		0																		10																				0	0
		0																		10																				0	0
		0																		10																				0	0
		0																		10																				0	0
		0																		10																				0	0
		0																		10																				0	0
		0																		10																				0	0
		0																		10																				0	0
		0																		10																				0	0
		0																		10																				0	0
		0																		10																				0	0
		0																		10																				0	0
		0																		10																				0	0
		0																		10																				0	0
		0																		10																				0	0
		0																		10																				0	0
		0																		10																				0	0
		0																		10																				0	0
		0																		10																				0	0
		0																		10																				0	0
		0																		10																				0	0
		0																		10																				0	0
		0																		10																				0	0
		0																		10																				0	0
		0																		10																				0	0
		0																		10																				0	0
		0																		10																				0	0
		0																		10																				0	0
		0																		11																				0	0
		0																		11																				0	0
		0																		11																				0	0
		0																		11																				0	0
		0																		11																				0	0
		0																		11																				0	0
		0																		11																				0	0
		0																		11																				0	0
		0																		11																				0	0
		0																		11																				0	0
		0																		11																				0	0
		0																		11																				0	0
		0																		11																				0	0
		0																		11																				0	0
		0																		11																				0	0
		0																		11																				0	0
		0																		11																				0	0
		0																		11																				0	0
		0																		11																				0	0
		0																		11																				0	0
		0																		11																				0	0
		0																		11																				0	0
		0																		11																				0	0
		0																		11																				0	0
		0																		11																				0	0
		0																		11																				0	0
		0																		11																				0	0
		0																		11																				0	0
		0																		11																				0	0
		0																		11																				0	0
		0																		11																				0	0
		0																		11																				0	0
		0																		11																				0	0
		0																		11																				0	0
		0																		11																				0	0
		0																		11																				0	0
		0																		11																				0	0
		0																		11																				0	0
		0																		11																				0	0
		0																		11																				0	0
		0																		11																				0	0
		0																		11																				0	0
		0																		11																				0	0
		0																		11																				0	0
		0																		11																				0	0
		0																		11																				0	0
		0																		11																				0	0
		0																		11																				0	0
		0																		11																				0	0
		0																		11																				0	0
		0																		11																				0	0
		0																		11																				0	0
		0																		11																				0	0
		0																		11																				0	0
		0																		11																				0	0
		0																		11																				0	0
		0																		11																				0	0
		0																		11																				0	0
		0																		11																				0	0
		0																		11																				0	0
		0																		11																				0	0
		0																		12																				0	0
		0																		12																				0	0
		0																		12																				0	0
		0																		12																				0	0
		0																		12																				0	0
		0																		12																				0	0
		0																		12																				0	0
		0																		12																				0	0
		0																		12																				0	0
		0																		12																				0	0
		0																		12																				0	0
		0																		12																				0	0
		0																		12																				0	0
		0																		12																				0	0
		0																		12																				0	0
		0																		12																				0	0
		0																		12																				0	0
		0																		12																				0	0
		0																		12																				0	0
		0																		12																				0	0
		0																		12																				0	0
		0																		12																				0	0
		0																		12																				0	0
		0																		12																				0	0
		0																		12																				0	0
		0																		12																				0	0
		0																		12																				0	0
		0																		12																				0	0
		0																		12																				0	0
		0																		12																				0	0
		0																		12																				0	0
		0																		12																				0	0
		0																		12																				0	0
		0																		12																				0	0
		0																		12																				0	0
		0																		12																				0	0
		0																		12																				0	0
		0																		12																				0	0
		0																		12																				0	0
		0																		12																				0	0
		0																		12																				0	0
		0																		12																				0	0
		0																		12																				0	0
		0																		12																				0	0
		0																		12																				0	0
		0																		12																				0	0
		0																		12																				0	0
		0																		13																				0	0
		0																		13																				0	0
		0																		13																				0	0
		0																		13																				0	0
		0																		13																				0	0
		0																		13																				0	0
		0																		13																				0	0
		0																		13																				0	0
		0																		13																				0	0
		0																		13																				0	0
		0																		13																				0	0
		0																		13																				0	0
		0																		13																				0	0
		0																		13																				0	0
		0																		13																				0	0
		0																		13																				0	0
		0																		13																				0	0
		0																		13																				0	0
		0																		13																				0	0
		0																		13																				0	0
		0																		13																				0	0
		0																		13																				0	0
		0																		13																				0	0
		0																		13																				0	0
		0																		13																				0	0
		0																		13																				0	0
		0																		13																				0	0
		0																		13																				0	0
		0																		13																				0	0
		0																		13																				0	0
		0																		13																				0	0
		0																		13																				0	0
		0																		13																				0	0
		0																		13																				0	0
		0																		13																				0	0
		0																		13																				0	0
		0																		14																				0	0
		0																		14																				0	0
		0																		14																				0	0
		0																		14																				0	0
		0																		14																				0	0
		0																		14																				0	0
		0																		14																				0	0
		0																		14																				0	0
		0																		14																				0	0
		0																		14																				0	0
		0																		14																				0	0
		0																		14																				0	0
		0																		14																				0	0
		0																		14																				0	0
		0																		14																				0	0
		0																		14																				0	0
		0																		14																				0	0
		0																		14																				0	0
		0																		14																				0	0
		0																		14																				0	0
		0																		14																				0	0
		0																		14																				0	0
		0																		14																				0	0
		0																		14																				0	0
		0																		14																				0	0
		0																		15																				0	0
		0																		15																				0	0
		0																		15																				0	0
		0																		15																				0	0
		0																		15																				0	0
		0																		15																				0	0
		0																		15																				0	0
		0																		15																				0	0
		0																		15																				0	0
		0																		15																				0	0
		0																		15																				0	0
		0																		15																				0	0
		0																		15																				0	0
		0																		15																				0	0
		0																		15																				0	0
		0																		15																				0	0
		0																		16																				0	0
		0																		16																				0	0
		0																		16																				0	0
		0																		16																				0	0
		0																		16																				0	0
		0																		16																				0	0
		0																		16																				0	0
		0																		16																				0	0
		0																		16																				0	0
		0																		16																				0	0
		0																		16																				0	0
		0																		16																				0	0
		0																		16																				0	0
		0																		16																				0	0
		0																		17																				0	0
		0																		17																				0	0
		0																		17																				0	0
		0																		17																				0	0
		0																		17																				0	0
		0																		17																				0	0
		0																		17																				0	0
		0																		17																				0	0
		0																		17																				0	0
		0																		18																				0	0
		0																		18																				0	0
		0																		18																				0	0
		0																		18																				0	0
		0																		18																				0	0
		0																		19																				0	0
		0																		19																				0	0
		0																		19																				0	0
		0																		19																				0	0
		0																		20																				0	0
		0																		20																				0	0
		0																		20																				0	0
		0																		20																				0	0
		0																		20																				0	0
		0																		20																				0	0
		0																		20																				0	0
		0																		20																				0	0
		0																		21																				0	0
		0																		21																				0	0
		0																		22																				0	0
		0																		22																				0	0
		0																		22																				0	0
		0																		22																				0	0
		0																		23																				0	0
		0																		23																				0	0
		0																		23																				0	0
		0																		24																				0	0
		0																		24																				0	0
		0																		24																				0	0
		0																		25																				0	0
		0																		25																				0	0
		0																		25																				0	0
		0																		29																				0	0
		0																		30																				0	0
		0																																						0	0
		0																																						0	0
		0																																						0	0
		0																																						0	0
		0																																						0	0
		0																																						0	0
		0																																						0	0
		0																																						0	0
		0																																						0	0
		0																																						0	0
		0																																						0	0
		0																																						0	0
		0																																						0	0
		0																																						0	0
		0																																						0	0
		0																																						0	0
		0																																						0	0
		0																																						0	0
		0																																						0	0
		0																																						0	0
		0																																						0	0
		0																																						0	0
		0																																						0	0
		0																																						0	0
		0																																						0	0
		0																																						0	0
		0																																						0	0
		0																																						0	0
		0																																						0	0
		0																																						0	0
		0																																						0	0
		0																																						0	0
		0																																						0	0
		0																																						0	0
		0																																						0	0
		0																																						0	0
		0																																						0	0
		0																																						0	0
		0																																						0	0
		0																																						0	0
		0																																						0	0
		0																																						0	0
		0																																						0	0
		0																																						0	0
		0																																						0	0
		0																																						0	0
		0																																						0	0
		0																																						0	0
		0																																						0	0
		0																																						0	0
		0																																						0	0
		0																																						0	0
		0																																						0	0
		0																																						0	0
		0																																						0	0
		0																																						0	0
		0																																						0	0
		0																																						0	0
		0																																						0	0
		0																																						0	0
		0																																						0	0
		0																																						0	0
		0																																						0	0
		0																																						0	0
		0																																						0	0
		0																																						0	0
		0																																						0	0
		0																																						0	0
		0																																						0	0
		0																																						0	0
		0																																						0	0
		0																																						0	0
		0																																						0	0
		0																																						0	0
		0																																						0	0
		0																																						0	0
		0																																						0	0
		0																																						0	0
		0																																						0	0
		0																																						0	0
		0																																						0	0
		0																																						0	0
		0																																						0	0
		0																																						0	0
		0																																						0	0
		0																																						0	0
		0																																						0	0
		0																																						0	0
		0																																						0	0
		0																																						0	0
		0																																						0	0
		0																																						0	0
		0																																						0	0
		0																																						0	0
		0																																						0	0
		0																																						0	0
		0																																						0	0
		0																																						0	0
		0																																						0	0
		0																																						0	0
		0																																						0	0
		0																																						0	0
		0																																						0	0
		0																																						0	0
		0																																						0	0
		0																																						0	0
		0																																						0	0
		0																																						0	0
		0																																						0	0
		0																																						0	0
		0																																						0	0
		0																																						0	0
		0																																						0	0
		0																																						0	0
		0																																						0	0
		0																																						0	0
		0																																						0	0
		0																																						0	0
		0																																						0	0
		0																																						0	0
		0																																						0	0
		0																																						0	0
		0																																						0	0
		0																																						0	0
		0																																						0	0
		0																																						0	0
		0																																						0	0
		0																																						0	0
		0																																						0	0
		0																																						0	0
		0																																						0	0
		0																																						0	0
		0																																						0	0
		0																																						0	0
		0																																						0	0
		0																																						0	0
		0																																						0	0
		0																																						0	0
		0																																						0	0
		0																																						0	0
		0																																						0	0
		0																																						0	0
		0																																						0	0
		0																																						0	0
		0																																						0	0
		0																																						0	0
		0																																						0	0
		0																																						0	0
		0																																						0	0
		0																																						0	0
		0																																						0	0
		0																																						0	0
		0																																						0	0
		0																																						0	0
		0																																						0	0
		0																																						0	0
		0																																						0	0
		0																																						0	0
		0																																						0	0
		0																																						0	0
		0																																						0	0
		0																																						0	0
		0																																						0	0
		0																																						0	0
		0																																						0	0
		0																																						0	0
		0																																						0	0
		0																																						0	0
		0																																						0	0
		0																																						0	0
		0																																						0	0
		0																																						0	0
		0																																						0	0
		0																																						0	0
		0																																						0	0
		0																																						0	0
		0																																						0	0
		0																																						0	0
		0																																						0	0
		0																																						0	0
		0																																						0	0
		0																																						0	0
		0																																						0	0
		0																																						0	0
		0																																						0	0
		0																																						0	0
		0																																						0	0
		0																																						0	0
		0																																						0	0
		0																																						0	0
		0																																						0	0
		0																																						0	0
		0																																						0	0
		0																																						0	0
		0																																						0	0
		0																																						0	0
		0																																						0	0
		0																																						0	0
		0																																						0	0
		0																																						0	0
		0																																						0	0
		0																																						0	0
		0																																						0	0
		0																																						0	0
		0																																						0	0
		0																																						0	0
		0																																						0	0
		0																																						0	0
		0																																						0	0
		0																																						0	0
		0																																						0	0
		0																																						0	0
		0																																						0	0
		0																																						0	0
		0																																						0	0
		0																																						0	0
		0																																						0	0
		0																																						0	0
		0																																						0	0
		0																																						0	0
		0																																						0	0
		0																																						0	0
		0																																						0	0
		0																																						0	0
		0																																						0	0
		0																																						0	0
		0																																						0	0
		0																																						0	0
		0																																						0	0
		0																																						0	0
		0																																						0	0
		0																																						0	0
		0																																						0	0
		0																																						0	0
		0																																						0	0
		0																																						0	0
		0																																						0	0
		0																																						0	0
		0																																						0	0
		0																																						0	0
		0																																						0	0
		0																																						0	0
		0																																						0	0
		0																																						0	0
		0																																						0	0
		0																																						0	0
		0																																						0	0
		0																																						0	0
		0																																						0	0
		0																																						0	0
		0																																						0	0
		0																																						0	0
		0																																						0	0
		0																																						0	0
		0																																						0	0
		0																																						0	0
		0																																						0	0
		0																																						0	0
		0																																						0	0
		0																																						0	0
		0																																						0	0
		0																																						0	0
		0																																						0	0
		0																																						0	0
		0																																						0	0
		0																																						0	0
		0																																						0	0
		0																																						0	0
		0																																						0	0
		0																																						0	0
		0																																						0	0
		0																																						0	0
		0																																						0	0
		0																																						0	0
		0																																						0	0
		0																																						0	0
		0																																						0	0
		0																																						0	0
		0																																						0	0
		0																																						0	0
		0																																						0	0
		0																																						0	0
		0																																						0	0
		0																																						0	0
		0																																						0	0
		0																																						0	0
		0																																						0	0
		0																																						0	0
		0																																						0	0
		0																																						0	0
		0																																						0	0
		0																																						0	0
		0																																						0	0
		0																																						0	0
		0																																						0	0
		0																																						0	0
		0																																						0	0
		0																																						0	0
		0																																						0	0
		0																																						0	0
		0																																						0	0
		0																																						0	0
		0																																						0	0
		0																																						0	0
		0																																						0	0
		0																																						0	0
		0																																						0	0
		0																																						0	0
		0																																						0	0
		0																																						0	0
		0																																						0	0
		0																																						0	0
		0																																						0	0
		0																																						0	0
		0																																						0	0
		0																																						0	0
		0																																						0	0
		0																																						0	0
		0																																						0	0
		0																																						0	0
		0																																						0	0
		0																																						0	0
		0																																						0	0
		0																																						0	0
		0																																						0	0
		0																																						0	0
		0																																						0	0
		0																																						0	0
		0																																						0	0
		0																																						0	0
		0																																						0	0
		0																																						0	0
		0																																						0	0
		0																																						0	0
		0																																						0	0
		0																																						0	0
		0																																						0	0
		0																																						0	0
		0																																						0	0
		0																																						0	0
		0																																						0	0
		0																																						0	0
		0																																						0	0
		0																																						0	0
		0																																						0	0
		0																																						0	0
		0																																						0	0
		0																																						0	0
		0																																						0	0
		0																																						0	0
		0																																						0	0
		0																																						0	0
		0																																						0	0
		0																																						0	0
		0																																						0	0
		0																																						0	0
		0																																						0	0
		0																																						0	0
		0																																						0	0
		0																																						0	0
		0																																						0	0
		0																																						0	0
		0																																						0	0
		0																																						0	0
		0																																						0	0
		0																																						0	0
		0																																						0	0
		0																																						0	0
		0																																						0	0
		0																																						0	0
		0																																						0	0
		0																																						0	0
		0																																						0	0
		0																																						0	0
		0																																						0	0
		0																																						0	0
		0																																						0	0
		0																																						0	0
		0																																						0	0
		0																																						0	0
		0																																						0	0
		0																																						0	0
		0																																						0	0
		0																																						0	0
		0																																						0	0
		0																																						0	0
		0																																						0	0
		0																																						0	0
		0																																						0	0
		0																																						0	0
		0																																						0	0
		0																																						0	0
		0																																						0	0
		0																																						0	0
		0																																						0	0
		0																																						0	0
		0																																						0	0
		0																																						0	0
		0																																						0	0
		0																																						0	0
		0																																						0	0
		0																																						0	0
		0																																						0	0
		0																																						0	0
		0																																						0	0
		0																																						0	0
		0																																						0	0
		0																																						0	0
		0																																						0	0
		0																																						0	0
		0																																						0	0
		0																																						0	0
		0																																						0	0
		0																																						0	0
		0																																						0	0
		0																																						0	0
		0																																						0	0
		0																																						0	0
		0																																						0	0
		1																																						0	0
		1																																						0	0
		1																																						0	0
		1																																						0	0
		1																																						0	0
		1																																						0	0
		1																																						0	0
		1																																						0	0
		1																																						0	0
		1																																						0	0
		1																																						0	0
		1																																						0	0
		1																																						0	0
		1																																						0	0
		1																																						0	0
		1																																						0	0
		1																																						0	0
		1																																						0	0
		1																																						0	0
		1																																						0	0
		1																																						0	0
		1																																						0	0
		1																																						0	0
		1																																						0	0
		1																																						0	0
		1																																						0	0
		1																																						0	0
		1																																						0	0
		1																																						0	0
		1																																						0	0
		1																																						0	0
		1																																						0	0
		1																																						0	0
		1																																						0	0
		1																																						0	0
		1																																						0	0
		1																																						0	0
		1																																						0	0
		1																																						0	0
		1																																						0	0
		1																																						0	0
		1																																						0	0
		1																																						0	0
		1																																						0	0
		1																																						0	0
		1																																						0	0
		1																																						0	0
		1																																						0	0
		1																																						0	0
		1																																						0	0
		1																																						0	0
		1																																						0	0
		1																																						0	0
		1																																						0	0
		1																																						0	0
		1																																						0	0
		1																																						0	0
		1																																						0	0
		1																																						0	0
		1																																						0	0
		1																																						0	0
		1																																						0	0
		1																																						0	0
		1																																						0	0
		1																																						0	0
		1																																						0	0
		1																																						0	0
		1																																						0	0
		1																																						0	0
		1																																						0	0
		1																																						0	0
		1																																						0	0
		1																																						0	0
		1																																						0	0
		1																																						0	0
		1																																						0	0
		1																																						0	0
		1																																						0	0
		1																																						0	0
		1																																						0	0
		1																																						0	0
		1																																						0	0
		1																																						0	0
		1																																						0	0
		1																																						0	0
		1																																						0	0
		1																																						0	0
		1																																						0	0
		1																																						0	0
		1																																						0	0
		1																																						0	0
		1																																						0	0
		1																																						0	0
		1																																						0	0
		1																																						0	0
		1																																						0	0
		1																																						0	0
		1																																						0	0
		1																																						0	0
		1																																						0	0
		1																																						0	0
		1																																						0	0
		1																																						0	0
		1																																						0	0
		1																																						0	0
		1																																						0	0
		1																																						0	0
		1																																						0	0
		1																																						0	0
		1																																						0	0
		1																																						0	0
		1																																						0	0
		1																																						0	0
		1																																						0	0
		1																																						0	0
		1																																						0	0
		1																																						0	0
		1																																						0	0
		1																																						0	0
		1																																						0	0
		1																																						0	0
		1																																						0	0
		1																																						0	0
		1																																						0	0
		1																																						0	0
		1																																						0	0
		1																																						0	0
		1																																						0	0
		1																																						0	0
		1																																						0	0
		1																																						0	0
		1																																						0	0
		1																																						0	0
		1																																						0	0
		1																																						0	0
		1																																						0	0
		1																																						0	0
		1																																						0	0
		1																																						0	0
		1																																						0	0
		1																																						0	0
		1																																						0	0
		1																																						0	0
		1																																						0	0
		1																																						0	0
		1																																						0	0
		1																																						0	0
		1																																						0	0
		1																																						0	0
		1																																						0	0
		1																																						0	0
		1																																						0	0
		1																																						0	0
		1																																						0	0
		1																																						0	0
		1																																						0	0
		1																																						0	0
		1																																						0	0
		1																																						0	0
		1																																						0	0
		1																																						0	0
		1																																						0	0
		1																																						0	0
		1																																						0	0
		1																																						0	0
		1																																						0	0
		1																																						0	0
		1																																						0	0
		1																																						0	0
		1																																						0	0
		1																																						0	0
		1																																						0	0
		1																																						0	0
		1																																						0	0
		1																																						0	0
		1																																						0	0
		1																																						0	0
		1																																						0	0
		1																																						0	0
		1																																						0	0
		1																																						0	0
		1																																						0	0
		1																																						0	0
		1																																						0	0
		1																																						0	0
		1																																						0	0
		1																																						0	0
		1																																						0	0
		1																																						0	0
		1																																						0	0
		1																																						0	0
		1																																						0	0
		1																																						0	0
		1																																						0	0
		1																																						0	0
		1																																						0	0
		1																																						0	0
		1																																						0	0
		1																																						0	0
		1																																						0	0
		1																																						0	0
		1																																						0	0
		1																																						0	0
		1																																						0	0
		1																																						0	0
		1																																						0	0
		1																																						0	0
		1																																						0	0
		1																																						0	0
		1																																						0	0
		1																																						0	0
		1																																						0	0
		1																																						0	0
		1																																						0	0
		1																																						0	0
		1																																						0	0
		1																																						0	0
		1																																						0	0
		1																																						0	0
		1																																						0	0
		1																																						0	0
		1																																						0	0
		1																																						0	0
		1																																						0	0
		1																																						0	0
		1																																						0	0
		1																																						0	0
		1																																						0	0
		1																																						0	0
		1																																						0	0
		1																																						0	0
		1																																						0	0
		1																																						0	0
		1																																						0	0
		1																																						0	0
		1																																						0	0
		1																																						0	0
		1																																						0	0
		1																																						0	0
		1																																						0	0
		1																																						0	0
		1																																						0	0
		1																																						0	0
		1																																						0	0
		1																																						0	0
		1																																						0	0
		1																																						0	0
		1																																						0	0
		1																																						0	0
		1																																						0	0
		1																																						0	0
		1																																						0	0
		1																																						0	0
		1																																						0	0
		1																																						0	0
		1																																						0	0
		1																																						0	0
		1																																						0	0
		1																																						0	0
		1																																						0	0
		1																																						0	0
		1																																						0	0
		1																																						0	0
		1																																						0	0
		1																																						0	0
		1																																						0	0
		1																																						0	0
		1																																						0	0
		1																																						0	0
		1																																						0	0
		1																																						0	0
		1																																						0	0
		1																																						0	0
		1																																						0	0
		1																																						0	0
		1																																						0	0
		1																																						0	0
		1																																						0	0
		1																																						0	0
		1																																						0	0
		1																																						0	0
		1																																						0	0
		1																																						0	0
		1																																						0	0
		1																																						0	0
		1																																						0	0
		1																																						0	0
		1																																						0	0
		1																																						0	0
		1																																						0	0
		1																																						0	0
		1																																						0	0
		1																																						0	0
		1																																						0	0
		1																																						0	0
		1																																						0	0
		1																																						0	0
		1																																						0	0
		1																																						0	0
		1																																						0	0
		1																																						0	0
		1																																						0	0
		1																																						0	0
		1																																						0	0
		1																																						0	0
		1																																						0	0
		1																																						0	0
		1																																						0	0
		1																																						0	0
		1																																						0	0
		1																																						0	0
		1																																						0	0
		1																																						0	0
		1																																						0	0
		1																																						0	0
		1																																						0	0
		1																																						0	0
		1																																						0	0
		1																																						0	0
		1																																						0	0
		1																																						0	0
		1																																						0	0
		1																																						0	0
		1																																						0	0
		1																																						0	0
		1																																						0	0
		1																																						0	0
		1																																						0	0
		1																																						0	0
		1																																						0	0
		1																																						0	0
		1																																						0	0
		1																																						0	0
		1																																						0	0
		1																																						0	0
		1																																						0	0
		1																																						0	0
		1																																						0	0
		1																																						0	0
		1																																						0	0
		1																																						0	0
		1																																						0	0
		1																																						0	0
		1																																						0	0
		1																																						0	0
		1																																						0	0
		1																																						0	0
		1																																						0	0
		1																																						0	0
		1																																						0	0
		1																																						0	0
		1																																						0	0
		1																																						0	0
		1																																						0	0
		1																																						0	0
		1																																						0	0
		1																																						0	0
		1																																						0	0
		1																																						0	0
		1																																						0	0
		1																																						0	0
		1																																						0	0
		1																																						0	0
		1																																						0	0
		1																																						0	0
		1																																						0	0
		1																																						0	0
		1																																						0	0
		1																																						0	0
		1																																						0	0
		1																																						0	0
		1																																						0	0
		1																																						0	0
		1																																						0	0
		1																																						0	0
		1																																						0	0
		1																																						0	0
		1																																						0	0
		1																																						0	0
		1																																						0	0
		1																																						0	0
		1																																						0	0
		1																																						0	0
		1																																						0	0
		1																																						0	0
		1																																						0	0
		1																																						0	0
		1																																						0	0
		1																																						0	0
		1																																						0	0
		1																																						0	0
		1																																						0	0
		1																																						0	0
		1																																						0	0
		1																																						0	0
		1																																						0	0
		1																																						0	0
		1																																						0	0
		1																																						0	0
		1																																						0	0
		1																																						0	0
		1																																						0	0
		1																																						0	0
		1																																						0	0
		1																																						0	0
		1																																						0	0
		1																																						0	0
		1																																						0	0
		1																																						0	0
		1																																						0	0
		1																																						0	0
		1																																						0	0
		1																																						0	0
		1																																						0	0
		1																																						0	0
		1																																						0	0
		1																																						0	0
		1																																						0	0
		1																																						0	0
		1																																						0	0
		1																																						0	0
		1																																						0	0
		1																																						0	0
		1																																						0	0
		1																																						0	0
		1																																						0	0
		1																																						0	0
		1																																						0	0
		1																																						0	0
		1																																						0	0
		1																																						0	0
		1																																						0	0
		1																																						0	0
		1																																						0	0
		1																																						0	0
		1																																						0	0
		1																																						0	0
		1																																						0	0
		1																																						0	0
		1																																						0	0
		1																																						0	0
		1																																						0	0
		1																																						0	0
		1																																						0	0
		1																																						0	0
		1																																						0	0
		1																																						0	0
		1																																						0	0
		1																																						0	0
		1																																						0	0
		1																																						0	0
		1																																						0	0
		1																																						0	0
		1																																						0	0
		1																																						0	0
		1																																						0	0
		1																																						0	0
		1																																						0	0
		1																																						0	0
		1																																						0	0
		1																																						0	0
		1																																						0	0
		1																																						0	0
		1																																						0	0
		1																																						0	0
		1																																						0	0
		1																																						0	0
		1																																						0	0
		1																																						0	0
		1																																						0	0
		1																																						0	0
		1																																						0	0
		1																																						0	0
		1																																						0	0
		1																																						0	0
		1																																						0	0
		1																																						0	0
		1																																						0	0
		1																																						0	0
		1																																						0	0
		1																																						0	0
		1																																						0	0
		1																																						0	0
		1																																						0	0
[truncated: 8,784 more rows]
[truncated: 2 more columns]

## Sheet: Figure 2
Figure 2a									Figure 2b																						Figure 2c										Figure 2d
CAAs/tumour			Metastases at indicated sites							PRCA					NSCLC					PANC					CRCA						Top panel	Gain_20q	Gain_5p	Loss_22q	Gain_16p	Gain_13q	Loss_3p	Loss_10q	Gain_7p		Data are provided in Suppl. Table S3.
	Primary	All metastases	Lung	Lymph node	Bone	Liver	Brain			Prim	Met	Prim	Met		Prim	Met	Prim	Met		Prim	Met	Prim	Met		Prim	Met	Prim	Met			Primary	7.6985	9.47012	10.7264	5.74972	4.8317	6.12015	8.66484	11.9665
n=	5778	4424	567	905	326	1085	171		CAA	n_positive	n_positive	n_total	n_total	freq_diff_met_prim	n_positive	n_positive	n_total	n_total	freq_diff_met_prim	n_positive	n_positive	n_total	n_total	freq_diff_met_prim	n_positive	n_positive	n_total	n_total	freq_diff_met_prim		Liver met	20	13.5484	17.6037	11.0599	15.2074	9.49309	11.4286	13.8249
	0	0	0	0	0	0	0		Gain_1p	5	6	394	323	0.0058855	19	12	996	672	-0.00121916	1	3	298	204	0.0113502	3	2	518	489	-0.00170153		Liver prim/met diff	12.3015	4.07826	6.87732	5.31019	10.3757	3.37294	2.76373	1.85838
	0	0	0	0	0	0	0		Loss_1p	12	25	394	323	0.0469425	35	53	996	672	0.0437285	17	26	298	204	0.070404	61	78	518	489	0.0417486		LN met	9.83425	16.2431	14.5856	9.83425	4.30939	8.50829	9.50276	13.2597
	0	0	0	0	0	0	0		Gain_1q	11	29	394	323	0.0618645	124	122	996	672	0.0570496	16	12	298	204	0.00513225	21	28	518	489	0.0167192		LN prim/met diff	2.13575	6.77297	3.85927	4.08454	-0.522304	2.38814	0.837921	1.29317
	0	0	0	0	0	0	0		Loss_1q	6	10	394	323	0.0157313	11	11	996	672	0.00532487	5	6	298	204	0.0126332	18	15	518	489	-0.00407419		Lung met	13.0511	10.4056	9.87654	7.93651	8.64198	7.23104	9.52381	10.2293
	0	0	0	0	0	0	0		Gain_2p	5	21	394	323	0.0523251	14	14	996	672	0.00677711	3	1	298	204	-0.00516515	1	6	518	489	0.0103394		Lung prim/met diff	5.35264	0.93552	-0.849822	2.18679	3.81028	1.11089	0.858968	-1.73722
	0	0	0	0	0	0	0		Loss_2p	3	4	394	323	0.00476969	12	14	996	672	0.00878514	8	10	298	204	0.022174	10	11	518	489	0.00318987		Bone met	9.81595	11.0429	19.9387	14.4172	1.84049	8.28221	8.58896	11.6564
	0	0	0	0	0	0	0		Gain_2q	4	1	394	323	-0.00705631	7	15	996	672	0.0152933	1	8	298	204	0.03586	2	6	518	489	0.00840893		Bone prim/met diff	2.11745	1.57282	9.21229	8.66746	-2.99121	2.16206	-0.0758843	-0.310059
	0	0	0	0	0	0	0		Loss_2q	3	30	394	323	0.085265	32	25	996	672	0.00507387	9	8	298	204	0.00901434	6	11	518	489	0.0109119		Brain met	17.5439	37.4269	14.6199	8.18713	7.01754	26.3158	23.9766	28.655
	0	0	0	0	0	0	0		Gain_3p	6	15	394	323	0.0312112	9	5	996	672	-0.00159567	0	1	298	204	0.00490196	2	6	518	489	0.00840893		Brain prim/met diff	9.84536	27.9568	3.89352	2.43742	2.18585	20.1956	15.3118	16.6885
	0	0	0	0	0	0	1		Loss_3p	2	7	394	323	0.0165957	72	94	996	672	0.0675918	16	16	298	204	0.0247401	18	29	518	489	0.0245557		Bottom panel	Gain_20q	Gain_5p	Loss_22q	Gain_16p	Gain_13q	Loss_3p	Loss_10q	Gain_7p
	0	0	0	0	0	0	1		Gain_3q	15	42	394	323	0.0919599	84	88	996	672	0.046615	13	14	298	204	0.0250033	10	18	518	489	0.0175048		GBM	13.3898	3.22034	22.0339	2.54237	0.508475	3.72881	63.7288	55.0847
	0	0	0	0	0	0	1		Loss_3q	8	9	394	323	0.00755921	30	20	996	672	-0.000358577	6	8	298	204	0.0190815	4	7	518	489	0.00659292		LGG	3.41556	1.51803	5.6926	0.56926	0.189753	2.27704	12.334	11.3852
	0	0	0	0	0	0	2		Gain_4p	17	24	394	323	0.0311562	61	44	996	672	0.00423121	20	21	298	204	0.0358271	12	15	518	489	0.00750882
	0	0	0	0	0	0	2		Loss_4p	10	25	394	323	0.0520187	38	46	996	672	0.0302998	17	3	298	204	-0.0423411	17	26	518	489	0.0203512
	0	0	0	0	0	0	2		Gain_4q	2	11	394	323	0.0289796	8	10	996	672	0.00684882	2	4	298	204	0.0128964	1	6	518	489	0.0103394
	0	0	0	0	0	0	2		Loss_4q	8	26	394	323	0.0601908	52	54	996	672	0.0281483	11	27	298	204	0.0954402	37	75	518	489	0.0819457
	0	0	0	0	0	0	2		Gain_5p	13	60	394	323	0.152764	238	204	996	672	0.0646156	9	18	298	204	0.058034	44	42	518	489	0.000947486
	0	0	0	0	0	0	3		Loss_5p	11	9	394	323	-5.50046e-05	6	7	996	672	0.00439257	15	5	298	204	-0.0258258	9	9	518	489	0.00103039
	0	0	0	0	0	0	3		Gain_5q	3	28	394	323	0.0790731	34	33	996	672	0.0149706	10	8	298	204	0.00565864	6	9	518	489	0.0068219
	0	0	0	0	0	0	3		Loss_5q	17	13	394	323	-0.00289953	58	50	996	672	0.0161718	20	9	298	204	-0.0229964	39	42	518	489	0.0106
	0	0	0	0	0	0	3		Gain_6p	1	11	394	323	0.0315177	47	40	996	672	0.0123351	4	4	298	204	0.00618502	8	27	518	489	0.0397707
	0	0	0	0	0	0	3		Loss_6p	31	31	394	323	0.017295	52	30	996	672	-0.00756598	31	37	298	204	0.0773457	32	30	518	489	-0.000426369
	0	0	0	0	0	0	3		Gain_6q	0	2	394	323	0.00619195	7	6	996	672	0.00190046	0	2	298	204	0.00980392	4	8	518	489	0.00863791
	0	0	0	0	0	0	3		Loss_6q	14	30	394	323	0.0573463	111	141	996	672	0.0983756	15	28	298	204	0.0869193	20	33	518	489	0.0288746
	0	0	0	0	0	0	3		Gain_7p	33	45	394	323	0.0555625	146	147	996	672	0.0721637	23	24	298	204	0.0404659	59	97	518	489	0.0844644
	0	0	0	0	0	0	3		Loss_7p	7	10	394	323	0.0131933	9	5	996	672	-0.00159567	4	2	298	204	-0.0036189	3	2	518	489	-0.00170153
	0	0	0	0	0	0	3		Gain_7q	8	27	394	323	0.0632868	47	50	996	672	0.027216	5	4	298	204	0.00282932	24	38	518	489	0.0313776
	0	0	0	0	0	0	4		Loss_7q	8	7	394	323	0.00136726	19	21	996	672	0.0121737	6	17	298	204	0.0631991	4	4	518	489	0.000457951
	0	0	0	0	0	0	4		Gain_8p	1	8	394	323	0.0222297	3	6	996	672	0.00591652	0	0	298	204	0	2	0	518	489	-0.003861
	0	0	0	0	0	0	4		Loss_8p	72	130	394	323	0.219736	115	150	996	672	0.107752	19	26	298	204	0.0636926	138	188	518	489	0.118049
	0	0	0	0	0	0	4		Gain_8q	82	141	394	323	0.228411	178	153	996	672	0.0489637	13	35	298	204	0.127944	97	126	518	489	0.07041
	0	0	0	0	0	0	5		Loss_8q	4	7	394	323	0.0115195	9	13	996	672	0.0103091	4	0	298	204	-0.0134228	9	2	518	489	-0.0132845
	0	0	0	0	0	0	5		Gain_9p	1	8	394	323	0.0222297	14	19	996	672	0.0142176	1	3	298	204	0.0113502	10	18	518	489	0.0175048
	0	0	0	0	0	0	5		Loss_9p	27	53	394	323	0.0955588	121	136	996	672	0.080895	43	53	298	204	0.115509	30	26	518	489	-0.00474532
	0	0	0	0	0	0	5		Gain_9q	17	46	394	323	0.0992677	49	44	996	672	0.0162794	13	15	298	204	0.0299053	20	23	518	489	0.00842473
	0	0	0	0	0	0	5		Loss_9q	3	7	394	323	0.0140576	30	37	996	672	0.024939	3	6	298	204	0.0193447	6	16	518	489	0.0211368
	0	0	0	0	0	0	5		Gain_10p	1	1	394	323	0.000557904	13	21	996	672	0.0181978	5	1	298	204	-0.0118766	2	9	518	489	0.0145439
	0	0	0	0	0	0	5		Loss_10p	7	31	394	323	0.0782087	14	27	996	672	0.0261223	6	13	298	204	0.0435913	9	5	518	489	-0.00714957
	0	0	0	0	0	0	5		Gain_10q	1	6	394	323	0.0160378	10	11	996	672	0.00632889	3	2	298	204	-0.000263193	2	4	518	489	0.00431896
	0	0	0	0	0	0	5		Loss_10q	17	43	394	323	0.0899797	59	60	996	672	0.0300488	12	19	298	204	0.0528688	25	43	518	489	0.039672
	0	0	0	0	0	0	6		Gain_11p	7	10	394	323	0.0131933	27	27	996	672	0.0130701	3	4	298	204	0.00954073	17	28	518	489	0.0244412
	0	0	0	0	0	0	6		Loss_11p	23	31	394	323	0.0375996	43	52	996	672	0.0342083	12	10	298	204	0.00875115	14	10	518	489	-0.00657713
	0	0	0	0	1	0	6		Gain_11q	3	15	394	323	0.0388254	22	42	996	672	0.0404116	0	6	298	204	0.0294118	5	9	518	489	0.0087524
	0	0	0	0	1	0	6		Loss_11q	9	13	394	323	0.017405	18	29	996	672	0.0250825	16	10	298	204	-0.00467167	19	26	518	489	0.0164902
	0	0	0	0	1	0	6		Gain_12p	5	11	394	323	0.0213654	55	40	996	672	0.00430293	23	24	298	204	0.0404659	33	27	518	489	-0.00849184
	0	0	0	0	1	0	6		Loss_12p	20	35	394	323	0.0575977	44	37	996	672	0.0108828	8	5	298	204	-0.00233583	9	6	518	489	-0.00510458
	0	0	0	0	1	0	6		Gain_12q	7	15	394	323	0.0286731	9	22	996	672	0.023702	7	6	298	204	0.00592183	4	6	518	489	0.00454793
	0	0	0	0	1	0	6		Loss_12q	14	21	394	323	0.0294825	27	27	996	672	0.0130701	12	6	298	204	-0.0108567	14	21	518	489	0.0159178
	0	0	0	0	1	0	6		Gain_13q	1	1	394	323	0.000557904	4	12	996	672	0.0138411	25	23	298	204	0.0288525	180	221	518	489	0.104452
	0	0	0	0	1	0	7		Loss_13q	32	77	394	323	0.157172	147	190	996	672	0.135148	12	16	298	204	0.0381629	0	3	518	489	0.00613497
	0	0	0	0	1	0	7		Gain_14q	5	26	394	323	0.067805	52	60	996	672	0.0370769	18	24	298	204	0.0572444	5	10	518	489	0.0107974
	0	0	0	0	1	0	7		Loss_14q	1	9	394	323	0.0253257	19	22	996	672	0.0136618	7	9	298	204	0.0206277	69	84	518	489	0.0385745
	0	0	0	0	1	0	7		Gain_15q	0	2	394	323	0.00619195	11	17	996	672	0.0142534	7	10	298	204	0.0255297	7	9	518	489	0.00489139
	0	0	0	0	1	0	7		Loss_15q	7	51	394	323	0.140128	84	107	996	672	0.0748888	13	22	298	204	0.064219	70	70	518	489	0.00801415
	0	0	0	0	1	0	7		Gain_16p	11	60	394	323	0.15784	92	51	996	672	-0.0164766	6	12	298	204	0.0386893	11	22	518	489	0.0237543
	0	0	0	0	1	0	7		Loss_16p	2	4	394	323	0.00730776	19	17	996	672	0.00622131	8	11	298	204	0.0270759	8	15	518	489	0.0152308
	0	0	0	0	1	0	7		Gain_16q	1	2	394	323	0.00365388	14	15	996	672	0.0082652	3	5	298	204	0.0144427	13	11	518	489	-0.00260164
	0	0	0	0	1	0	7		Loss_16q	84	137	394	323	0.210951	66	89	996	672	0.0661754	4	9	298	204	0.0306948	10	13	518	489	0.00727985
	0	0	0	0	1	0	8		Gain_17p	8	3	394	323	-0.0110166	10	5	996	672	-0.00259968	5	4	298	204	0.00282932	9	3	518	489	-0.0112395
	0	0	0	0	1	0	8		Loss_17p	20	74	394	323	0.178341	114	128	996	672	0.0760184	16	24	298	204	0.0639558	88	89	518	489	0.0121199
	0	0	0	0	1	0	8		Gain_17q	8	24	394	323	0.0539988	57	84	996	672	0.0677711	9	16	298	204	0.04823	27	16	518	489	-0.0194037
	0	0	0	0	1	0	8		Loss_17q	2	6	394	323	0.0134997	6	2	996	672	-0.00304791	3	4	298	204	0.00954073	16	11	518	489	-0.00839314
	0	0	0	0	1	0	8		Gain_18p	11	24	394	323	0.0463846	43	46	996	672	0.0252797	13	18	298	204	0.0446111	15	35	518	489	0.0426171
	0	0	0	0	1	0	8		Loss_18p	1	17	394	323	0.0500935	17	18	996	672	0.00971744	4	4	298	204	0.00618502	15	20	518	489	0.0119423
	0	0	0	0	1	0	8		Gain_18q	1	2	394	323	0.00365388	6	6	996	672	0.00290448	2	3	298	204	0.00799447	1	1	518	489	0.000114488
	0	0	0	0	1	0	8		Loss_18q	36	72	394	323	0.13154	100	85	996	672	0.0260865	40	44	298	204	0.0814581	90	129	518	489	0.0900585
	0	0	0	0	1	0	8		Gain_19p	18	9	394	323	-0.0178215	28	23	996	672	0.00611374	15	12	298	204	0.00848796	22	16	518	489	-0.00975121
	0	0	0	0	1	0	8		Loss_19p	10	26	394	323	0.0551146	62	65	996	672	0.0344772	7	20	298	204	0.0745493	14	29	518	489	0.0322777
	0	0	0	0	1	0	9		Gain_19q	3	13	394	323	0.0326335	25	34	996	672	0.0254948	9	11	298	204	0.0237202	7	13	518	489	0.0130714
	0	0	0	0	2	0	9		Loss_19q	6	8	394	323	0.00953938	24	25	996	672	0.013106	10	5	298	204	-0.00904724	13	15	518	489	0.00557832
	0	0	0	0	2	0	9		Gain_20p	1	5	394	323	0.0129418	20	18	996	672	0.00670539	3	2	298	204	-0.000263193	23	38	518	489	0.0333081
	0	0	0	0	2	0	9		Loss_20p	15	26	394	323	0.0424243	36	61	996	672	0.0546292	19	20	298	204	0.0342808	49	47	518	489	0.00151992
	0	0	0	0	2	0	9		Gain_20q	10	29	394	323	0.0644026	48	60	996	672	0.0410929	18	19	298	204	0.0327346	127	178	518	489	0.118834
	0	0	0	0	2	0	9		Loss_20q	3	5	394	323	0.00786566	7	14	996	672	0.0138052	0	3	298	204	0.0147059	1	0	518	489	-0.0019305
	0	0	0	0	2	0	9		Gain_21q	20	19	394	323	0.00806211	63	60	996	672	0.0260327	5	7	298	204	0.0175352	14	21	518	489	0.0159178
	0	0	0	0	2	0	9		Loss_21q	4	20	394	323	0.0517672	39	73	996	672	0.0694743	26	28	298	204	0.0500066	48	66	518	489	0.0423052
	0	0	0	0	2	0	9		Gain_22q	9	14	394	323	0.020501	53	29	996	672	-0.0100581	3	14	298	204	0.0585603	7	9	518	489	0.00489139
	0	0	0	0	2	0	9		Loss_22q	14	57	394	323	0.140938	59	85	996	672	0.0672511	29	28	298	204	0.0399395	62	85	518	489	0.054133
	0	0	0	0	2	0	9
	0	0	0	0	2	0	9
	0	0	0	0	2	0	9
	0	0	0	0	2	0	10
	0	0	0	0	2	0	10
	0	0	0	0	2	0	10
	0	0	0	0	2	0	10
	0	0	0	0	2	0	10
	0	0	0	0	2	0	10
	0	0	0	0	2	0	10
	0	0	1	0	2	0	10
	0	0	1	0	2	0	10
	0	0	1	0	2	0	10
	0	0	1	0	2	0	10
	0	0	1	0	2	0	10
	0	0	1	0	2	0	10
	0	0	1	0	2	0	11
	0	0	1	0	2	0	11
	0	0	1	0	2	0	11
	0	0	1	0	2	0	11
	0	0	1	0	2	0	11
	0	0	1	0	2	0	11
	0	0	1	0	2	0	11
	0	0	1	0	3	0	11
	0	0	1	0	3	0	11
	0	0	1	0	3	0	11
	0	0	1	0	3	0	11
	0	0	1	0	3	0	11
	0	0	1	0	3	0	11
	0	0	1	0	3	0	11
	0	0	1	0	3	0	11
	0	0	1	0	3	0	12
	0	0	1	0	3	0	12
	0	0	1	0	3	0	12
	0	0	1	0	3	0	12
	0	0	1	0	3	0	12
	0	0	1	0	3	0	12
	0	0	1	0	3	0	12
	0	0	1	0	3	0	12
	0	0	1	0	3	0	12
	0	0	1	0	3	0	12
	0	0	1	0	3	1	12
	0	0	1	0	3	1	12
	0	0	1	0	3	1	12
	0	0	1	0	3	1	13
	0	0	1	0	3	1	13
	0	0	1	0	3	1	13
	0	0	1	0	3	1	13
	0	0	1	0	3	1	13
	0	0	1	0	3	1	13
	0	0	1	0	3	1	13
	0	0	1	0	3	1	13
	0	0	1	0	3	1	13
	0	0	1	0	3	1	13
	0	0	1	0	3	1	13
	0	0	1	0	3	1	13
	0	0	1	0	3	1	13
	0	0	1	0	3	1	14
	0	0	1	0	3	1	14
	0	0	1	0	3	1	14
	0	0	1	0	4	1	14
	0	0	1	0	4	1	14
	0	0	1	0	4	1	14
	0	0	1	0	4	1	14
	0	0	1	0	4	1	14
	0	0	1	0	4	1	14
	0	0	1	0	4	1	15
	0	0	1	0	4	1	15
	0	0	1	0	4	1	15
	0	0	1	0	4	1	15
	0	0	1	0	4	1	15
	0	0	1	0	4	1	15
	0	0	1	0	4	1	15
	0	0	1	0	4	1	15
	0	0	1	0	4	1	15
	0	0	1	0	4	1	16
	0	0	1	0	4	1	16
	0	0	1	0	4	1	16
	0	0	1	0	4	1	16
	0	0	1	0	4	1	16
	0	0	1	0	4	1	16
	0	0	2	0	4	1	17
	0	0	2	0	4	1	17
	0	0	2	0	5	1	17
	0	0	2	0	5	1	17
	0	0	2	0	5	1	17
	0	0	2	0	5	1	17
	0	0	2	0	5	1	18
	0	0	2	1	5	1	18
	0	0	2	1	5	1	18
	0	0	2	1	5	1	18
	0	0	2	1	5	1	19
	0	0	2	1	5	1	19
	0	0	2	1	5	1
	0	0	2	1	5	1
	0	0	2	1	5	1
	0	0	2	1	5	1
	0	0	2	1	5	1
	0	0	2	1	5	1
	0	0	2	1	5	1
	0	0	2	1	5	1
	0	0	2	1	5	1
	0	0	2	1	5	1
	0	0	2	1	5	1
	0	0	2	1	5	1
	0	0	2	1	5	1
	0	0	2	1	5	1
	0	0	2	1	5	1
	0	0	2	1	5	1
	0	0	2	1	5	1
	0	0	2	1	5	1
	0	0	2	1	5	1
	0	0	2	1	5	1
	0	0	2	1	6	1
	0	0	2	1	6	1
	0	0	2	1	6	1
	0	0	2	1	6	2
	0	0	2	1	6	2
	0	0	2	1	6	2
	0	0	2	1	6	2
	0	0	2	1	6	2
	0	0	2	1	6	2
	0	0	2	1	6	2
	0	0	2	1	6	2
	0	0	2	1	6	2
	0	0	2	1	6	2
	0	0	2	1	6	2
	0	0	2	1	6	2
	0	0	2	1	6	2
	0	0	2	1	7	2
	0	0	2	1	7	2
	0	0	2	1	7	2
	0	0	2	1	7	2
	0	0	2	1	7	2
	0	0	2	1	7	2
	0	0	2	1	7	2
	0	0	2	1	7	2
	0	0	2	1	7	2
	0	0	2	1	7	2
	0	0	2	1	7	2
	0	0	2	1	7	2
	0	0	2	1	7	2
	0	0	2	1	7	2
	0	0	2	1	7	2
	0	0	2	1	7	2
	0	0	3	1	7	2
	0	0	3	1	7	2
	0	0	3	1	7	2
	0	0	3	1	7	2
	0	0	3	1	7	2
	0	0	3	1	7	2
	0	0	3	1	7	2
	0	0	3	1	7	2
	0	0	3	1	7	2
	0	0	3	1	7	2
	0	0	3	1	7	2
	0	0	3	1	7	2
	0	0	3	1	7	2
	0	0	3	1	7	2
	0	0	3	1	7	2
	0	0	3	1	7	2
	0	0	3	1	8	2
	0	0	3	1	8	2
	0	0	3	1	8	2
	0	0	3	1	8	2
	0	0	3	1	8	2
	0	0	3	1	8	2
	0	0	3	1	8	2
	0	0	3	1	8	2
	0	0	3	1	8	2
	0	0	3	1	8	2
	0	0	3	1	8	2
	0	0	3	1	8	2
	0	0	3	1	8	2
	0	0	3	1	8	2
	0	0	3	1	8	2
	0	0	3	1	8	2
	0	0	3	1	8	2
	0	0	3	1	8	2
	0	0	3	1	8	2
	0	0	3	2	8	2
	0	0	3	2	8	2
	0	0	3	2	9	2
	0	0	3	2	9	2
	0	0	3	2	9	2
	0	0	3	2	9	2
	0	0	3	2	9	2
	0	0	4	2	9	2
	0	0	4	2	9	2
	0	0	4	2	9	2
	0	0	4	2	9	2
	0	0	4	2	9	2
	0	0	4	2	9	2
	0	0	4	2	9	2
	0	0	4	2	10	2
	0	0	4	2	10	2
	0	0	4	2	10	2
	0	0	4	2	10	2
	0	0	4	2	10	2
	0	0	4	2	10	2
	0	0	4	2	10	2
	0	0	4	2	10	2
	0	0	4	2	10	2
	0	0	4	2	10	2
	0	0	4	2	10	2
	0	0	4	2	10	2
	0	0	4	2	11	2
	0	0	4	2	11	3
	0	0	4	2	11	3
	0	0	4	2	11	3
	0	0	4	2	11	3
	0	0	4	2	11	3
	0	0	4	2	11	3
	0	0	4	2	11	3
	0	0	4	2	11	3
	0	0	4	2	11	3
	0	0	4	2	11	3
	0	0	4	2	11	3
	0	0	4	2	12	3
	0	0	4	2	12	3
	0	0	4	2	12	3
	0	0	4	2	12	3
	0	0	4	2	12	3
	0	0	4	2	12	3
	0	0	4	2	12	3
	0	0	4	2	12	3
	0	0	4	2	12	3
	0	0	4	2	12	3
	0	0	4	2	12	3
	0	0	4	2	12	3
	0	0	4	2	13	3
	0	0	4	2	13	3
	0	0	4	2	13	3
	0	0	4	2	13	3
	0	0	4	2	13	3
	0	0	4	2	13	3
	0	0	4	2	13	3
	0	0	4	2	13	3
	0	0	4	2	13	3
	0	0	5	2	13	3
	0	0	5	2	14	3
	0	0	5	2	15	3
	0	0	5	2	16	3
	0	0	5	2	16	3
	0	0	5	2	16	3
	0	0	5	2	17	3
	0	0	5	2	17	3
	0	0	5	2	21	3
	0	0	5	2		3
	0	0	5	2		3
	0	0	5	2		3
	0	0	5	2		3
	0	0	5	2		3
	0	0	5	2		3
	0	0	5	2		3
	0	0	5	2		3
	0	0	5	2		3
	0	0	5	2		3
	0	0	5	2		3
	0	0	5	3		3
	0	0	5	3		3
	0	0	5	3		3
	0	0	5	3		3
	0	0	5	3		3
	0	0	5	3		3
	0	0	5	3		3
	0	0	5	3		3
	0	0	5	3		3
	0	0	5	3		3
	0	0	5	3		3
	0	0	5	3		3
	0	0	5	3		3
	0	0	5	3		3
	0	0	5	3		3
	0	0	5	3		3
	0	0	5	3		3
	0	0	5	3		3
	0	0	5	3		3
	0	0	5	3		3
	0	0	5	3		3
	0	0	5	3		3
	0	0	5	3		3
	0	0	6	3		3
	0	0	6	3		3
	0	0	6	3		3
	0	0	6	3		3
	0	0	6	3		3
	0	0	6	3		3
	0	0	6	3		3
	0	0	6	3		3
	0	0	6	3		3
	0	0	6	3		3
	0	0	6	3		3
	0	0	6	3		3
	0	0	6	3		3
	0	0	6	3		3
	0	0	6	3		3
	0	0	6	3		3
	0	0	6	3		3
	0	0	6	3		4
	0	0	6	3		4
	0	0	6	3		4
	0	0	6	3		4
	0	0	6	3		4
	0	0	6	3		4
	0	0	6	3		4
	0	0	6	3		4
	0	0	6	3		4
	0	0	6	3		4
	0	0	6	3		4
	0	0	6	3		4
	0	0	6	3		4
	0	0	6	3		4
	0	0	6	3		4
	0	0	6	3		4
	0	0	6	3		4
	0	0	6	3		4
	0	0	6	3		4
	0	0	6	3		4
	0	0	6	3		4
	0	0	6	3		4
	0	0	6	3		4
	0	0	6	3		4
	0	0	7	3		4
	0	0	7	3		4
	0	0	7	3		4
	0	0	7	3		4
	0	0	7	3		4
	0	0	7	3		4
	0	0	7	3		4
	0	0	7	3		4
	0	0	7	3		4
	0	0	7	3		4
	0	0	7	3		4
	0	0	7	3		4
	0	0	7	3		4
	0	0	7	3		4
	0	0	7	3		4
	0	0	7	3		4
	0	0	7	3		4
	0	0	7	3		4
	0	0	7	3		4
	0	0	7	3		4
	0	0	7	3		4
	0	0	7	3		4
	0	0	7	4		4
	0	0	7	4		4
	0	0	7	4		4
	0	0	7	4		4
	0	0	7	4		4
	0	0	8	4		4
	0	0	8	4		4
	0	0	8	4		4
	0	0	8	4		4
	0	0	8	4		4
	0	0	8	4		4
	0	0	8	4		4
	0	0	8	4		4
	0	0	8	4		4
	0	0	8	4		4
	0	0	8	4		4
	0	0	8	4		4
	0	0	8	4		4
	0	0	8	4		4
	0	0	8	4		4
	0	0	8	4		4
	0	0	8	4		4
	0	0	8	4		4
	0	0	8	4		4
	0	0	8	4		4
	0	0	8	4		4
	0	0	8	4		4
	0	0	8	4		4
	0	0	8	4		4
	0	0	8	4		4
	0	0	8	4		4
	0	0	8	4		4
	0	0	8	4		4
	0	0	8	4		4
	0	0	8	4		4
	0	0	8	4		4
	0	0	8	4		4
	0	0	8	4		4
	0	0	8	4		4
	0	0	8	4		4
	0	0	9	4		4
	0	0	9	4		4
	0	0	9	4		4
	0	0	9	4		4
	0	0	9	4		4
	0	0	9	4		5
	0	0	9	4		5
	0	0	9	4		5
	0	0	9	4		5
	0	0	9	4		5
	0	0	9	4		5
	0	0	9	4		5
	0	0	9	4		5
	0	0	9	4		5
	0	0	9	4		5
	0	0	9	4		5
	0	0	9	4		5
	0	0	9	4		5
	0	0	9	4		5
	0	0	9	4		5
	0	0	9	4		5
	0	0	9	5		5
	0	0	9	5		5
	0	0	10	5		5
	0	0	10	5		5
	0	0	10	5		5
	0	0	10	5		5
	0	0	10	5		5
	0	0	10	5		5
	0	0	10	5		5
	0	0	10	5		5
	0	0	10	5		5
	0	0	10	5		5
	0	0	10	5		5
	0	0	10	5		5
	0	0	10	5		5
	0	0	10	5		5
	0	0	10	5		5
	0	0	10	5		5
	0	0	10	5		5
	0	0	11	5		5
	0	0	11	5		5
	0	0	11	5		5
	0	0	11	5		5
	0	0	11	5		5
	0	0	11	5		5
	0	0	11	5		5
	0	0	11	5		5
	0	0	11	5		5
	0	0	11	5		5
	0	0	11	5		5
	0	0	11	5		5
	0	0	11	5		5
	0	0	11	5		5
	0	0	11	5		5
	0	0	11	5		5
	0	0	12	5		5
	0	0	12	5		5
	0	0	12	5		5
	0	0	12	5		5
	0	0	12	5		5
	0	0	12	5		5
	0	0	12	5		5
	0	0	12	5		5
	0	0	12	5		5
	0	0	12	5		5
	0	0	12	5		5
	0	0	12	5		5
	0	0	13	5		5
	0	0	13	5		5
	0	0	13	5		5
	0	0	13	5		6
	0	0	13	5		6
	0	0	13	5		6
	0	0	13	5		6
	0	0	13	5		6
	0	0	13	5		6
	0	0	13	5		6
	0	0	13	5		6
	0	0	14	5		6
	0	0	14	5		6
	0	0	14	5		6
	0	0	14	6		6
	0	0	14	6		6
	0	0	14	6		6
	0	0	14	6		6
	0	0	14	6		6
	0	0	14	6		6
	0	0	14	6		6
	0	0	15	6		6
	0	0	15	6		6
	0	0	15	6		6
	0	0	15	6		6
	0	0	15	6		6
	0	0	15	6		6
	0	0	16	6		6
	0	0	16	6		6
	0	0	17	6		6
	0	0	17	6		6
	0	0	17	6		6
	0	0	18	6		6
	0	0	19	6		6
	0	0	20	6		6
	0	0	25	6		6
	0	0		6		6
	0	0		6		6
	0	0		6		6
	0	0		6		6
	0	0		6		6
	0	0		6		6
	0	0		6		6
	0	0		6		6
	0	0		6		6
	0	0		6		6
	0	0		6		6
	0	0		6		6
	0	0		6		6
	0	0		6		6
	0	0		6		6
	0	0		6		6
	0	0		6		6
	0	0		6		6
	0	0		6		6
	0	0		6		6
	0	0		6		6
	0	0		6		6
	0	0		6		6
	0	0		6		6
	0	0		7		6
	0	0		7		6
	0	0		7		6
	0	0		7		6
	0	0		7		6
	0	0		7		6
	0	0		7		6
	0	0		7		6
	0	0		7		6
	0	0		7		6
	0	0		7		6
	0	0		7		6
	0	0		7		6
	0	0		7		6
	0	0		7		6
	0	0		7		6
	0	0		7		6
	0	0		7		6
	0	0		7		6
	0	0		7		6
	0	0		7		6
	0	0		7		6
	0	0		7		6
	0	0		7		6
	0	0		7		6
	0	0		7		6
	0	0		7		6
	0	0		7		6
	0	0		7		6
	0	0		7		7
	0	0		7		7
	0	0		7		7
	0	0		7		7
	0	0		7		7
	0	0		7		7
	0	0		7		7
	0	0		7		7
	0	0		7		7
	0	0		7		7
	0	0		7		7
	0	0		7		7
	0	0		7		7
	0	0		7		7
	0	0		7		7
	0	0		7		7
	0	1		7		7
	0	1		7		7
	0	1		7		7
	0	1		7		7
	0	1		7		7
	0	1		7		7
	0	1		7		7
	0	1		7		7
	0	1		8		7
	0	1		8		7
	0	1		8		7
	0	1		8		7
	0	1		8		7
	0	1		8		7
	0	1		8		7
	0	1		8		7
	0	1		8		7
	0	1		8		7
	0	1		8		7
	0	1		8		7
	0	1		8		7
	0	1		8		7
	0	1		8		7
	0	1		8		7
	0	1		8		7
	0	1		8		7
	0	1		8		7
	0	1		8		7
	0	1		8		7
	0	1		8		7
	0	1		8		7
	0	1		8		7
	0	1		8		7
	0	1		8		7
	0	1		8		7
	0	1		8		7
	0	1		8		7
	0	1		8		7
	0	1		8		7
	0	1		8		7
	0	1		8		7
	0	1		8		7
	0	1		8		7
	0	1		8		7
	0	1		8		7
	0	1		8		7
	0	1		8		7
	0	1		8		7
	0	1		8		7
	0	1		8		7
	0	1		8		7
	0	1		8		7
	0	1		8		7
	0	1		8		7
	0	1		8		7
	0	1		8		7
	0	1		8		7
	0	1		8		7
	0	1		8		7
	0	1		8		7
	0	1		8		7
	0	1		9		8
	0	1		9		8
	0	1		9		8
	0	1		9		8
	0	1		9		8
	0	1		9		8
	0	1		9		8
	0	1		9		8
	0	1		9		8
	0	1		9		8
	0	1		9		8
	0	1		9		8
	0	1		9		8
	0	1		9		8
	0	1		9		8
	0	1		9		8
	0	1		9		8
	0	1		9		8
	0	1		9		8
	0	1		9		8
	0	1		9		8
	0	1		9		8
	0	1		9		8
	0	1		9		8
	0	1		9		8
	0	1		9		8
	0	1		9		8
	0	1		9		8
	0	1		9		8
	0	1		9		8
	0	1		9		8
	0	1		9		8
	0	1		9		8
	0	1		9		8
	0	1		9		8
	0	1		9		8
	0	1		9		8
	0	1		9		8
	0	1		9		8
	0	1		9		8
	0	1		9		8
	0	1		9		8
	0	1		10		8
	0	1		10		8
	0	1		10		8
	0	1		10		8
	0	1		10		8
	0	1		10		8
	0	1		10		8
	0	1		10		8
	0	1		10		8
	0	1		10		8
	0	1		10		8
	0	1		10		8
	0	1		10		8
	0	1		10		8
	0	1		10		8
	0	1		10		8
	0	1		10		8
	0	1		10		8
	0	1		10		8
	0	1		10		8
	0	1		10		8
	0	1		10		8
	0	1		10		8
	0	1		10		8
	0	1		10		8
	0	1		10		8
	0	1		10		8
	0	1		10		8
	0	1		10		8
	0	1		10		8
	0	1		10		8
	0	1		10		8
	0	1		10		8
	0	1		11		8
	0	1		11		8
	0	1		11		8
	0	1		11		8
	0	1		11		9
	0	1		11		9
	0	1		11		9
	0	1		11		9
	0	1		11		9
	0	1		11		9
	0	1		11		9
	0	1		11		9
	0	1		11		9
	0	1		11		9
	0	1		11		9
	0	1		11		9
	0	1		11		9
	0	1		11		9
	0	1		11		9
	0	1		11		9
	0	1		11		9
	0	1		11		9
	0	1		11		9
	0	1		11		9
	0	1		11		9
	0	1		11		9
	0	1		12		9
	0	1		12		9
	0	1		12		9
	0	1		12		9
	0	1		12		9
	0	1		12		9
	0	1		12		9
	0	1		12		9
	0	1		12		9
	0	1		12		9
	0	1		12		9
	0	1		12		9
	0	1		12		9
	0	1		12		9
	0	1		12		9
	0	1		12		9
	0	1		12		9
	0	1		12		9
	0	1		12		9
	0	1		12		9
	0	1		12		9
	0	1		12		9
	0	1		12		9
	0	1		12		9
	0	1		12		9
	0	1		12		9
	0	1		12		9
	0	1		12		9
	0	1		12		9
	0	1		12		9
	0	1		12		9
	0	1		12		9
	0	1		12		9
	0	1		12		9
	0	1		12		9
	0	1		13		9
	0	1		13		9
	0	1		13		9
	0	1		13		9
	0	1		13		9
	0	1		13		9
	0	1		13		9
	0	1		13		9
	0	1		13		9
	0	1		13		9
	0	1		13		10
	0	1		13		10
	0	1		13		10
	0	1		13		10
	0	1		13		10
	0	1		13		10
	0	1		13		10
	0	1		13		10
	0	1		13		10
	0	1		13		10
	0	1		13		10
	0	1		13		10
	0	1		13		10
	0	1		13		10
	0	1		14		10
	0	1		14		10
	0	1		14		10
	0	1		14		10
	0	1		14		10
	0	1		14		10
	0	1		14		10
	0	1		14		10
	0	1		14		10
	0	1		14		10
	0	1		14		10
	0	1		14		10
	0	1		14		10
	0	1		14		10
	0	1		14		10
	0	1		14		10
	0	1		14		10
	0	1		14		10
	0	1		14		10
	0	1		14		10
	0	1		15		10
	0	1		15		10
	0	1		15		10
	0	1		15		10
	0	1		15		10
	0	1		15		10
	0	1		15		10
	0	1		15		10
	0	1		15		10
	0	1		15		10
	0	1		15		10
	0	1		15		10
	0	1		15		10
	0	1		15		10
	0	1		16		10
	0	1		16		10
	0	1		16		10
	0	1		16		10
	0	1		17		10
	0	1		17		10
	0	1		17		10
	0	1		17		10
	0	1		17		10
	0	1		18		10
	0	1		18		10
	0	1		19		10
	0	1		20		11
	0	1		21		11
	0	1				11
	0	1				11
	0	1				11
	0	1				11
	0	1				11
	0	1				11
	0	1				11
	0	1				11
	0	1				11
	0	1				11
	0	1				11
	0	1				11
	0	1				11
	0	1				11
	0	1				11
	0	1				11
	0	1				11
	0	1				11
	0	1				11
	0	1				11
	0	1				11
	0	1				11
	0	1				11
	0	1				11
	0	1				11
	0	1				11
	0	1				11
	0	1				11
	0	1				11
	0	1				11
	0	1				11
	0	1				11
	0	1				11
	0	1				11
	0	1				11
	0	1				11
	0	1				11
	0	1				11
	0	1				11
	0	1				11
	0	1				11
	0	1				11
	0	1				11
	0	1				11
	0	1				11
	0	1				11
	0	1				11
	0	1				11
	0	1				12
	0	1				12
	0	1				12
	0	1				12
	0	1				12
	0	1				12
	0	1				12
	0	1				12
	0	1				12
	0	1				12
	0	1				12
	0	1				12
	0	1				12
	0	1				12
	0	1				12
	0	1				12
	0	1				12
	0	1				12
	0	1				12
	0	1				12
	0	1				12
	0	1				12
	0	1				12
	0	1				12
	0	1				12
	0	1				12
	0	1				12
	0	1				12
	0	1				12
	0	1				12
	0	1				12
	0	1				12
	0	1				12
	0	1				12
	0	1				12
	0	1				12
	0	1				12
	0	1				12
	0	1				12
	0	1				12
	0	1				12
	0	1				12
	0	1				12
	0	1				12
	0	1				12
	0	1				12
	0	1				12
	0	1				12
	0	1				13
	0	1				13
	0	1				13
	0	1				13
	0	1				13
	0	1				13
	0	1				13
	0	1				13
	0	1				13
	0	1				13
	0	1				13
	0	1				13
	0	1				13
	0	1				13
	0	1				13
	0	1				13
	0	1				13
	0	1				13
	0	1				13
	0	1				13
	0	1				13
	0	1				13
	0	1				14
	0	1				14
	0	1				14
	0	1				14
	0	1				14
	0	1				14
	0	1				14
	0	1				14
	0	1				14
	0	1				14
	0	1				14
	0	1				14
	0	1				14
	0	1				14
	0	1				15
	0	1				15
	0	1				15
	0	1				15
	0	1				15
	0	1				15
	0	1				15
	0	1				15
	0	1				15
	0	1				15
	0	1				15
	0	2				15
	0	2				15
	0	2				15
	0	2				15
	0	2				16
	0	2				16
	0	2				16
	0	2				16
	0	2				16
	0	2				16
	0	2				16
	0	2				16
	0	2				16
	0	2				16
	0	2				16
	0	2				16
	0	2				16
	0	2				17
	0	2				17
	0	2				17
	0	2				17
	0	2				17
	0	2				17
	0	2				17
	0	2				17
	0	2				17
	0	2				17
	0	2				18
	0	2				18
	0	2				18
	0	2				18
	0	2				18
	0	2				19
	0	2				19
	0	2				20
	0	2				20
	0	2				20
	0	2
	0	2
	0	2
	0	2
	0	2
	0	2
	0	2
	0	2
	0	2
	0	2
	0	2
	0	2
	0	2
	0	2
	0	2
	0	2
	0	2
	0	2
	0	2
	0	2
	0	2
	0	2
	0	2
	0	2
	0	2
	0	2
	0	2
	0	2
	0	2
	0	2
	0	2
	0	2
	0	2
	0	2
	0	2
	0	2
	0	2
	0	2
	0	2
	0	2
	0	2
	0	2
	0	2
	0	2
	0	2
	0	2
	0	2
	0	2
	0	2
	0	2
	0	2
	0	2
	0	2
	0	2
	0	2
	0	2
	0	2
	0	2
	0	2
	0	2
	0	2
	0	2
	0	2
	0	2
	0	2
	0	2
	0	2
	0	2
	0	2
	0	2
	0	2
	0	2
	0	2
	0	2
	0	2
	0	2
	0	2
	0	2
	0	2
	0	2
	0	2
	0	2
	0	2
	0	2
	0	2
	0	2
	0	2
	0	2
	0	2
	0	2
	0	2
	0	2
	0	2
	0	2
	0	2
	0	2
	0	2
	0	2
	0	2
	0	2
	0	2
	0	2
	0	2
	0	2
	0	2
	0	2
	0	2
	0	2
	1	2
	1	2
	1	2
	1	2
	1	2
	1	2
	1	2
	1	2
	1	2
	1	2
	1	2
	1	2
	1	2
	1	2
	1	2
	1	2
	1	2
	1	2
	1	2
	1	2
	1	2
	1	2
	1	2
	1	2
	1	2
	1	2
	1	2
	1	2
	1	2
	1	2
	1	2
	1	2
	1	2
	1	2
	1	2
	1	2
	1	2
	1	2
	1	2
	1	2
	1	2
	1	2
	1	2
	1	2
	1	2
	1	2
	1	2
	1	2
	1	2
	1	2
	1	2
	1	2
	1	2
	1	2
	1	2
	1	2
	1	2
	1	2
	1	2
	1	2
	1	2
	1	2
	1	2
	1	2
	1	2
	1	2
	1	2
	1	2
	1	2
	1	2
	1	2
	1	2
	1	2
	1	2
	1	2
	1	2
	1	2
	1	2
	1	2
	1	2
	1	2
	1	2
	1	2
	1	2
	1	2
	1	2
	1	2
	1	2
	1	2
	1	2
	1	2
	1	2
	1	2
	1	2
	1	2
	1	2
	1	2
	1	2
	1	2
	1	2
	1	2
	1	2
	1	2
	1	2
	1	2
	1	2
	1	2
	1	2
	1	2
	1	2
	1	2
	1	2
	1	2
	1	2
	1	2
	1	2
	1	2
	1	2
	1	2
	1	2
	1	2
	1	2
	1	2
	1	2
	1	2
	1	2
	1	2
	1	2
	1	2
	1	2
	1	2
	1	2
	1	2
	1	2
	1	2
	1	2
	1	2
	1	2
	1	2
	1	2
	1	2
	1	2
	1	2
	1	2
	1	2
	1	2
	1	2
	1	2
	1	2
	1	2
	1	2
	1	2
	1	2
	1	2
	1	2
	1	2
	1	2
	1	2
	1	2
	1	2
	1	2
	1	2
	1	2
	1	2
	1	2
	1	2
	1	2
	1	2
	1	2
	1	2
	1	2
	1	2
	1	2
	1	2
	1	2
	1	2
	1	2
	1	2
	1	2
	1	2
	1	2
	1	2
	1	2
	1	2
	1	2
	1	2
	1	2
	1	2
	1	2
	1	2
	1	2
	1	2
	1	2
	1	2
	1	2
	1	2
	1	2
	1	2
	1	2
	1	2
	1	2
	1	2
	1	2
	1	2
	1	2
	1	2
	1	2
	1	2
	1	2
	1	2
	1	2
	1	2
	1	2
	1	2
	1	2
	1	2
	1	2
	1	2
	1	2
	1	2
	1	2
	1	2
	1	2
	1	2
	1	2
	1	2
	1	2
	1	2
	1	2
	1	2
	1	2
	1	2
	1	2
	1	2
	1	2
	1	2
	1	2
	1	2
	1	2
	1	2
	1	2
	1	2
	1	2
	1	2
	1	2
	1	2
	1	2
	1	3
	1	3
	1	3
	1	3
	1	3
	1	3
	1	3
	1	3
	1	3
	1	3
	1	3
	1	3
	1	3
	1	3
	1	3
	1	3
	1	3
	1	3
	1	3
	1	3
	1	3
	1	3
	1	3
	1	3
	1	3
	1	3
	1	3
	1	3
	1	3
	1	3
	1	3
	1	3
	1	3
	1	3
	1	3
	1	3
	1	3
	1	3
	1	3
	1	3
	1	3
	1	3
	1	3
	1	3
	1	3
	1	3
	1	3
	1	3
	1	3
	1	3
	1	3
	1	3
	1	3
	1	3
	1	3
	1	3
	1	3
	1	3
	1	3
	1	3
	1	3
	1	3
	1	3
	1	3
	1	3
	1	3
	1	3
	1	3
	1	3
	1	3
	1	3
	1	3
	1	3
	1	3
	1	3
	1	3
	1	3
	1	3
	1	3
	1	3
	1	3
	1	3
	1	3
	1	3
	1	3
	1	3
	1	3
	1	3
	1	3
	1	3
	1	3
	1	3
	1	3
	1	3
	1	3
	1	3
	1	3
	1	3
	1	3
	1	3
	1	3
	1	3
	1	3
	1	3
	1	3
	1	3
	1	3
	1	3
	1	3
	1	3
	1	3
	1	3
	1	3
	1	3
	1	3
	1	3
	1	3
	1	3
	1	3
	1	3
	1	3
	1	3
	1	3
	1	3
	1	3
	1	3
	1	3
	1	3
	1	3
	1	3
	1	3
	1	3
	1	3
	1	3
	1	3
	1	3
	1	3
	1	3
	1	3
	1	3
	1	3
	1	3
	1	3
	1	3
	1	3
	1	3
	1	3
	1	3
	1	3
	1	3
	1	3
	1	3
	1	3
	1	3
	1	3
	1	3
	1	3
	1	3
	1	3
	1	3
	1	3
	1	3
	1	3
	1	3
	1	3
	1	3
	1	3
	1	3
	1	3
	1	3
	1	3
	1	3
	1	3
	1	3
	1	3
	1	3
	1	3
	1	3
	1	3
	1	3
	1	3
	1	3
	1	3
	1	3
	1	3
	1	3
	1	3
	1	3
	1	3
	1	3
	1	3
	1	3
	1	3
	1	3
	1	3
	1	3
	1	3
	1	3
	1	3
	1	3
	1	3
	1	3
	1	3
	1	3
	1	3
	1	3
	1	3
	1	3
	1	3
	1	3
	1	3
	1	3
	1	3
	1	3
	1	3
	1	3
	1	3
	1	3
	1	3
	1	3
	1	3
	1	3
	1	3
	1	3
	1	3
	1	3
	1	3
	1	3
	1	3
	1	3
	1	3
	1	3
	1	3
	1	3
	1	3
	1	3
	1	3
	1	3
	1	3
	1	3
	1	3
	1	3
	1	3
	1	3
	1	3
	1	3
	1	3
	1	3
	1	3
	1	3
	1	3
	1	3
	1	3
	1	3
	1	3
	1	3
	1	3
	1	3
	1	3
	1	3
	1	3
	1	3
	1	3
	1	3
	1	3
	1	3
	1	3
	1	3
	1	3
	1	3
	1	3
	1	3
	1	3
	1	3
	1	3
	1	3
	1	3
	1	3
	1	3
	1	3
	1	3
	1	3
	1	3
	1	3
	1	3
	1	3
	1	3
	1	3
	1	3
	1	3
	1	3
	1	3
	1	3
	1	3
	1	3
	1	3
	1	3
	1	3
	1	3
	1	3
	1	3
	1	3
	1	3
	1	3
	1	3
	1	3
	1	3
	1	3
	1	3
	1	3
	1	3
	1	3
	1	3
	1	3
	1	3
	1	3
	1	3
	1	3
	1	3
	1	3
	1	3
	1	3
	1	3
	1	3
	1	3
	1	3
	1	3
	1	3
	1	3
	1	3
	1	3
	1	3
	1	3
	1	3
	1	3
	1	3
	1	3
	1	3
	1	3
	1	3
	1	3
	1	3
	1	3
	1	3
	1	3
	1	3
	1	3
	1	3
	1	3
	1	3
	1	3
	1	3
	1	3
	1	3
	1	3
	1	3
	1	3
	1	3
	1	3
	1	3
	1	3
	1	3
	1	3
	1	3
	1	3
	1	3
	1	3
	1	3
	1	3
	1	4
	1	4
	1	4
	1	4
	1	4
	1	4
	1	4
	1	4
	1	4
	1	4
	1	4
	1	4
	1	4
	1	4
	1	4
	1	4
	1	4
	1	4
	1	4
	1	4
	1	4
	1	4
	1	4
	1	4
	1	4
	1	4
	1	4
	1	4
	1	4
	1	4
	1	4
	1	4
	1	4
	1	4
	1	4
	1	4
	1	4
	1	4
	1	4
	1	4
	1	4
	1	4
	1	4
	1	4
	1	4
	1	4
	1	4
	1	4
	1	4
	1	4
	1	4
	1	4
	1	4
	1	4
	1	4
	1	4
	1	4
	1	4
	1	4
	1	4
	1	4
	1	4
	1	4
	1	4
	1	4
	1	4
	1	4
	1	4
	1	4
	1	4
	1	4
	1	4
	1	4
	1	4
	1	4
	1	4
	1	4
	1	4
	1	4
	1	4
	1	4
	1	4
	1	4
	1	4
	1	4
	1	4
	1	4
	1	4
	1	4
	1	4
	1	4
	1	4
	1	4
	1	4
	1	4
	1	4
	1	4
	1	4
	1	4
	1	4
	1	4
	1	4
	1	4
	1	4
	1	4
	1	4
	1	4
	1	4
	1	4
	1	4
	1	4
	1	4
	1	4
	1	4
	1	4
	1	4
	1	4
	1	4
	1	4
	1	4
	1	4
	1	4
	1	4
	1	4
	1	4
	1	4
	1	4
	1	4
	1	4
	1	4
	1	4
	1	4
	1	4
	1	4
	2	4
	2	4
	2	4
	2	4
	2	4
	2	4
	2	4
	2	4
	2	4
	2	4
	2	4
	2	4
	2	4
	2	4
	2	4
	2	4
	2	4
	2	4
	2	4
	2	4
	2	4
	2	4
	2	4
	2	4
	2	4
	2	4
	2	4
	2	4
	2	4
	2	4
	2	4
	2	4
	2	4
	2	4
	2	4
	2	4
	2	4
	2	4
	2	4
	2	4
	2	4
	2	4
	2	4
	2	4
	2	4
	2	4
	2	4
	2	4
	2	4
	2	4
	2	4
	2	4
	2	4
[truncated: 3,782 more rows]

## Sheet: Figure 3
Figure 3a				Figure 3b
UCEC				TGCT
DFS_months	gain20q	other		DFS_months	gain08q	other
0.13		0		0.1		0
0.2		0		0.46		0
0.23		0		4.89		0
0.26		0		6.87		0
0.3		0		7.88		0
0.3		0		8.87		0
0.43		0		9.13		0
0.56		0		9.63		0
0.56		0		12.06		0
0.56		0		13.57		0
0.66		0		14.32		0
0.69		0		16.52		0
0.72		0		17.02		0
0.99		0		17.61		0
1.05		0		17.74		0
1.18		0		18.13		0
1.28		0		18.36		0
1.41		0		19.94		0
1.51		0		22.08		0
1.58		0		22.37		0
1.74		0		22.5		0
1.74		0		23.88		0
1.77		0		24.97		0
1.81		0		25.43		0
2.2		0		26.64		0
2.33		0		27.86		0
2.69		0		28.12		0
3.65		0		28.38		0
3.68		0		29.37		0
4.43		0		31.9		0
4.86		0		34.2		0
6.64		0		35.58		0
6.7		0		36.1		0
6.96		0		36.76		0
7		0		36.99		0
8.54		0		41.36		0
9.56		0		41.49		0
9.86		0		41.66		0
10.02		0		45.17		0
10.22		0		45.63		0
10.28		0		46.09		0
10.64		0		57.03		0
10.91		0		59.76		0
10.91		0		67.61		0
11.2		0		67.97		0
11.3		0		73.39		0
12.58		0		75.2		0
12.81		0		80.12		0
13.17		0		81.31		0
13.21		0		85.78		0
13.27		0		86.89		0
13.27		0		110.02		0
13.76		0		127.83		0
13.99		0		132		0
14.13		0		160.94		0
14.26		0		171.91		0
14.39		0		204.01		0
14.45		0		208.28		0
14.65		0		211.73		0
14.72		0		225.43		0
14.82		0		232.62		0
14.82		0		0.49		1
14.95		0		1.45		1
15.05		0		2.96		1
15.34		0		3.45		1
15.41		0		3.52		1
15.44		0		3.98		1
15.6		0		4.27		1
15.7		0		4.57		1
15.8		0		4.83		1
15.87		0		5.62		1
15.93		0		8.74		1
15.93		0		9.07		1
16.03		0		10.28		1
16.1		0		10.78		1
16.29		0		13.6		1
16.33		0		14.19		1
16.56		0		16.1		1
16.62		0		20.47		1
16.72		0		20.47		1
16.79		0		23.42		1
16.82		0		26.61		1
16.85		0		26.81		1
16.85		0		26.81		1
16.85		0		34.79		1
16.92		0		45.57		1
16.95		0		72.04		1
17.15		0		72.04		1
17.28		0		106.24		1
17.35		0		122.31		1
17.48		0		140.28		1
17.58		0		151.64		1
17.74		0		151.64		1
17.9		0		191.43		1
18		0		191.43		1
18.27		0		0.43	0
18.33		0		1.38	0
18.4		0		9.23	0
18.59		0		10.25	0
18.82		0		14.29	0
18.82		0		15.47	0
18.86		0		16.29	0
19.32		0		17.81	0
19.32		0		22.17	0
19.48		0		22.93	0
19.51		0		23.26	0
19.55		0		24.24	0
19.78		0		24.74	0
19.78		0		25.39	0
19.88		0		27.53	0
20.01		0		27.69	0
20.11		0		28.45	0
20.17		0		34.86	0
20.27		0		36.56	0
20.63		0		37.16	0
20.73		0		39.98	0
20.76		0		44.45	0
20.8		0		49.21	0
20.89		0		59.86	0
20.93		0		64.52	0
21.19		0		71.19	0
21.29		0		73.29	0
21.98		0		73.85	0
22.31		0		76.05	0
22.47		0		93.86	0
22.54		0		120.11	0
22.63		0		132.26	0
22.77		0		148.72	0
22.8		0		158.21	0
22.9		0		181.96	0
23.19		0		199.08	0
23.23		0		230.72	0
23.32		0		0.3	1
23.32		0		10.41	1
23.36		0		14.82	1
23.62		0		165.14	1
23.69		0
23.88		0
23.92		0
24.11		0
24.11		0
24.28		0
24.28		0
24.34		0
24.61		0
24.7		0
24.93		0
24.97		0
25.07		0
25.49		0
25.49		0
25.89		0
26.35		0
26.35		0
26.94		0
27.1		0
27.14		0
27.14		0
27.14		0
27.37		0
27.63		0
27.83		0
27.86		0
27.99		0
28.25		0
28.65		0
29.04		0
29.07		0
29.3		0
29.37		0
29.66		0
29.86		0
29.99		0
30.06		0
30.12		0
30.12		0
30.42		0
30.65		0
30.72		0
31.01		0
31.04		0
31.27		0
31.96		0
32.06		0
32.75		0
32.88		0
33.05		0
33.18		0
33.28		0
33.31		0
33.61		0
33.87		0
34.07		0
34.1		0
34.13		0
34.26		0
34.36		0
34.92		0
34.92		0
34.95		0
34.95		0
35.09		0
35.12		0
35.18		0
35.32		0
35.87		0
35.87		0
36.07		0
36.33		0
36.47		0
36.6		0
36.76		0
36.79		0
36.86		0
36.96		0
36.99		0
37.48		0
37.68		0
37.75		0
38.21		0
38.44		0
38.67		0
39.26		0
39.45		0
39.85		0
39.91		0
40.08		0
41.03		0
41.49		0
42.31		0
43		0
43.79		0
45.5		0
45.53		0
45.73		0
45.83		0
45.96		0
46.22		0
46.39		0
46.45		0
46.52		0
46.68		0
48		0
48.39		0
48.52		0
48.55		0
48.75		0
49.11		0
49.18		0
49.84		0
51.02		0
51.05		0
51.41		0
51.48		0
51.51		0
51.97		0
52		0
52.6		0
52.79		0
53.84		0
54.11		0
54.4		0
55.26		0
55.85		0
56.54		0
56.87		0
57.42		0
57.56		0
57.72		0
57.75		0
58.9		0
59.2		0
59.23		0
59.46		0
59.69		0
59.79		0
60.18		0
60.48		0
60.48		0
60.61		0
61.14		0
61.5		0
61.6		0
61.63		0
61.7		0
61.83		0
61.83		0
63.53		0
63.63		0
64.16		0
64.88		0
66.1		0
66.2		0
66.36		0
66.43		0
66.72		0
66.85		0
67.94		0
68.33		0
68.59		0
69.22		0
71.19		0
71.19		0
71.45		0
71.62		0
71.78		0
72.57		0
72.67		0
73.19		0
73.26		0
73.36		0
73.82		0
74.05		0
74.57		0
77.17		0
77.33		0
77.89		0
78.15		0
79.04		0
79.4		0
80.19		0
80.32		0
80.49		0
80.72		0
81.31		0
81.5		0
82.33		0
82.46		0
83.44		0
83.57		0
85.41		0
85.48		0
85.78		0
86.01		0
86.3		0
86.93		0
88.11		0
88.27		0
89.26		0
89.52		0
90.9		0
92.81		0
93.43		0
93.92		0
95.4		0
96.22		0
96.42		0
96.62		0
97.34		0
100.76		0
105.29		0
110.28		0
113.27		0
117.9		0
123.59		0
125.33		0
129.7		0
149.44		0
225.33		0
1.35		1
1.38		1
1.97		1
2.3		1
3.12		1
4.3		1
5.19		1
6.37		1
6.5		1
7.19		1
7.33		1
8.31		1
9.2		1
9.92		1
9.99		1
10.05		1
10.22		1
10.55		1
10.58		1
10.97		1
11.07		1
11.1		1
11.17		1
11.4		1
11.5		1
11.7		1
11.76		1
12.16		1
12.55		1
12.94		1
13.37		1
13.93		1
14.03		1
14.72		1
14.72		1
15.64		1
15.77		1
16.72		1
16.95		1
16.98		1
17.05		1
17.08		1
17.38		1
18.56		1
18.59		1
18.89		1
18.96		1
19.09		1
19.91		1
20.14		1
20.66		1
20.83		1
21.09		1
21.85		1
22.47		1
22.47		1
22.47		1
22.47		1
22.93		1
23.72		1
24.84		1
25.2		1
25.95		1
26.41		1
26.77		1
27.3		1
28.75		1
28.91		1
29.43		1
31.57		1
32.59		1
33.18		1
36.3		1
36.86		1
38.21		1
38.7		1
44.84		1
47.73		1
52.89		1
62.98		1
63.21		1
63.73		1
69.42		1
-0.2	0
0.07	0
0.2	0
0.23	0
0.39	0
1.38	0
2.07	0
5.88	0
8.18	0
9.46	0
12.55	0
14.68	0
15.44	0
17.61	0
18.66	0
22.24	0
22.24	0
22.57	0
23.03	0
23.72	0
27.33	0
27.83	0
29.63	0
29.89	0
32	0
35.12	0
35.71	0
36.3	0
51.38	0
58.71	0
67.61	0
78.32	0
97.63	0
118.1	0
136.5	0
0.39	1
1.91	1
6.24	1
7	1
7.42	1
10.94	1
12.25	1
12.81	1
16.59	1
16.95	1
16.98	1
17.08	1
17.18	1
17.35	1
21.71	1
22.63	1
24.41	1
25.99	1
29.73	1
33.18	1
33.61	1
38.4	1
40.47	1
74.8	1
88.9	1

## Sheet: Figure 4
Figure 4a-c		Figure 4d				Figure 4e
Data are provided in Suppl. Tables S4-S6.		LIHC				LUSC
		DFS_months	loss09p_loss21q	other		DFS_months	loss01p_loss17p	other
		0		0		0		0
		0		0		0.13		0
		0		0		0.26		0
		0		0		0.39		0
		0.03		0		0.39		0
		0.2		0		0.43		0
		0.2		0		0.43		0
		0.2		0		0.92		0
		0.26		0		0.99		0
		0.3		0		0.99		0
		0.33		0		0.99		0
		0.39		0		1.02		0
		0.49		0		1.15		0
		0.66		0		1.22		0
		0.66		0		1.35		0
		0.69		0		1.38		0
		0.72		0		1.81		0
		0.99		0		1.97		0
		1.45		0		2		0
		2.6		0		2		0
		5.91		0		2		0
		6.01		0		2		0
		7.52		0		2		0
		8.54		0		2		0
		9.56		0		2		0
		9.95		0		2.3		0
		10.32		0		2.69		0
		10.58		0		2.73		0
		10.78		0		2.92		0
		10.84		0		3.19		0
		11.2		0		3.45		0
		11.33		0		3.48		0
		11.4		0		3.48		0
		11.73		0		3.65		0
		11.86		0		3.98		0
		11.86		0		4.01		0
		11.99		0		4.01		0
		12.02		0		4.01		0
		12.22		0		4.2		0
		12.55		0		4.43		0
		12.71		0		4.93		0
		12.71		0		5.03		0
		12.81		0		5.26		0
		12.98		0		6.64		0
		13.34		0		6.8		0
		13.4		0		6.93		0
		13.44		0		7.46		0
		13.53		0		7.75		0
		13.63		0		7.82		0
		13.9		0		7.95		0
		13.96		0		8.02		0
		14.13		0		8.11		0
		14.32		0		9.72		0
		14.59		0		10.64		0
		14.68		0		11.76		0
		14.75		0		11.76		0
		14.88		0		12.16		0
		15.57		0		12.39		0
		15.64		0		12.42		0
		15.7		0		12.88		0
		15.77		0		13.01		0
		15.97		0		13.17		0
		16.66		0		13.3		0
		16.82		0		13.3		0
		17.05		0		13.34		0
		17.08		0		13.37		0
		17.67		0		13.8		0
		18.13		0		13.9		0
		18.2		0		14.06		0
		18.23		0		14.06		0
		18.23		0		14.13		0
		18.73		0		14.19		0
		18.86		0		14.45		0
		18.89		0		14.72		0
		19.22		0		14.95		0
		19.32		0		15.37		0
		19.97		0		15.8		0
		20.4		0		16.75		0
		20.89		0		16.75		0
		20.96		0		16.98		0
		21.02		0		17.44		0
		21.16		0		18.23		0
		21.52		0		18.3		0
		21.62		0		18.56		0
		21.75		0		18.73		0
		22.93		0		18.92		0
		23.19		0		18.99		0
		23.62		0		18.99		0
		23.72		0		19.02		0
		23.92		0		19.09		0
		23.95		0		19.22		0
		24.84		0		19.35		0
		25.69		0		19.58		0
		26.25		0		19.71		0
		26.81		0		19.74		0
		26.91		0		19.97		0
		27.23		0		20.2		0
		27.89		0		20.24		0
		29.5		0		20.93		0
		29.76		0		20.99		0
		29.89		0		21.02		0
		30.72		0		21.02		0
		33.11		0		21.06		0
		33.84		0		21.09		0
		34.46		0		21.32		0
		35.02		0		21.42		0
		35.05		0		21.45		0
		35.64		0		21.68		0
		35.64		0		21.88		0
		35.84		0		22.04		0
		36.07		0		22.44		0
		40.05		0		22.6		0
		40.44		0		22.96		0
		40.51		0		22.96		0
		40.8		0		23		0
		42.54		0		23.55		0
		44.38		0		24.11		0
		46.78		0		24.34		0
		47.7		0		24.87		0
		51.31		0		24.9		0
		51.48		0		24.93		0
		53.65		0		25.03		0
		53.75		0		25.13		0
		56.21		0		25.95		0
		56.87		0		26.77		0
		58.44		0		26.81		0
		59.26		0		26.87		0
		59.89		0		27		0
		62.42		0		27.14		0
		63.7		0		27.37		0
		64.72		0		27.89		0
		65.34		0		28.32		0
		66.2		0		29.89		0
		75.59		0		29.93		0
		76.12		0		29.93		0
		76.35		0		29.93		0
		78.78		0		29.99		0
		80.65		0		30.32		0
		82.56		0		30.39		0
		114.26		0		30.62		0
		120.73		0		30.95		0
		0.66		1		31.54		0
		0.72		1		32.16		0
		1.38		1		32.29		0
		1.45		1		32.52		0
		1.54		1		32.69		0
		1.58		1		33.08		0
		1.64		1		33.87		0
		1.91		1		34.1		0
		2.73		1		34.56		0
		2.73		1		34.76		0
		2.76		1		34.92		0
		2.86		1		35.87		0
		2.89		1		36.14		0
		2.89		1		36.33		0
		2.92		1		36.5		0
		2.99		1		36.56		0
		3.29		1		38.11		0
		3.35		1		38.63		0
		3.35		1		38.76		0
		3.45		1		38.83		0
		3.45		1		39.29		0
		3.48		1		39.82		0
		3.58		1		39.98		0
		3.61		1		40.18		0
		3.65		1		40.21		0
		3.91		1		41.36		0
		3.94		1		41.39		0
		4.07		1		41.66		0
		4.14		1		42.05		0
		4.17		1		42.61		0
		4.27		1		43.07		0
		4.37		1		45.53		0
		4.73		1		48.46		0
		4.96		1		49.01		0
		5.22		1		49.24		0
		5.29		1		49.44		0
		5.29		1		49.9		0
		5.45		1		50.3		0
		5.49		1		50.62		0
		5.52		1		52.63		0
		5.55		1		53.84		0
		5.75		1		54.04		0
		5.88		1		55.26		0
		6.08		1		55.52		0
		6.14		1		58.61		0
		6.41		1		60.48		0
		6.5		1		63.3		0
		6.54		1		64.49		0
		6.73		1		65.44		0
		6.87		1		66.46		0
		6.9		1		66.49		0
		7.19		1		66.56		0
		7.23		1		68.1		0
		7.42		1		68.33		0
		7.59		1		70.07		0
		7.85		1		70.11		0
		7.85		1		70.57		0
		7.88		1		71.12		0
		7.92		1		73.16		0
		8.08		1		74.61		0
		8.11		1		76.74		0
		8.28		1		78.22		0
		8.34		1		79.47		0
		8.48		1		80.39		0
		8.57		1		81.18		0
		8.61		1		82.46		0
		8.64		1		85.05		0
		8.71		1		86.89		0
		8.74		1		89.22		0
		8.87		1		92.35		0
		8.97		1		92.64		0
		9.13		1		99.08		0
		9.49		1		104.01		0
		9.72		1		117.48		0
		9.76		1		119.45		0
		9.82		1		119.71		0
		9.89		1		122.34		0
		9.99		1		133.64		0
		10.09		1		154.2		0
		10.12		1		0.36		1
		10.25		1		0.99		1
		10.25		1		2.86		1
		10.35		1		3.15		1
		10.51		1		3.38		1
		10.81		1		3.71		1
		11.17		1		3.75		1
		11.3		1		4.2		1
		11.43		1		4.34		1
		11.5		1		4.47		1
		11.66		1		4.57		1
		11.73		1		4.89		1
		11.79		1		4.89		1
		12.19		1		5.03		1
		12.61		1		5.06		1
		12.68		1		5.22		1
		12.84		1		5.22		1
		12.91		1		5.55		1
		13.07		1		5.68		1
		13.07		1		5.68		1
		13.14		1		5.91		1
		13.63		1		6.57		1
		14.22		1		6.6		1
		14.85		1		7.16		1
		14.95		1		7.52		1
		15.41		1		7.52		1
		15.6		1		8.05		1
		15.7		1		8.21		1
		15.74		1		8.31		1
		15.93		1		8.44		1
		16.06		1		8.64		1
		16.13		1		8.94		1
		16.36		1		8.97		1
		16.49		1		9		1
		17.64		1		9.49		1
		18.17		1		9.49		1
		18.33		1		9.63		1
		18.43		1		9.89		1
		18.59		1		9.89		1
		19.19		1		9.99		1
		19.45		1		10.05		1
		19.65		1		10.22		1
		20.89		1		10.25		1
		20.89		1		10.32		1
		20.93		1		10.41		1
		20.99		1		10.51		1
		21.16		1		10.78		1
		21.55		1		11.37		1
		21.62		1		11.56		1
		23.03		1		11.66		1
		23.62		1		11.93		1
		23.95		1		12.42		1
		24.77		1		12.81		1
		25.3		1		12.88		1
		25.49		1		13.57		1
		27.2		1		13.8		1
		28.88		1		14.03		1
		29.3		1		14.03		1
		29.66		1		14.03		1
		29.96		1		14.26		1
		33.05		1		14.52		1
		33.9		1		14.55		1
		35.58		1		15.18		1
		35.84		1		15.44		1
		36.04		1		15.8		1
		36.7		1		16.13		1
		37.12		1		16.79		1
		40.37		1		16.79		1
		42.21		1		17.25		1
		47.04		1		18		1
		47.73		1		18.13		1
		50.03		1		18.27		1
		53.55		1		18.56		1
		55.06		1		18.66		1
		60.38		1		18.66		1
		66.62		1		19.02		1
		67.58		1		19.19		1
		70.07		1		19.94		1
		71.06		1		20.7		1
		71.06		1		20.76		1
		71.91		1		21.06		1
		73.62		1		21.16		1
		90.08		1		21.19		1
		0.3	0			21.35		1
		0.76	0			22.67		1
		15.05	0			22.96		1
		18.59	0			23.72		1
		1.22	1			23.98		1
		1.45	1			24.15		1
		3.32	1			24.97		1
		3.71	1			25.99		1
		4.11	1			27.6		1
		4.93	1			27.73		1
		5.03	1			27.96		1
		5.98	1			29.5		1
		7.36	1			29.63		1
		8.54	1			29.7		1
		11.79	1			29.96		1
		19.25	1			30.16		1
		42.02	1			30.88		1
						31.08		1
						32.62		1
						34.33		1
						34.43		1
						37.29		1
						47.08		1
						47.57		1
						47.83		1
						49.38		1
						50.26		1
						51.74		1
						55.62		1
						57.72		1
						58.44		1
						58.74		1
						58.9		1
						61.6		1
						62.81		1
						65.37		1
						66.79		1
						72.17		1
						75.26		1
						75.72		1
						96.02		1
						101.22		1
						146.88		1
						0.49	0
						1.02	0
						3.38	0
						3.65	0
						4.01	0
						11.6	0
						15.28	0
						20.7	0
						26.41	0
						27.66	0
						33.21	0
						35.22	0
						40.87	0
						43.89	0
						56.6	0
						59.92	0
						61.89	0
						83.51	0
						102.6	0
						126.48	0
						139.98	0
						150.13	0
						2.3	1
						4.34	1
						8.08	1
						26.84	1
						54.37	1

## Sheet: Figure 5
Figure 5a-c
Data are provided in Suppl. Tables S4, S5 and S7.

## Sheet: Figure 6
Figure 6a (see also Suppl. Table S8)				Figure 6c		Figure 6d							Figure 6e				Figure 6f		Figure 6g
Cancer type	CAA burden	T/FAC score		Data are provided in Suppl. Table S10.		Panel	Cell line name	Cancer type	CAA	Drug	log IC50 (μM)		Cancer type	CFE_fraction	CAA_fraction		Data are provided in Suppl. Fig. S12b-d.		Data are provided in Suppl. Table S13.
ACC	0	-136				Top-left	MOG-G-UVW	LGG	Gain_12p_neg	LGK974	5.06916		ALL	0.140845	1.28205
ACC	0	-127				Top-left	KINGS-1	LGG	Gain_12p_neg	LGK975	5.12948		BLCA	0.985915	2.5641
ACC	0	-120.8				Top-left	SW1783	LGG	Gain_12p_neg	LGK976	5.38951		BRCA	2.25352	2.5641
ACC	1	-154.1				Top-left	KALS-1	LGG	Gain_12p_neg	LGK977	5.41214		CESC	0.422535	0
ACC	1	-123.4				Top-left	H4	LGG	Gain_12p_pos	LGK978	3.78563		COADREAD	2.67606	1.28205
ACC	2	-117.6				Top-left	SF539	LGG	Gain_12p_pos	LGK979	3.86562		DLBC	0.28169	1.28205
ACC	2	-115.4				Top-left	GI-1	LGG	Gain_12p_pos	LGK980	3.96696		ESCA	1.83099	1.28205
ACC	2	-113.1				Top-left	GAMG	LGG	Gain_12p_pos	LGK981	3.9685		GBM	0.28169	0
ACC	4	-143.5				Bottom-left	SU-DHL-8	DLBC	Gain_19p_neg	rTRAIL	-3.44684		HNSC	0.56338	1.28205
ACC	4	-142.6				Bottom-left	NU-DUL-1	DLBC	Gain_19p_neg	rTRAIL	-2.63682		KIRC	3.52113	3.84615
ACC	4	-131.3				Bottom-left	HT	DLBC	Gain_19p_neg	rTRAIL	-2.09543		LAML	2.39437	5.12821
ACC	5	-134.1				Bottom-left	A3-KAW	DLBC	Gain_19p_neg	rTRAIL	-1.97194		LGG	1.26761	8.97436
ACC	6	-127				Bottom-left	SU-DHL-16	DLBC	Gain_19p_neg	rTRAIL	-1.57372		LUAD	1.26761	0
ACC	6	-126.2				Bottom-left	JM1	DLBC	Gain_19p_neg	rTRAIL	-1.4615		LUSC	0.28169	3.84615
ACC	6	-120.9				Bottom-left	SU-DHL-5	DLBC	Gain_19p_neg	rTRAIL	-1.40129		MESO	2.39437	6.41026
ACC	7	-129				Bottom-left	MC116	DLBC	Gain_19p_neg	rTRAIL	-1.40089		MM	0	2.5641
ACC	7	-116.2				Bottom-left	VAL	DLBC	Gain_19p_neg	rTRAIL	-1.35639		NB	0.140845	1.28205
ACC	7	-108				Bottom-left	BC-1	DLBC	Gain_19p_neg	rTRAIL	-1.2255		OV	1.40845	0
ACC	8	-126.2				Bottom-left	SU-DHL-10	DLBC	Gain_19p_neg	rTRAIL	-1.20945		PAAD	0	1.28205
ACC	8	-118.2				Bottom-left	OCI-LY-19	DLBC	Gain_19p_neg	rTRAIL	-1.12864		SKCM	2.67606	5.12821
ACC	8	-113.7				Bottom-left	SU-DHL-6	DLBC	Gain_19p_neg	rTRAIL	-1.10022		STAD	0.84507	3.84615
ACC	8	-111				Bottom-left	KARPAS-1106P	DLBC	Gain_19p_neg	rTRAIL	-1.03277		THCA	0.140845	0
ACC	8	-108.1				Bottom-left	RC-K8	DLBC	Gain_19p_neg	rTRAIL	-0.894278
ACC	9	-138.8				Bottom-left	TUR	DLBC	Gain_19p_neg	rTRAIL	-0.816012
ACC	9	-138.6				Bottom-left	Farage	DLBC	Gain_19p_neg	rTRAIL	-0.701955
ACC	9	-131.8				Bottom-left	KARPAS-422	DLBC	Gain_19p_neg	rTRAIL	-0.573379
ACC	9	-121.2				Bottom-left	WSU-DLCL2	DLBC	Gain_19p_neg	rTRAIL	-0.384645
ACC	9	-113.5				Bottom-left	CRO-AP2	DLBC	Gain_19p_neg	rTRAIL	-0.329685
ACC	9	-107.9				Bottom-left	JSC-1	DLBC	Gain_19p_neg	rTRAIL	-0.321906
ACC	10	-116.9				Bottom-left	A4-Fuk	DLBC	Gain_19p_neg	rTRAIL	-0.277332
ACC	10	-114.1				Bottom-left	SLVL	DLBC	Gain_19p_neg	rTRAIL	-0.250677
ACC	11	-124.6				Bottom-left	GRANTA-519	DLBC	Gain_19p_neg	rTRAIL	-0.193869
ACC	11	-115.5				Bottom-left	RL	DLBC	Gain_19p_neg	rTRAIL	0.0271
ACC	11	-106.9				Bottom-left	CTB-1	DLBC	Gain_19p_neg	rTRAIL	0.358376
ACC	12	-141.3				Bottom-left	JEKO-1	DLBC	Gain_19p_pos	rTRAIL	-5.03884
ACC	12	-135.1				Bottom-left	TK	DLBC	Gain_19p_pos	rTRAIL	-4.23875
ACC	12	-124.1				Bottom-left	SU-DHL-4	DLBC	Gain_19p_pos	rTRAIL	-3.91997
ACC	13	-136.5				Bottom-left	DB	DLBC	Gain_19p_pos	rTRAIL	-2.67608
ACC	13	-126.5				Top-right	KARPAS-620	MM	Loss_17p_neg	PHA-665752	2.48707
ACC	13	-122.8				Top-right	KMS-12-BM	MM	Loss_17p_neg	PHA-665753	2.56582
ACC	14	-113.9				Top-right	JJN-3	MM	Loss_17p_neg	PHA-665754	2.57338
ACC	14	-102				Top-right	MOLP-8	MM	Loss_17p_neg	PHA-665755	2.60803
ACC	15	-137.8				Top-right	LP-1	MM	Loss_17p_neg	PHA-665756	2.60834
ACC	15	-130				Top-right	RPMI-8226	MM	Loss_17p_neg	PHA-665757	2.61722
ACC	15	-129.6				Top-right	MC-CAR	MM	Loss_17p_neg	PHA-665758	2.66616
ACC	15	-124.5				Top-right	EJM	MM	Loss_17p_neg	PHA-665759	2.68455
ACC	15	-120.2				Top-right	OPM-2	MM	Loss_17p_neg	PHA-665760	2.70587
ACC	15	-119.5				Top-right	L-363	MM	Loss_17p_neg	PHA-665761	2.75398
ACC	15	-118.8				Top-right	AMO-1	MM	Loss_17p_neg	PHA-665762	2.78591
ACC	16	-131.8				Top-right	IM-9	MM	Loss_17p_neg	PHA-665763	2.88945
ACC	16	-111.5				Top-right	ARH-77	MM	Loss_17p_pos	PHA-665764	3.17202
ACC	17	-142.7				Top-right	U-266	MM	Loss_17p_pos	PHA-665765	3.33737
ACC	17	-133.9				Top-right	SK-MM-2	MM	Loss_17p_pos	PHA-665766	3.4715
ACC	17	-115.5				Bottom-right	HSC-39	STAD	Gain_17p_neg	Luminespib	-4.85486
ACC	17	-99.93				Bottom-right	AGS	STAD	Gain_17p_neg	Luminespib	-4.16523
ACC	18	-131.3				Bottom-right	NCI-N87	STAD	Gain_17p_neg	Luminespib	-4.13597
ACC	18	-118.3				Bottom-right	SK-GT-2	STAD	Gain_17p_neg	Luminespib	-3.8384
ACC	20	-134.9				Bottom-right	RF-48	STAD	Gain_17p_neg	Luminespib	-3.602
ACC	20	-130.5				Bottom-right	OCUM-1	STAD	Gain_17p_neg	Luminespib	-3.55764
ACC	21	-141				Bottom-right	RERF-GC-1B	STAD	Gain_17p_neg	Luminespib	-3.17479
ACC	21	-132.3				Bottom-right	HGC-27	STAD	Gain_17p_neg	Luminespib	-3.11413
ACC	21	-126.8				Bottom-right	NCI-SNU-5	STAD	Gain_17p_neg	Luminespib	-3.07712
ACC	21	-124.9				Bottom-right	NCI-SNU-1	STAD	Gain_17p_neg	Luminespib	-2.83086
ACC	23	-122.5				Bottom-right	NUGC-3	STAD	Gain_17p_neg	Luminespib	-2.66418
ACC	23	-122				Bottom-right	Hs746T	STAD	Gain_17p_neg	Luminespib	-2.61544
ACC	24	-126.3				Bottom-right	FU97	STAD	Gain_17p_neg	Luminespib	-2.44125
ACC	24	-125.9				Bottom-right	GCIY	STAD	Gain_17p_neg	Luminespib	-2.34594
ACC	25	-131.7				Bottom-right	MKN45	STAD	Gain_17p_neg	Luminespib	-1.99189
ACC	25	-129.8				Bottom-right	23132-87	STAD	Gain_17p_neg	Luminespib	-1.8162
ACC	25	-122.8				Bottom-right	NCI-SNU-16	STAD	Gain_17p_neg	Luminespib	-1.79046
ACC	26	-121.3				Bottom-right	IM-95	STAD	Gain_17p_neg	Luminespib	-1.46157
ACC	27	-126.7				Bottom-right	TGBC11TKB	STAD	Gain_17p_neg	Luminespib	-0.876902
ACC	27	-126				Bottom-right	MKN28	STAD	Gain_17p_pos	Luminespib	-1.55916
ACC	28	-141.1				Bottom-right	KATOIII	STAD	Gain_17p_pos	Luminespib	0.77789
ACC	28	-130.9				Bottom-right	NUGC-4	STAD	Gain_17p_pos	Luminespib	1.90106
ACC	28	-109.9				Bottom-right	MKN7	STAD	Gain_17p_pos	Luminespib	1.98709
ACC	29	-145.6
BLCA	0	-154.1
BLCA	0	-149
BLCA	0	-146.1
BLCA	0	-145.4
BLCA	0	-143.2
BLCA	0	-138.7
BLCA	0	-138.5
BLCA	0	-137.7
BLCA	0	-136.7
BLCA	0	-135.2
BLCA	0	-135.2
BLCA	0	-134.7
BLCA	0	-132.2
BLCA	0	-130.7
BLCA	0	-129.8
BLCA	0	-129
BLCA	0	-128.4
BLCA	0	-128.1
BLCA	0	-128.1
BLCA	0	-125.9
BLCA	0	-125.5
BLCA	0	-120.2
BLCA	0	-119.4
BLCA	0	-114.9
BLCA	0	-114.5
BLCA	0	-114.4
BLCA	0	-112.2
BLCA	0	-109.6
BLCA	0	-96.35
BLCA	0	-90.69
BLCA	1	-144.9
BLCA	1	-140.1
BLCA	1	-139.8
BLCA	1	-138.6
BLCA	1	-134
BLCA	1	-133.1
BLCA	1	-133
BLCA	1	-132.4
BLCA	1	-131.4
BLCA	1	-127.5
BLCA	1	-127.3
BLCA	1	-127
BLCA	1	-124.4
BLCA	1	-123.2
BLCA	1	-121.8
BLCA	1	-120.1
BLCA	1	-118.2
BLCA	1	-116.9
BLCA	1	-116.8
BLCA	1	-116.1
BLCA	1	-116
BLCA	1	-115.3
BLCA	1	-113.1
BLCA	1	-107
BLCA	2	-152.6
BLCA	2	-148
BLCA	2	-143
BLCA	2	-140.9
BLCA	2	-139.9
BLCA	2	-138.5
BLCA	2	-134
BLCA	2	-132
BLCA	2	-130.5
BLCA	2	-128.9
BLCA	2	-127.8
BLCA	2	-127.3
BLCA	2	-121.3
BLCA	2	-121.2
BLCA	2	-120.5
BLCA	2	-120.4
BLCA	2	-119.6
BLCA	2	-118.8
BLCA	2	-116.6
BLCA	2	-115.5
BLCA	2	-114.6
BLCA	2	-113.4
BLCA	2	-111.7
BLCA	2	-111.1
BLCA	2	-110
BLCA	2	-108.4
BLCA	2	-108.4
BLCA	3	-153.4
BLCA	3	-142.6
BLCA	3	-137.8
BLCA	3	-136
BLCA	3	-135.3
BLCA	3	-134.8
BLCA	3	-132.9
BLCA	3	-131.2
BLCA	3	-124.7
BLCA	3	-123.3
BLCA	3	-122.8
BLCA	3	-121.8
BLCA	3	-118.3
BLCA	3	-116.7
BLCA	3	-116.5
BLCA	3	-112.1
BLCA	3	-111.8
BLCA	3	-104.1
BLCA	4	-153.3
BLCA	4	-145.2
BLCA	4	-137.8
BLCA	4	-137.4
BLCA	4	-136.8
BLCA	4	-135.7
BLCA	4	-135.1
BLCA	4	-134.9
BLCA	4	-134.5
BLCA	4	-131.6
BLCA	4	-130.2
BLCA	4	-129.9
BLCA	4	-128.2
BLCA	4	-127.9
BLCA	4	-126.5
BLCA	4	-126
BLCA	4	-125.8
BLCA	4	-125.4
BLCA	4	-125.3
BLCA	4	-120.7
BLCA	4	-120.2
BLCA	4	-119.3
BLCA	4	-113.6
BLCA	4	-112.1
BLCA	4	-112
BLCA	4	-111.6
BLCA	4	-96.41
BLCA	5	-153.5
BLCA	5	-148
BLCA	5	-147.1
BLCA	5	-139.8
BLCA	5	-137.9
BLCA	5	-133.1
BLCA	5	-132.5
BLCA	5	-132.5
BLCA	5	-131.6
BLCA	5	-130.6
BLCA	5	-128.2
BLCA	5	-127.9
BLCA	5	-126.5
BLCA	5	-126.4
BLCA	5	-126.4
BLCA	5	-126.2
BLCA	5	-124.3
BLCA	5	-121.6
BLCA	5	-120.1
BLCA	5	-120
BLCA	5	-114.5
BLCA	5	-113.5
BLCA	5	-111.2
BLCA	5	-109.3
BLCA	5	-106.9
BLCA	5	-103.7
BLCA	6	-144.5
BLCA	6	-139.4
BLCA	6	-138.4
BLCA	6	-137.4
BLCA	6	-136.9
BLCA	6	-136.7
BLCA	6	-136
BLCA	6	-134.4
BLCA	6	-130.4
BLCA	6	-128.2
BLCA	6	-122.4
BLCA	6	-120.7
BLCA	6	-120.1
BLCA	6	-119.1
BLCA	6	-118.1
BLCA	6	-114.5
BLCA	6	-114.4
BLCA	6	-111.7
BLCA	6	-110.2
BLCA	6	-108.5
BLCA	6	-108.3
BLCA	6	-108.1
BLCA	6	-106.8
BLCA	6	-102.3
BLCA	6	-99.53
BLCA	7	-141.5
BLCA	7	-138.4
BLCA	7	-137.6
BLCA	7	-135.9
BLCA	7	-133.9
BLCA	7	-128.8
BLCA	7	-128.5
BLCA	7	-128.3
BLCA	7	-126.4
BLCA	7	-125
BLCA	7	-121.8
BLCA	7	-120.1
BLCA	7	-117.2
BLCA	7	-116.6
BLCA	7	-115.5
BLCA	7	-115.2
BLCA	7	-114.3
BLCA	7	-112.6
BLCA	7	-110.6
BLCA	7	-108.3
BLCA	7	-103.3
BLCA	7	-97.51
BLCA	7	-97.19
BLCA	8	-143.5
BLCA	8	-143.3
BLCA	8	-142.6
BLCA	8	-141.2
BLCA	8	-137.5
BLCA	8	-136.2
BLCA	8	-136
BLCA	8	-135.5
BLCA	8	-135.3
BLCA	8	-135
BLCA	8	-134.7
BLCA	8	-134.1
BLCA	8	-133.4
BLCA	8	-133.2
BLCA	8	-133
BLCA	8	-132.9
BLCA	8	-132.6
BLCA	8	-132.5
BLCA	8	-131.7
BLCA	8	-130.1
BLCA	8	-129.6
BLCA	8	-128.7
BLCA	8	-126.9
BLCA	8	-122.1
BLCA	8	-121.8
BLCA	8	-119.5
BLCA	8	-117.6
BLCA	8	-116.4
BLCA	8	-114.7
BLCA	8	-114.4
BLCA	8	-110.5
BLCA	8	-108.6
BLCA	8	-107.3
BLCA	8	-107
BLCA	8	-106.4
BLCA	8	-102.9
BLCA	8	-102.6
BLCA	8	-101.6
BLCA	8	-99.39
BLCA	9	-142.6
BLCA	9	-136.5
BLCA	9	-134.3
BLCA	9	-131.9
BLCA	9	-131.7
BLCA	9	-129.2
BLCA	9	-126.3
BLCA	9	-123.5
BLCA	9	-123.4
BLCA	9	-123.2
BLCA	9	-123
BLCA	9	-122.1
BLCA	9	-118.1
BLCA	9	-114.9
BLCA	9	-112.8
BLCA	9	-109.1
BLCA	9	-104.4
BLCA	9	-97.92
BLCA	9	-96.27
BLCA	9	-92.72
BLCA	10	-146.1
BLCA	10	-138.9
BLCA	10	-137.6
BLCA	10	-137.4
BLCA	10	-135.8
BLCA	10	-133.1
BLCA	10	-130.6
BLCA	10	-129.6
BLCA	10	-128.8
BLCA	10	-127.1
BLCA	10	-126.4
BLCA	10	-126.2
BLCA	10	-125.5
BLCA	10	-124.3
BLCA	10	-123.3
BLCA	10	-123.2
BLCA	10	-123.1
BLCA	10	-122.9
BLCA	10	-121.5
BLCA	10	-118.7
BLCA	10	-118
BLCA	10	-118
BLCA	10	-115.7
BLCA	10	-113.4
BLCA	10	-113.4
BLCA	10	-111.7
BLCA	10	-110.4
BLCA	10	-107.8
BLCA	10	-104.9
BLCA	10	-101.4
BLCA	10	-99.73
BLCA	10	-95.51
BLCA	11	-146.6
BLCA	11	-144.2
BLCA	11	-135.4
BLCA	11	-134.2
BLCA	11	-134
BLCA	11	-132.9
BLCA	11	-132.8
BLCA	11	-132.5
BLCA	11	-132.4
BLCA	11	-130.5
BLCA	11	-129.9
BLCA	11	-126.7
BLCA	11	-126.5
BLCA	11	-125.9
BLCA	11	-125.8
BLCA	11	-125
BLCA	11	-121.8
BLCA	11	-121.4
BLCA	11	-121.3
BLCA	11	-121.3
BLCA	11	-120.1
BLCA	11	-110
BLCA	11	-104.9
BLCA	11	-104.6
BLCA	11	-102.4
BLCA	12	-143.2
BLCA	12	-140.4
BLCA	12	-139.9
BLCA	12	-139.1
BLCA	12	-138.7
BLCA	12	-134.2
BLCA	12	-133.9
BLCA	12	-133.6
BLCA	12	-132.1
BLCA	12	-128.9
BLCA	12	-126.2
BLCA	12	-125.4
BLCA	12	-125.2
BLCA	12	-122
BLCA	12	-121.3
BLCA	12	-120.3
BLCA	12	-118.9
BLCA	12	-117.9
BLCA	12	-114.5
BLCA	12	-113
BLCA	12	-106.2
BLCA	12	-104.2
BLCA	13	-147.8
BLCA	13	-140.9
BLCA	13	-135.9
BLCA	13	-135.8
BLCA	13	-134.6
BLCA	13	-134.5
BLCA	13	-133.8
BLCA	13	-129.6
BLCA	13	-129.5
BLCA	13	-128.3
BLCA	13	-126
BLCA	13	-124.2
BLCA	13	-123
BLCA	13	-118.2
BLCA	13	-118.1
BLCA	13	-108.2
BLCA	13	-106.2
BLCA	13	-102
BLCA	13	-98.34
BLCA	14	-136.7
BLCA	14	-132.7
BLCA	14	-125.7
BLCA	14	-125.7
BLCA	14	-125.4
BLCA	14	-124.7
BLCA	14	-120.5
BLCA	14	-113.4
BLCA	15	-138.5
BLCA	15	-135.5
BLCA	15	-127.7
BLCA	15	-127.1
BLCA	15	-126
BLCA	15	-124.8
BLCA	15	-124.5
BLCA	15	-124.3
BLCA	15	-122.4
BLCA	15	-120.2
BLCA	15	-119.1
BLCA	15	-119.1
BLCA	15	-118.9
BLCA	15	-115.4
BLCA	15	-112.4
BLCA	15	-105.8
BLCA	15	-105.3
BLCA	16	-135.3
BLCA	16	-128.6
BLCA	16	-128.1
BLCA	16	-127.6
BLCA	16	-125.5
BLCA	16	-123.4
BLCA	16	-122.7
BLCA	16	-121.9
BLCA	16	-104.7
BLCA	17	-128.7
BLCA	17	-128.4
BLCA	17	-124.4
BLCA	17	-93.58
BLCA	18	-138.9
BLCA	18	-137.2
BLCA	18	-123.8
BLCA	18	-116.5
BLCA	18	-104.4
BLCA	19	-122.2
BLCA	19	-121.2
BLCA	20	-122.1
BLCA	20	-116.9
BLCA	20	-106.9
BLCA	26	-118.8
BRCA	0	-203.9
BRCA	0	-202.1
BRCA	0	-201.7
BRCA	0	-195.8
BRCA	0	-194.8
BRCA	0	-194.1
BRCA	0	-192.6
BRCA	0	-192.5
BRCA	0	-192.3
BRCA	0	-192
BRCA	0	-190.6
BRCA	0	-190.3
BRCA	0	-190.1
BRCA	0	-189.7
BRCA	0	-188.6
BRCA	0	-188.3
BRCA	0	-188.3
BRCA	0	-187.6
BRCA	0	-186.5
BRCA	0	-186.4
BRCA	0	-186.2
BRCA	0	-186.1
BRCA	0	-182.9
BRCA	0	-182.6
BRCA	0	-182.1
BRCA	0	-181.9
BRCA	0	-180.5
BRCA	0	-180.1
BRCA	0	-180
BRCA	0	-179.9
BRCA	0	-177.9
BRCA	0	-177.7
BRCA	0	-176.6
BRCA	0	-176.5
BRCA	0	-173.1
BRCA	0	-170.9
BRCA	0	-170.7
BRCA	0	-169.6
BRCA	0	-168.7
BRCA	0	-167.6
BRCA	0	-166.7
BRCA	0	-165.6
BRCA	0	-161.8
BRCA	0	-161.7
BRCA	0	-158.7
BRCA	0	-157.4
BRCA	0	-157.1
BRCA	0	-155.1
BRCA	0	-154.8
BRCA	0	-149.3
BRCA	0	-148.7
BRCA	0	-147.6
BRCA	0	-144.6
BRCA	0	-144.4
BRCA	0	-144.1
BRCA	0	-142.9
BRCA	0	-141.5
BRCA	0	-140.6
BRCA	0	-140.5
BRCA	0	-134.3
BRCA	0	-133.9
BRCA	0	-133.4
BRCA	0	-132.8
BRCA	0	-129.3
BRCA	0	-128.8
BRCA	0	-126.2
BRCA	0	-124.4
BRCA	0	-120.8
BRCA	0	-95.59
BRCA	1	-200.2
BRCA	1	-199.7
BRCA	1	-198.5
BRCA	1	-195
BRCA	1	-193.3
BRCA	1	-192.2
BRCA	1	-191.4
BRCA	1	-190.9
BRCA	1	-190.7
BRCA	1	-189.9
BRCA	1	-189.7
BRCA	1	-189.4
BRCA	1	-189.1
BRCA	1	-189.1
BRCA	1	-188.9
BRCA	1	-187.2
BRCA	1	-186.9
BRCA	1	-186.4
BRCA	1	-185.3
BRCA	1	-183.2
BRCA	1	-183.1
BRCA	1	-182.6
BRCA	1	-180.9
BRCA	1	-178.9
BRCA	1	-177.4
BRCA	1	-176.6
BRCA	1	-176.3
BRCA	1	-175.1
BRCA	1	-174.7
BRCA	1	-173.9
BRCA	1	-173.8
BRCA	1	-172.6
BRCA	1	-171.6
BRCA	1	-171.1
BRCA	1	-169.8
BRCA	1	-165.6
BRCA	1	-159.1
BRCA	1	-147.1
BRCA	1	-134.9
BRCA	2	-202.4
BRCA	2	-199.8
BRCA	2	-199
BRCA	2	-198.1
BRCA	2	-197
BRCA	2	-195.8
BRCA	2	-195.7
BRCA	2	-195.2
BRCA	2	-194.4
BRCA	2	-191.7
BRCA	2	-189.3
BRCA	2	-189.1
BRCA	2	-189.1
BRCA	2	-188.8
BRCA	2	-188.6
BRCA	2	-188.1
BRCA	2	-187.9
BRCA	2	-187.7
BRCA	2	-187.6
BRCA	2	-187.6
BRCA	2	-187.1
BRCA	2	-187
BRCA	2	-186.8
BRCA	2	-186.6
BRCA	2	-186.4
BRCA	2	-186.3
BRCA	2	-185.9
BRCA	2	-185.5
BRCA	2	-185.3
BRCA	2	-184.8
BRCA	2	-184.3
BRCA	2	-184.2
BRCA	2	-183.4
BRCA	2	-183.4
BRCA	2	-182.1
BRCA	2	-181.3
BRCA	2	-179.9
BRCA	2	-179.8
BRCA	2	-179.6
BRCA	2	-178.3
BRCA	2	-178.3
BRCA	2	-178.2
BRCA	2	-178
BRCA	2	-177.9
BRCA	2	-177.2
BRCA	2	-177
BRCA	2	-175.3
BRCA	2	-170.3
BRCA	2	-158.4
BRCA	2	-154.7
BRCA	2	-152.9
BRCA	2	-150.2
BRCA	2	-143.2
BRCA	2	-142.1
BRCA	2	-138.9
BRCA	2	-136.7
BRCA	2	-130.9
BRCA	2	-126.5
BRCA	2	-123.3
BRCA	2	-123.3
BRCA	2	-117.8
BRCA	3	-206.3
BRCA	3	-205.2
BRCA	3	-201.5
BRCA	3	-201.5
BRCA	3	-201.4
BRCA	3	-200.3
BRCA	3	-200
BRCA	3	-198.7
BRCA	3	-198
BRCA	3	-197.8
BRCA	3	-197.2
BRCA	3	-196
BRCA	3	-195.8
BRCA	3	-195.5
BRCA	3	-195.3
BRCA	3	-195.1
BRCA	3	-194.7
BRCA	3	-194.3
BRCA	3	-194.1
BRCA	3	-193.1
BRCA	3	-192
BRCA	3	-191.8
BRCA	3	-191.8
BRCA	3	-191.7
BRCA	3	-191.5
BRCA	3	-191.2
BRCA	3	-190.9
BRCA	3	-190.8
BRCA	3	-190.7
BRCA	3	-190.3
BRCA	3	-189.9
BRCA	3	-189.7
BRCA	3	-189.5
BRCA	3	-189.4
BRCA	3	-189.2
BRCA	3	-189.1
BRCA	3	-187.7
BRCA	3	-187.1
BRCA	3	-186.4
BRCA	3	-186.4
BRCA	3	-185.9
BRCA	3	-185.8
BRCA	3	-185.8
BRCA	3	-185.6
BRCA	3	-184.6
BRCA	3	-184.4
BRCA	3	-184.3
BRCA	3	-184.2
BRCA	3	-183.2
BRCA	3	-183.1
BRCA	3	-182.5
BRCA	3	-182.1
BRCA	3	-181.9
BRCA	3	-181.3
BRCA	3	-181.1
BRCA	3	-180.9
BRCA	3	-180.9
BRCA	3	-180.6
BRCA	3	-180.3
BRCA	3	-179.7
BRCA	3	-177.9
BRCA	3	-177.6
BRCA	3	-177.4
BRCA	3	-175.9
BRCA	3	-173
BRCA	3	-172.2
BRCA	3	-172.1
BRCA	3	-171.9
BRCA	3	-171.2
BRCA	3	-170.9
BRCA	3	-168
BRCA	3	-167.6
BRCA	3	-167.5
BRCA	3	-166.8
BRCA	3	-166.6
BRCA	3	-163.1
BRCA	3	-162.4
BRCA	3	-159.5
BRCA	3	-159.2
BRCA	3	-156.4
BRCA	3	-153.1
BRCA	3	-151.4
BRCA	3	-149.5
BRCA	3	-141.9
BRCA	3	-128.1
BRCA	3	-126.6
BRCA	3	-123.8
BRCA	3	-121.7
BRCA	3	-120.3
BRCA	3	-117.9
BRCA	4	-215.4
BRCA	4	-210
BRCA	4	-207.3
BRCA	4	-202.5
BRCA	4	-201.3
BRCA	4	-201
BRCA	4	-201
BRCA	4	-200.8
BRCA	4	-200.1
BRCA	4	-198.7
BRCA	4	-197.3
BRCA	4	-197.2
BRCA	4	-196.8
BRCA	4	-196.8
BRCA	4	-196.6
BRCA	4	-196.5
BRCA	4	-196.3
BRCA	4	-195.9
BRCA	4	-195.5
BRCA	4	-195.5
BRCA	4	-195.1
BRCA	4	-195
BRCA	4	-194.8
BRCA	4	-194.4
BRCA	4	-194.3
BRCA	4	-194.1
BRCA	4	-194
BRCA	4	-193.8
BRCA	4	-193.8
BRCA	4	-193.4
BRCA	4	-191.3
BRCA	4	-191.2
BRCA	4	-191
BRCA	4	-190.9
BRCA	4	-190.6
BRCA	4	-190.6
BRCA	4	-190.3
BRCA	4	-190.3
BRCA	4	-190.2
BRCA	4	-190
BRCA	4	-189.9
BRCA	4	-189.8
BRCA	4	-189.6
BRCA	4	-189.1
BRCA	4	-188.9
BRCA	4	-188.9
BRCA	4	-188.8
BRCA	4	-188.8
BRCA	4	-188
BRCA	4	-188
BRCA	4	-187.9
BRCA	4	-187.4
BRCA	4	-187.2
BRCA	4	-187.1
BRCA	4	-187.1
BRCA	4	-186.5
BRCA	4	-185.9
BRCA	4	-185.8
BRCA	4	-185.5
BRCA	4	-185.4
BRCA	4	-185.3
BRCA	4	-185.3
BRCA	4	-185.2
BRCA	4	-184.6
BRCA	4	-184.3
BRCA	4	-183.9
BRCA	4	-183.8
BRCA	4	-182.8
BRCA	4	-182.6
BRCA	4	-182.6
BRCA	4	-182.3
BRCA	4	-182.2
BRCA	4	-182.1
BRCA	4	-182.1
BRCA	4	-181.9
BRCA	4	-181.6
BRCA	4	-180.9
BRCA	4	-180.4
BRCA	4	-179.9
BRCA	4	-179.5
BRCA	4	-179.4
BRCA	4	-179.4
BRCA	4	-178.2
BRCA	4	-178.1
BRCA	4	-177.8
BRCA	4	-177.6
BRCA	4	-177.3
BRCA	4	-176.3
BRCA	4	-176
BRCA	4	-175.3
BRCA	4	-175
BRCA	4	-174.2
BRCA	4	-174.1
BRCA	4	-173.6
BRCA	4	-173.5
BRCA	4	-173.4
BRCA	4	-172.2
BRCA	4	-169.6
BRCA	4	-169
BRCA	4	-167.9
BRCA	4	-165.4
BRCA	4	-159.3
BRCA	4	-157.5
BRCA	4	-154.5
BRCA	4	-144.9
BRCA	4	-143.5
BRCA	4	-141.7
BRCA	4	-141.5
BRCA	4	-138.9
BRCA	4	-138.3
BRCA	4	-136.6
BRCA	4	-131
BRCA	4	-129
BRCA	4	-123.2
BRCA	4	-121.1
BRCA	4	-118.3
BRCA	4	-114
BRCA	5	-206
BRCA	5	-206
BRCA	5	-202.4
BRCA	5	-201.6
BRCA	5	-201
BRCA	5	-200.8
BRCA	5	-199.9
BRCA	5	-199.1
BRCA	5	-198.8
BRCA	5	-196.7
BRCA	5	-196.5
BRCA	5	-196.5
BRCA	5	-195.4
BRCA	5	-194.2
BRCA	5	-193.6
BRCA	5	-193.1
BRCA	5	-193.1
BRCA	5	-193
BRCA	5	-192.9
BRCA	5	-192.9
BRCA	5	-192.2
BRCA	5	-190.8
BRCA	5	-190.7
BRCA	5	-190.7
BRCA	5	-190.6
BRCA	5	-190.5
BRCA	5	-189.8
BRCA	5	-189.7
BRCA	5	-189.5
BRCA	5	-189.3
BRCA	5	-189.2
BRCA	5	-189.1
BRCA	5	-189
BRCA	5	-189
BRCA	5	-188.6
BRCA	5	-188.4
BRCA	5	-188.3
BRCA	5	-188.2
BRCA	5	-188.1
BRCA	5	-187.9
BRCA	5	-187.8
BRCA	5	-187
BRCA	5	-186
BRCA	5	-185.4
BRCA	5	-184.6
BRCA	5	-184.4
BRCA	5	-183.8
BRCA	5	-183.8
BRCA	5	-183.6
BRCA	5	-183.5
BRCA	5	-182.3
BRCA	5	-181.2
BRCA	5	-181.2
BRCA	5	-180.3
BRCA	5	-180.3
BRCA	5	-180.1
BRCA	5	-179.6
BRCA	5	-178.9
BRCA	5	-178.4
BRCA	5	-178.1
BRCA	5	-177.9
BRCA	5	-177.7
BRCA	5	-176.8
BRCA	5	-176.4
BRCA	5	-176.3
BRCA	5	-175.3
BRCA	5	-173.8
BRCA	5	-173.4
BRCA	5	-173.1
BRCA	5	-172.9
BRCA	5	-172.9
BRCA	5	-172.5
BRCA	5	-171.2
BRCA	5	-170.6
BRCA	5	-168.6
BRCA	5	-168.4
BRCA	5	-168.2
BRCA	5	-166.8
BRCA	5	-166.2
BRCA	5	-165.4
BRCA	5	-163.6
BRCA	5	-163.2
BRCA	5	-156
BRCA	5	-155.6
BRCA	5	-153.7
BRCA	5	-152.4
BRCA	5	-150.5
BRCA	5	-149.7
BRCA	5	-144
BRCA	5	-143.5
BRCA	5	-143
BRCA	5	-140.6
BRCA	5	-135.8
BRCA	5	-135
BRCA	5	-133.4
BRCA	5	-130.6
BRCA	5	-128.3
BRCA	5	-125.9
BRCA	5	-124.2
BRCA	5	-124.2
BRCA	5	-115.8
BRCA	5	-111.4
BRCA	5	-111.1
BRCA	6	-219.6
BRCA	6	-219.6
BRCA	6	-209.8
BRCA	6	-207.3
BRCA	6	-203.3
BRCA	6	-202.7
BRCA	6	-202.6
BRCA	6	-202.5
BRCA	6	-201.5
BRCA	6	-198.4
BRCA	6	-197.9
BRCA	6	-196.9
BRCA	6	-196.9
BRCA	6	-196.4
BRCA	6	-196.1
BRCA	6	-195.9
BRCA	6	-195.6
BRCA	6	-195.4
BRCA	6	-195.1
BRCA	6	-195.1
BRCA	6	-195.1
BRCA	6	-194.9
BRCA	6	-194.8
BRCA	6	-194.7
BRCA	6	-193.9
BRCA	6	-192.9
BRCA	6	-192.4
BRCA	6	-192.4
BRCA	6	-191.7
BRCA	6	-191.5
BRCA	6	-191.3
BRCA	6	-191.2
BRCA	6	-191.2
BRCA	6	-189.8
BRCA	6	-189.1
BRCA	6	-188.8
BRCA	6	-188.5
BRCA	6	-188.2
BRCA	6	-188.2
BRCA	6	-187.6
BRCA	6	-187.4
BRCA	6	-187.2
BRCA	6	-187
BRCA	6	-186.6
BRCA	6	-186.5
BRCA	6	-186
BRCA	6	-185.9
BRCA	6	-185.1
BRCA	6	-184.4
BRCA	6	-184.3
BRCA	6	-184.2
BRCA	6	-182.6
BRCA	6	-182.5
BRCA	6	-182.4
BRCA	6	-182.2
BRCA	6	-181.8
BRCA	6	-181.6
BRCA	6	-180.8
BRCA	6	-180.3
BRCA	6	-179.6
BRCA	6	-178.2
BRCA	6	-177.8
BRCA	6	-177.6
BRCA	6	-177.4
BRCA	6	-176.6
BRCA	6	-175.8
BRCA	6	-175.7
BRCA	6	-175.4
BRCA	6	-175
BRCA	6	-175
BRCA	6	-174.5
BRCA	6	-173.5
BRCA	6	-168.8
BRCA	6	-167.1
BRCA	6	-166.5
BRCA	6	-165
BRCA	6	-164
BRCA	6	-162.5
BRCA	6	-161.8
BRCA	6	-161.7
BRCA	6	-160.4
BRCA	6	-160.1
BRCA	6	-160.1
BRCA	6	-159.4
BRCA	6	-156.2
BRCA	6	-155.6
BRCA	6	-154.9
BRCA	6	-151.5
BRCA	6	-150.2
BRCA	6	-147
BRCA	6	-146.2
BRCA	6	-145.9
BRCA	6	-143.8
BRCA	6	-143
BRCA	6	-141.7
BRCA	6	-129.6
BRCA	6	-125.4
BRCA	6	-123.5
BRCA	6	-113
BRCA	6	-111.3
BRCA	6	-109.9
BRCA	6	-104
BRCA	6	-102.4
BRCA	6	-97.61
BRCA	7	-209.2
BRCA	7	-206.9
BRCA	7	-206.9
BRCA	7	-200.5
BRCA	7	-200.1
BRCA	7	-200
BRCA	7	-199.4
BRCA	7	-199.1
BRCA	7	-198.8
BRCA	7	-197.8
BRCA	7	-197.6
BRCA	7	-196.8
BRCA	7	-196.7
BRCA	7	-196.6
BRCA	7	-195.8
BRCA	7	-195.7
BRCA	7	-195.5
BRCA	7	-195
BRCA	7	-194.9
BRCA	7	-194.9
BRCA	7	-194.8
BRCA	7	-194.6
BRCA	7	-194.5
BRCA	7	-194.3
BRCA	7	-194.3
BRCA	7	-193.8
BRCA	7	-193.2
BRCA	7	-192.5
BRCA	7	-191.9
BRCA	7	-191.4
BRCA	7	-191.4
BRCA	7	-191.3
BRCA	7	-191
BRCA	7	-187.5
BRCA	7	-186.7
BRCA	7	-186.2
BRCA	7	-185.6
BRCA	7	-185
BRCA	7	-184.1
BRCA	7	-182.9
BRCA	7	-182.4
BRCA	7	-182.1
BRCA	7	-181.7
BRCA	7	-181.5
BRCA	7	-181.1
BRCA	7	-179.2
BRCA	7	-178.5
BRCA	7	-178.2
BRCA	7	-178.1
BRCA	7	-177.1
BRCA	7	-176.2
BRCA	7	-174.9
BRCA	7	-174.7
BRCA	7	-173.5
BRCA	7	-173.1
BRCA	7	-172.7
BRCA	7	-172.5
BRCA	7	-168.7
BRCA	7	-168.2
BRCA	7	-166.5
BRCA	7	-159.8
BRCA	7	-159.7
BRCA	7	-155.2
BRCA	7	-154.1
BRCA	7	-154.1
BRCA	7	-151.1
BRCA	7	-150.6
BRCA	7	-144.5
BRCA	7	-144.2
BRCA	7	-141.3
BRCA	7	-137.1
BRCA	7	-135.5
BRCA	7	-132.7
BRCA	7	-130.1
BRCA	7	-129.4
BRCA	7	-125.6
BRCA	7	-121.3
BRCA	7	-120.3
BRCA	7	-119
BRCA	7	-114.5
BRCA	7	-113.3
BRCA	7	-112.6
BRCA	8	-203.8
BRCA	8	-202
BRCA	8	-201.2
BRCA	8	-199.2
BRCA	8	-198.3
BRCA	8	-198.3
BRCA	8	-198.2
BRCA	8	-197.4
BRCA	8	-196.8
BRCA	8	-196
BRCA	8	-194.3
BRCA	8	-194.1
BRCA	8	-193.9
BRCA	8	-190.9
BRCA	8	-190.6
BRCA	8	-189.7
BRCA	8	-189.3
BRCA	8	-189
BRCA	8	-188.7
BRCA	8	-187.8
BRCA	8	-187.7
BRCA	8	-187.6
BRCA	8	-187.3
BRCA	8	-185.2
BRCA	8	-183.9
BRCA	8	-183.7
BRCA	8	-182.6
BRCA	8	-181.3
BRCA	8	-179.3
BRCA	8	-177.1
BRCA	8	-177
BRCA	8	-176.9
BRCA	8	-175.9
BRCA	8	-173.3
BRCA	8	-173.1
BRCA	8	-171.9
BRCA	8	-169.9
BRCA	8	-166.8
BRCA	8	-164.2
BRCA	8	-164.1
BRCA	8	-159.6
BRCA	8	-153
BRCA	8	-151.2
BRCA	8	-144.5
BRCA	8	-143.9
BRCA	8	-143.8
BRCA	8	-140.2
BRCA	8	-140.2
BRCA	8	-138.9
BRCA	8	-136.6
BRCA	8	-133.8
BRCA	8	-131.5
BRCA	8	-126
BRCA	8	-124.4
BRCA	8	-121.6
BRCA	8	-121.6
BRCA	8	-117.6
BRCA	8	-115.9
BRCA	8	-115.2
BRCA	8	-110
BRCA	9	-209.6
BRCA	9	-205.6
BRCA	9	-205.3
BRCA	9	-203.2
BRCA	9	-199.8
BRCA	9	-199.7
BRCA	9	-199.2
BRCA	9	-197.2
BRCA	9	-197.1
BRCA	9	-195.6
BRCA	9	-195.3
BRCA	9	-195.1
BRCA	9	-193.8
BRCA	9	-193.6
BRCA	9	-192.4
BRCA	9	-192.1
BRCA	9	-191.6
BRCA	9	-191.3
BRCA	9	-190.7
BRCA	9	-190.6
BRCA	9	-190.4
BRCA	9	-190.3
BRCA	9	-189
BRCA	9	-188.8
BRCA	9	-188.4
BRCA	9	-186.9
BRCA	9	-185.1
BRCA	9	-185
BRCA	9	-185
BRCA	9	-184.9
BRCA	9	-184.1
BRCA	9	-183.3
BRCA	9	-182.1
BRCA	9	-181.7
BRCA	9	-181.5
BRCA	9	-179.7
BRCA	9	-179
BRCA	9	-178.7
BRCA	9	-176.7
BRCA	9	-176.4
BRCA	9	-176.3
BRCA	9	-175.9
BRCA	9	-175
BRCA	9	-173.5
BRCA	9	-170.6
BRCA	9	-170.1
BRCA	9	-168.7
BRCA	9	-167.4
BRCA	9	-161
BRCA	9	-156.7
BRCA	9	-150.3
BRCA	9	-149.9
BRCA	9	-145.8
BRCA	9	-144.8
BRCA	9	-144.6
BRCA	9	-142.7
BRCA	9	-136.8
BRCA	9	-133.1
BRCA	9	-132.3
BRCA	9	-131.7
BRCA	9	-131.1
BRCA	9	-129.6
BRCA	9	-129.2
BRCA	9	-128.7
BRCA	9	-128.7
BRCA	9	-125.5
BRCA	9	-124.1
BRCA	9	-121.7
BRCA	9	-121
BRCA	9	-119.4
BRCA	9	-118.4
BRCA	9	-118.3
BRCA	9	-117.2
BRCA	9	-115.4
BRCA	10	-211.4
BRCA	10	-204.2
BRCA	10	-203
BRCA	10	-200.4
BRCA	10	-195.9
BRCA	10	-195
BRCA	10	-193.2
BRCA	10	-192.4
BRCA	10	-191.2
BRCA	10	-190.8
BRCA	10	-189.3
BRCA	10	-189.2
BRCA	10	-188.6
BRCA	10	-188
BRCA	10	-187.9
BRCA	10	-186.2
BRCA	10	-185.7
BRCA	10	-185.7
BRCA	10	-185.5
BRCA	10	-185.4
BRCA	10	-184.4
BRCA	10	-183.8
BRCA	10	-183.1
BRCA	10	-182.8
BRCA	10	-180.6
BRCA	10	-180.4
BRCA	10	-173.6
BRCA	10	-172.6
BRCA	10	-171.9
BRCA	10	-167.8
BRCA	10	-166.9
BRCA	10	-165.8
BRCA	10	-165.3
BRCA	10	-163.7
BRCA	10	-162.2
BRCA	10	-157.9
BRCA	10	-150.1
BRCA	10	-146.7
BRCA	10	-138.3
BRCA	10	-137.7
BRCA	10	-127.4
BRCA	10	-126.6
BRCA	10	-125.5
BRCA	10	-124.4
BRCA	10	-119.8
BRCA	10	-118.7
BRCA	10	-117.6
BRCA	10	-115.1
BRCA	10	-111
BRCA	10	-108.8
BRCA	10	-105.7
BRCA	11	-202.9
BRCA	11	-200.4
BRCA	11	-198.8
BRCA	11	-198.7
BRCA	11	-197.2
BRCA	11	-195.1
BRCA	11	-194.9
BRCA	11	-194.3
BRCA	11	-194.1
BRCA	11	-194
BRCA	11	-193.7
BRCA	11	-192.8
BRCA	11	-191.6
BRCA	11	-191.1
BRCA	11	-189.6
BRCA	11	-187.4
BRCA	11	-187.1
BRCA	11	-187.1
BRCA	11	-186.9
BRCA	11	-186.8
BRCA	11	-185.7
BRCA	11	-185.4
BRCA	11	-184.2
BRCA	11	-183.7
BRCA	11	-183
BRCA	11	-182.3
BRCA	11	-181.8
BRCA	11	-181.6
BRCA	11	-181.3
BRCA	11	-180.9
BRCA	11	-180.4
BRCA	11	-178.2
BRCA	11	-177.7
BRCA	11	-176.6
BRCA	11	-174
BRCA	11	-173.6
BRCA	11	-171.7
BRCA	11	-171.2
BRCA	11	-169.6
BRCA	11	-168.3
BRCA	11	-147
BRCA	11	-143.9
BRCA	11	-140
BRCA	11	-137.8
BRCA	11	-136.5
BRCA	11	-136
BRCA	11	-130.9
BRCA	11	-130
BRCA	11	-128.1
BRCA	11	-127.2
BRCA	11	-126.3
BRCA	11	-123.2
BRCA	11	-123.1
BRCA	11	-122.6
BRCA	11	-122.3
BRCA	11	-120
BRCA	11	-118.7
BRCA	11	-114.6
BRCA	11	-106.7
BRCA	11	-101.8
BRCA	11	-98.75
BRCA	12	-215.4
BRCA	12	-211
BRCA	12	-208.2
BRCA	12	-201.9
BRCA	12	-198.1
BRCA	12	-197.4
BRCA	12	-193.7
BRCA	12	-191
BRCA	12	-190.7
BRCA	12	-190.1
BRCA	12	-189.7
BRCA	12	-188.6
BRCA	12	-184.7
BRCA	12	-183.2
BRCA	12	-182.7
BRCA	12	-180.5
BRCA	12	-179.6
BRCA	12	-179.1
BRCA	12	-178.6
BRCA	12	-178.1
BRCA	12	-176.8
BRCA	12	-176.7
BRCA	12	-174.8
BRCA	12	-171.8
BRCA	12	-167.7
BRCA	12	-167.6
BRCA	12	-167
BRCA	12	-166.5
BRCA	12	-162.8
BRCA	12	-162.2
BRCA	12	-161
BRCA	12	-158.6
BRCA	12	-152.5
BRCA	12	-152.3
BRCA	12	-148
BRCA	12	-142.3
BRCA	12	-140.9
BRCA	12	-133.6
BRCA	12	-132
BRCA	12	-128.6
BRCA	12	-126.7
BRCA	12	-126
BRCA	12	-122.9
BRCA	12	-113.8
BRCA	12	-110.3
BRCA	12	-107.5
BRCA	12	-102.9
BRCA	13	-202.2
BRCA	13	-199
BRCA	13	-194.9
BRCA	13	-193.7
BRCA	13	-193.4
BRCA	13	-193.2
BRCA	13	-192.8
BRCA	13	-192.7
BRCA	13	-192.1
BRCA	13	-191.5
BRCA	13	-191.2
BRCA	13	-190.5
BRCA	13	-188.7
BRCA	13	-187.8
BRCA	13	-185.3
BRCA	13	-184.9
BRCA	13	-183.5
BRCA	13	-183.3
BRCA	13	-179.8
BRCA	13	-179.7
BRCA	13	-172.1
BRCA	13	-170.2
BRCA	13	-169.3
BRCA	13	-165.2
BRCA	13	-139.1
BRCA	13	-135.4
BRCA	13	-129.9
BRCA	13	-127.5
BRCA	13	-127.3
BRCA	13	-126.7
BRCA	13	-116.7
BRCA	13	-111
BRCA	13	-110.6
BRCA	13	-108.9
BRCA	13	-108.1
BRCA	13	-104.1
BRCA	14	-214.4
BRCA	14	-205
BRCA	14	-204.4
BRCA	14	-196.8
BRCA	14	-196.6
BRCA	14	-196.3
BRCA	14	-194.7
BRCA	14	-192
BRCA	14	-190.9
BRCA	14	-188.5
BRCA	14	-188.5
BRCA	14	-186.2
BRCA	14	-185.7
BRCA	14	-181.4
BRCA	14	-181.1
BRCA	14	-180.5
BRCA	14	-179.2
BRCA	14	-176.7
BRCA	14	-142.1
BRCA	14	-138.2
BRCA	14	-132.5
BRCA	14	-129.4
BRCA	14	-123.1
BRCA	14	-122.7
BRCA	14	-114
BRCA	15	-198.7
BRCA	15	-196.1
BRCA	15	-187.5
BRCA	15	-185.7
BRCA	15	-184.1
BRCA	15	-182
BRCA	15	-180.8
BRCA	15	-180.2
BRCA	15	-175.8
BRCA	15	-172
BRCA	15	-167.5
BRCA	15	-165.3
BRCA	15	-160.2
BRCA	15	-126
BRCA	15	-120.8
BRCA	15	-101
BRCA	16	-206.7
BRCA	16	-204.9
BRCA	16	-202.9
BRCA	16	-194.3
BRCA	16	-185.6
BRCA	16	-176.7
BRCA	16	-142.8
BRCA	16	-140.8
BRCA	16	-134
BRCA	16	-131.1
BRCA	16	-128.1
BRCA	16	-123.5
BRCA	16	-113.2
BRCA	16	-110.7
BRCA	17	-206.9
BRCA	17	-189.2
BRCA	17	-164.9
BRCA	17	-158.9
BRCA	17	-145.6
BRCA	17	-124.6
BRCA	17	-121
BRCA	17	-119.2
BRCA	17	-109.8
BRCA	18	-187.3
BRCA	18	-180.3
BRCA	18	-129.6
BRCA	18	-125.3
BRCA	18	-120.5
BRCA	19	-186.2
BRCA	19	-131.6
BRCA	19	-131.2
BRCA	19	-126.4
BRCA	20	-206.3
BRCA	20	-198
BRCA	20	-188.5
BRCA	20	-136.4
BRCA	20	-120.4
BRCA	20	-117.1
BRCA	20	-109.4
BRCA	20	-108.3
BRCA	21	-200.9
BRCA	21	-177.3
BRCA	22	-192.8
BRCA	22	-189.4
BRCA	22	-127.6
BRCA	22	-104.5
BRCA	23	-162.7
BRCA	23	-113.6
BRCA	23	-109.4
BRCA	24	-195.6
BRCA	24	-186.2
BRCA	24	-122.8
BRCA	25	-191.7
BRCA	25	-128.5
BRCA	25	-112.6
BRCA	29	-127.1
BRCA	30	-173.2
CESC	0	-144.7
CESC	0	-135
CESC	0	-132
CESC	0	-129.5
CESC	0	-121.6
CESC	0	-112.5
CESC	0	-108.4
CESC	0	-100.8
CESC	1	-137.1
CESC	1	-131.1
CESC	1	-129.9
CESC	1	-115.9
CESC	1	-115.7
CESC	1	-115.1
CESC	1	-114.9
CESC	1	-107.1
CESC	1	-103.8
CESC	2	-130.5
CESC	2	-129
CESC	2	-128.9
CESC	2	-128.4
CESC	2	-128.1
CESC	2	-126.1
CESC	2	-125.1
CESC	2	-120
CESC	2	-119.7
CESC	2	-119.6
CESC	2	-117.5
CESC	2	-115.7
CESC	2	-111.3
CESC	2	-109.4
CESC	3	-140.4
CESC	3	-130.9
CESC	3	-130.2
CESC	3	-128.4
CESC	3	-125.7
CESC	3	-124.7
CESC	3	-122.8
CESC	3	-122
CESC	3	-121.5
CESC	3	-121
CESC	3	-119.2
CESC	3	-117.7
CESC	3	-116.4
CESC	3	-114.7
CESC	3	-114.2
CESC	3	-113.7
CESC	3	-113.6
CESC	3	-113.3
CESC	3	-112.9
CESC	3	-112
CESC	3	-111.3
CESC	3	-110.3
CESC	3	-109.9
CESC	3	-109.5
CESC	3	-109.2
CESC	3	-107.7
CESC	3	-99.81
CESC	3	-98.25
CESC	4	-129.9
CESC	4	-128.1
CESC	4	-127.8
CESC	4	-127.3
CESC	4	-120.9
CESC	4	-119.1
CESC	4	-117.8
CESC	4	-116.4
CESC	4	-116.2
CESC	4	-115.2
CESC	4	-113.6
CESC	4	-113.5
CESC	4	-113.3
CESC	4	-112
CESC	4	-111.7
CESC	4	-110
CESC	4	-109.6
CESC	4	-109.1
CESC	4	-106.7
CESC	4	-105.6
CESC	4	-104.9
CESC	5	-136.9
CESC	5	-134.3
CESC	5	-133.3
CESC	5	-127.5
CESC	5	-126.4
CESC	5	-125
CESC	5	-123.9
CESC	5	-123.4
CESC	5	-122.6
CESC	5	-122.6
CESC	5	-120.9
CESC	5	-119.8
CESC	5	-119.7
CESC	5	-119.5
CESC	5	-115.2
CESC	5	-113.2
CESC	5	-112.5
CESC	5	-111
CESC	5	-110.9
CESC	5	-109.9
CESC	5	-109.3
CESC	5	-109.3
CESC	5	-108.6
CESC	5	-108.3
CESC	5	-107.1
CESC	5	-107
CESC	5	-105.5
CESC	5	-105.2
CESC	5	-104.7
CESC	5	-102.8
CESC	5	-102.5
CESC	5	-102
CESC	6	-139.3
CESC	6	-130.6
CESC	6	-129.2
CESC	6	-127.1
CESC	6	-123.4
CESC	6	-122.3
CESC	6	-121.4
CESC	6	-121.3
CESC	6	-120.1
CESC	6	-119.4
CESC	6	-119.3
CESC	6	-118.3
CESC	6	-118.3
CESC	6	-115.9
CESC	6	-115.8
CESC	6	-115.3
CESC	6	-115.2
CESC	6	-115.1
CESC	6	-113.3
CESC	6	-113.1
CESC	6	-111.9
CESC	6	-107.6
CESC	6	-105.7
CESC	6	-104.8
CESC	6	-103.4
CESC	7	-151.3
CESC	7	-135.3
CESC	7	-127.5
CESC	7	-126.3
CESC	7	-125.8
CESC	7	-125.1
CESC	7	-125
CESC	7	-124.7
CESC	7	-121.9
CESC	7	-121.6
CESC	7	-118.7
CESC	7	-117.2
CESC	7	-116.8
CESC	7	-116.6
CESC	7	-116.1
CESC	7	-115.6
CESC	7	-114.2
CESC	7	-112.7
CESC	7	-112
CESC	7	-111
CESC	7	-110.8
CESC	7	-110.8
CESC	7	-108.9
CESC	7	-107.6
CESC	7	-107.4
CESC	7	-107.3
CESC	7	-106.9
CESC	7	-105.7
CESC	7	-105.3
CESC	7	-103.7
CESC	7	-99.62
CESC	8	-149.1
CESC	8	-130.3
CESC	8	-127.2
CESC	8	-124.5
CESC	8	-123.9
CESC	8	-123.7
CESC	8	-122.3
CESC	8	-121
CESC	8	-120.5
CESC	8	-119.6
CESC	8	-118.7
CESC	8	-116.4
CESC	8	-115.1
CESC	8	-114.4
CESC	8	-113.9
CESC	8	-113.2
CESC	8	-112.3
CESC	8	-111.6
CESC	8	-109.8
CESC	8	-109.3
CESC	8	-107.3
CESC	8	-106.4
CESC	8	-106.3
CESC	8	-104
CESC	8	-103.9
CESC	8	-103.6
CESC	8	-99.38
CESC	9	-138.5
CESC	9	-125.8
CESC	9	-123.9
CESC	9	-121.5
CESC	9	-120
CESC	9	-117.9
CESC	9	-117.7
CESC	9	-117
CESC	9	-116
CESC	9	-115.9
CESC	9	-115.8
CESC	9	-114.3
CESC	9	-111
CESC	9	-110.9
CESC	9	-110.4
CESC	9	-109.9
CESC	9	-109.8
CESC	9	-109.8
CESC	9	-109.7
CESC	9	-106.4
CESC	9	-104.7
CESC	9	-103.6
CESC	9	-98.94
CESC	9	-98.22
CESC	9	-97.02
CESC	10	-134
CESC	10	-132.4
CESC	10	-124.8
CESC	10	-121.1
CESC	10	-120.1
CESC	10	-115.4
CESC	10	-113.5
CESC	10	-109.8
CESC	10	-107.3
CESC	10	-106.7
CESC	10	-106.7
CESC	10	-106.2
CESC	11	-131.4
CESC	11	-129.1
CESC	11	-127.5
CESC	11	-123.7
CESC	11	-122.8
CESC	11	-118.9
CESC	11	-116.9
CESC	11	-116.3
CESC	11	-116
CESC	11	-115.5
CESC	11	-115.3
CESC	11	-114.2
CESC	11	-109.9
CESC	11	-103.8
CESC	12	-136.9
CESC	12	-124
CESC	12	-122.5
CESC	12	-116.6
CESC	12	-111.2
CESC	13	-125.5
CESC	13	-121.3
CESC	13	-120.7
CESC	13	-119.1
CESC	13	-113.2
CESC	13	-112.9
CESC	13	-111.4
CESC	13	-110.3
CESC	13	-110.1
CESC	13	-107.7
CESC	13	-100.9
CESC	14	-133.3
CESC	14	-125.3
CESC	14	-118.1
CESC	14	-112.8
CESC	14	-112.7
CESC	14	-107.3
CESC	15	-128.9
CESC	15	-120.5
CESC	15	-115.9
CESC	15	-113.4
CESC	16	-121.5
CESC	16	-120.7
CESC	16	-115.7
CESC	16	-115.2
CESC	16	-113.9
CESC	16	-112.9
CESC	16	-109.4
CESC	16	-98.15
CESC	17	-122.1
CESC	17	-121.4
CESC	17	-119
CESC	17	-105.3
CESC	17	-102
CESC	18	-107.8
CESC	19	-124.8
CESC	19	-118.2
CESC	20	-127.9
CESC	20	-105.3
CESC	21	-114.9
CESC	21	-100.2
CESC	22	-119.2
CESC	22	-90.48
CHOL	0	-143.3
CHOL	0	-135.9
CHOL	0	-129.3
CHOL	0	-121.2
CHOL	2	-130.7
CHOL	3	-117.7
CHOL	4	-127.8
CHOL	4	-119.2
CHOL	5	-143.5
CHOL	5	-139.5
CHOL	5	-131.5
CHOL	6	-142.9
CHOL	6	-136.8
CHOL	6	-133.8
CHOL	6	-132.1
CHOL	7	-135.9
CHOL	7	-130.6
CHOL	7	-130.3
CHOL	8	-143.9
CHOL	8	-143.2
CHOL	8	-127.3
CHOL	9	-145.1
CHOL	9	-142.8
CHOL	9	-139.3
CHOL	9	-130.1
CHOL	10	-142.6
CHOL	10	-134.6
CHOL	10	-128.5
CHOL	11	-130.4
CHOL	13	-143.7
CHOL	13	-129.2
CHOL	15	-135.4
CHOL	15	-134.9
CHOL	16	-140.2
CHOL	16	-128.1
CHOL	16	-124.2
COADREAD	0	-144.7
COADREAD	0	-141.2
COADREAD	0	-141.2
COADREAD	0	-131.6
COADREAD	0	-128.5
COADREAD	0	-126.2
COADREAD	0	-126.1
COADREAD	0	-124.4
COADREAD	0	-124
COADREAD	0	-123.3
COADREAD	0	-122.5
COADREAD	0	-122.4
COADREAD	0	-122
COADREAD	0	-121.9
COADREAD	0	-119.4
COADREAD	0	-119.2
COADREAD	0	-119.1
COADREAD	0	-118.4
COADREAD	0	-116.9
COADREAD	0	-116.9
COADREAD	0	-116.1
COADREAD	0	-115.8
COADREAD	0	-115.2
COADREAD	0	-114.8
COADREAD	0	-114.7
COADREAD	0	-114.6
COADREAD	0	-114.4
COADREAD	0	-114.2
COADREAD	0	-113.7
COADREAD	0	-113.6
COADREAD	0	-113.2
COADREAD	0	-112.6
COADREAD	0	-112.5
COADREAD	0	-111.4
COADREAD	0	-111.1
COADREAD	0	-110.4
COADREAD	0	-110.2
COADREAD	0	-110
COADREAD	0	-110
COADREAD	0	-109.9
COADREAD	0	-109
COADREAD	0	-108.7
COADREAD	0	-108.6
COADREAD	0	-108.3
COADREAD	0	-108.3
COADREAD	0	-108.2
COADREAD	0	-106.9
COADREAD	0	-106.7
COADREAD	0	-106.7
COADREAD	0	-106.5
COADREAD	0	-106.4
COADREAD	0	-106.4
COADREAD	0	-105.9
COADREAD	0	-105.1
COADREAD	0	-105.1
COADREAD	0	-103.8
COADREAD	0	-103.6
COADREAD	0	-103.4
COADREAD	0	-103.1
COADREAD	0	-102.6
COADREAD	0	-101.6
COADREAD	0	-101.6
COADREAD	0	-101.5
COADREAD	0	-101.5
COADREAD	0	-100.9
COADREAD	0	-100.7
COADREAD	0	-100.4
COADREAD	0	-99.76
COADREAD	0	-93.05
COADREAD	0	-92.86
COADREAD	0	-89.41
COADREAD	1	-151.3
COADREAD	1	-136.8
COADREAD	1	-131.6
COADREAD	1	-131.1
COADREAD	1	-121.4
COADREAD	1	-118.9
COADREAD	1	-117.5
COADREAD	1	-117.1
COADREAD	1	-116.2
COADREAD	1	-116
COADREAD	1	-115.8
COADREAD	1	-115.7
COADREAD	1	-114.5
COADREAD	1	-114.4
COADREAD	1	-113
COADREAD	1	-112.4
COADREAD	1	-112.3
COADREAD	1	-112
COADREAD	1	-111.8
COADREAD	1	-111.6
COADREAD	1	-111.1
COADREAD	1	-110.9
[truncated: 7,897 more rows]
